# Supplementary material for: Oxidative stress enhances the therapeutic action of a respiratory inhibitor in MYC‐driven lymphoma
Source: EMBO Mol Med. 2023 May 9;15(6):e16910. doi: 10.15252/emmm.202216910 (PMC10245039; doi:10.15252/emmm.202216910)
Supplement: Supplementary file 2 — Movie EV1 [file EMMM-15-e16910-s003.zip]

Archive with 4 entries (4 files):
- Movie EV1.avi
- __MACOSX/._Movie EV1.avi
- Movie EV1 legend.pdf
- __MACOSX/._Movie EV1 legend.pdf
