# Supplementary material for: Oxidative stress enhances the therapeutic action of a respiratory inhibitor in MYC‐driven lymphoma
Source: EMBO Mol Med. 2023 May 9;15(6):e16910. doi: 10.15252/emmm.202216910 (PMC10245039; doi:10.15252/emmm.202216910)
Supplement: Supplementary file 3 — Source Data for Figure 1 [file EMMM-15-e16910-s008.zip › 1A/1A.xlsx]

## Sheet: Description
IPA Canoncial pathway analysis on transcriptome of FLMycER cells treated with IACS-010759 for 24h, with and without OHT priming

## Sheet: 1A
	Untreated vs OHT
	Ingenuity Canonical Pathways	-log(p-value)	Ratio	z-score
	NRF2-mediated Oxidative Stress Response	6,23	0,218	4,200
	tRNA Charging	2,33	0,256	2,530
	LXR/RXR Activation	0,98	0,14	2,496
	Insulin Receptor Signaling	4,41	0,213	2,414
	IGF-1 Signaling	5,94	0,259	2,353
	EIF2 Signaling	10,7	0,254	2,263
	Acetyl-CoA Biosynthesis I (Pyruvate Dehydrogenase Complex)	3,72	0,714	2,236
	Folate Transformations I	3,02	0,556	2,236
	Neurotrophin/TRK Signaling	2,53	0,205	2,183
	Superpathway of Cholesterol Biosynthesis	2,26	0,286	2,121
	IACS vs OHT+IACS
	Ingenuity Canonical Pathways	-log(p-value)	Ratio	z-score
	NRF2-mediated Oxidative Stress Response	3.53	0.15	4.123
	VEGF Family Ligand-Receptor Interactions	2.41	0.162	2.84
	LXR/RXR Activation	1.32	0.124	2.714
	mTOR Signaling	2.7	0.136	2.711
	Glioma Signaling	2.81	0.16	2.673
	Superpathway of Cholesterol Biosynthesis	4.55	0.357	2.53
	Non-Small Cell Lung Cancer Signaling	3.41	0.193	2.324
	Renal Cell Carcinoma Signaling	2.28	0.161	2.309
	EGF Signaling	5.34	0.257	2.183
	VEGF Signaling	1.51	0.132	2.138
