# Supplementary material for: Oxidative stress enhances the therapeutic action of a respiratory inhibitor in MYC‐driven lymphoma
Source: EMBO Mol Med. 2023 May 9;15(6):e16910. doi: 10.15252/emmm.202216910 (PMC10245039; doi:10.15252/emmm.202216910)
Supplement: Supplementary file 3 — Source Data for Figure 1 [file EMMM-15-e16910-s008.zip › 1B/1B.xlsx]

## Sheet: Description
Single event values for ORP1-roGFP2 fluorescence read at 488 and 405 nm, as indicated. The 405/488 ratio presented in the graph is the average 405/488 ratio for each sample normalized for its respective untreated control.
Cytoplasmic ORP1: events for cells expressing the cytoplasmic form of ORP1-roGFP2
Mitoplasmic ORP1: events for cells expressing the mitochondrial form of ORP1-roGFP2

## Sheet: Cytoplasmic ORP1
Untreated-1_Cyto-488nm	Untreated-1_Cyto-405 nm	IACS-1_Cyto-488nm	IACS-1_Cyto-405 nm	OHT-1_Cyto-488nm	OHT-1_Cyto-405 nm	OHT+IACS-1_Cyto-488nm	OHT+IACS-1_Cyto-405 nm	Untreated-2_Cyto-488nm	Untreated-2_Cyto-405 nm	IACS-2_Cyto-488nm	IACS-2_Cyto-405 nm	OHT-2_Cyto-488nm	OHT-2_Cyto-405 nm	OHT+IACS-2_Cyto-488nm	OHT+IACS-2_Cyto-405 nm	Untreated-3_Cyto-488nm	Untreated-3_Cyto-405 nm	IACS-3_Cyto-488nm	IACS-3_Cyto-405 nm	OHT-3_Cyto-488nm	OHT-3_Cyto-405 nm	OHT+IACS-3_Cyto-488nm	OHT+IACS-3_Cyto-405 nm	Untreated-4_Cyto-488nm	Untreated-4_Cyto-405 nm	IACS-4_Cyto-488nm	IACS-4_Cyto-405 nm	OHT-4_Cyto-488nm	OHT-4_Cyto-405 nm	OHT+IACS-4_Cyto-488nm	OHT+IACS-4_Cyto-405 nm	Untreated-5_Cyto-488nm	Untreated-5_Cyto-405 nm	IACS-5_Cyto-488nm	IACS-5_Cyto-405 nm	OHT-5_Cyto-488nm	OHT-5_Cyto-405 nm	OHT+IACS-5_Cyto-488nm	OHT+IACS-5_Cyto-405 nm
71.6472	29.7512	50.414	57.2221	248.907	77.2134	10.5412	25.0544	0.337281	7.63395	253.036	70.4236	140.4	36.5195	37.2082	21.528	84.7249	56.2198	267.915	97.0216	30.8117	43.8617	99.2347	91.3847	82.1161	63.0055	48.2048	42.9419	26.5076	364.096	126.98	78.4903	45.3934	30.2367	2.83548	13.6653	121.305	90.6457	57.6683	53.2278
360.212	102.715	1.50427	16.3791	110.533	61.5794	2.2226	15.2539	310.961	65.3002	312.931	57.3899	3.88328	16.7085	10.7213	20.3688	299.521	101.187	47.6037	46.2326	134.929	51.8661	23.6832	45.1925	164.985	98.0664	72.1195	66.6858	48.1203	34.4439	102.395	106.298	81.1683	62.3493	175.596	113.086	50.2739	51.7903	48.9764	44.0122
53.8385	17.7481	136.89	53.138	18.2329	16.4684	108.024	41.6043	147.702	41.702	813.106	160.293	674.183	125.881	23.5279	18.9968	66.039	40.0504	125.268	75.6182	153.957	83.6378	196.741	83.7951	86.6767	78.4442	45.5772	34.6745	33.0879	28.3119	219.795	129.163	5.86156	65.0429	392.329	183.859	131.805	88.8097	100.684	62.4651
77.5424	38.2574	4.95907	19.4247	14.9994	30.4793	12.8905	17.679	268.395	76.6116	161.178	56.5837	109.977	42.0355	449.229	94.3948	63.6502	56.6891	123.892	78.8445	688.572	228.851	125.929	136.029	55.2947	64.3364	668.893	312.174	7.83964	93.565	80.141	67.171	123.125	67.9984	466.963	189.581	157.204	83.8656	55.118	51.2412
12.5263	37.9871	222.495	60.3423	7.6715	30.6275	86.5434	24.8937	243.656	59.5964	115.993	45.2769	513.177	139.919	32.114	28.7234	85.8452	48.3939	211.191	95.6512	128.875	69.941	16.6751	38.3353	5.23149	27.9931	25.0199	29.019	34.4351	44.7825	160.99	142.638	67.2386	55.9609	508.467	219.387	99.8022	69.2616	72.9383	71.4654
101.304	42.3	5.20024	15.3233	151.901	45.4098	222.871	62.3118	642.815	112.336	133.195	38.6512	37.559	56.1571	21.8956	17.7813	75.6202	42.9405	361.861	137.792	360.902	128.601	24.2976	33.8541	138.275	77.9163	150.214	93.8836	46.7823	43.426	55.8151	45.7566	218.948	130.844	5.08547	23.5014	222.772	249.077	192.906	116.191
117.845	43.5174	197.65	42.4915	456.997	110.01	65.4019	31.7981	746.743	140.322	116.462	33.2947	264.737	95.425	91.3808	36.5601	515.671	171.573	118.915	53.6497	45.9846	31.2416	133.625	74.1145	196.486	112.02	46.8075	60.2293	227.463	120.678	6.26202	27.7943	72.1827	65.3533	510.266	200.498	27.4907	38.877	88.7527	67.244
755.819	175.244	7.49449	47.931	10.7115	16.6863	13.134	30.8923	281.364	59.547	183.341	62.9321	26.242	40.1899	128.466	40.4151	132.866	53.7574	137.377	60.3773	125.665	55.0709	128.924	76.7664	87.7058	59.6618	166.288	87.2676	33.2591	61.1488	96.0666	62.2891	60.292	39.1408	161.507	120.65	7.13567	71.5436	11.6797	62.8847
117.848	47.3662	298.706	86.6177	236.943	73.8353	6.65449	31.6706	227.392	66.1887	174.893	43.0653	3.78299	20.0059	10.6389	25.5714	343.037	119.959	83.6073	54.6955	139.077	78.7939	15.7348	32.7696	157.218	90.7337	184.913	103.502	30.5521	43.3109	190.193	149.742	3.19626	51.87	68.2199	68.1268	353.608	175.129	0.0131301	27.4014
180.469	90.0972	397.087	101.693	2.88806	17.71	26.2904	21.1794	933.799	169.391	292.366	64.7766	162.836	56.3517	143.921	39.4549	3.77468	22.4383	381.932	122.928	75.6147	46.3492	137.354	62.1725	125.47	93.3164	66.2187	57.7144	11.8863	74.2179	122.685	78.2893	10.7964	64.4614	28.1578	24.3412	185.3	127.305	28.7062	70.8514
180.22	60.9731	110.328	36.1447	179.083	60.3619	2.67827	24.0557	220.141	66.5171	121.9	24.5096	136.35	47.2008	2.70084	14.2579	75.3651	66.6299	27.4483	68.293	325.749	111.007	105.277	45.7548	40.4242	60.5839	5.82308	23.8595	92.0114	66.8929	178.518	121.879	257.104	169.989	241.831	120.854	370.527	201.656	14.0367	34.8563
145.503	63.3588	257.403	74.8973	166.107	54.033	28.2421	23.5818	784.79	150.248	366.431	63.4453	45.148	21.5642	182.223	64.491	127.838	76.6359	197.736	92.1302	270.606	130.219	122.448	55.7358	142.516	75.9636	109.738	64.9971	92.938	61.7336	113.727	72.071	2.25733	15.301	8.05874	66.6379	152.722	89.6934	304.167	143.641
325.515	95.9149	12.7857	24.5965	69.4842	26.7303	41.0528	25.9727	269.479	48.1291	91.3764	77.2505	18.5823	25.1052	289.986	75.5491	6.1106	36.5754	474.721	142.08	76.1926	45.268	99.9054	61.2859	54.6938	51.258	56.5526	43.2618	65.8034	60.2943	356.06	184.737	83.7993	75.7358	484.926	301.401	110.987	86.1519	1.27442	11.3652
65.4486	32.1386	149.607	57.6069	175.145	62.3599	184.183	61.0241	468.566	83.998	88.7905	23.7355	126.415	47.287	132.238	48.4317	25.9177	35.5855	390.112	148.095	73.0766	48.5349	29.0489	58.025	273.795	128.183	8.21341	80.5382	94.4803	87.7766	15.4339	29.498	90.016	86.0931	138.218	73.0319	239.423	120.662	135.753	96.3526
113.946	40.7127	201.285	91.0416	42.9016	31.168	107.43	33.5994	42.2638	21.717	616.564	133.888	5.38832	17.5958	10.5616	29.0304	83.2669	42.9549	160.763	100.838	114.486	53.3321	362.4	114.289	4.13609	32.3822	249.329	137.665	332.711	177.049	326.795	179.173	6.67434	90.1298	138.784	60.7904	123.391	77.4107	224.948	137.02
256.439	83.6202	100.519	48.5472	218.405	67.3198	114.627	48.969	312.509	66.0634	565.391	123.323	27.5736	21.3514	40.3222	44.3304	148.005	72.6285	197.772	148.099	108.125	43.1745	237.313	83.8261	163.772	71.4809	84.8938	78.4297	2.74113	27.4646	13.5397	163.217	218.895	125.981	2.56258	27.9182	185.508	94.8059	174.484	101.839
267.431	61.6492	137.57	54.2142	141.985	46.0453	200.163	50.1465	318.859	86.0384	320.143	136.893	96.6891	57.9195	29.8792	26.6016	78.7876	48.771	411.853	164.07	885.032	277.051	61.9056	52.249	61.6708	66.6284	94.5597	76.3368	46.0145	57.8638	12.5608	35.9414	146.035	88.4683	211.727	118.644	142.632	90.3866	74.4058	74.7914
11.7665	29.5981	157.456	53.7331	14.9611	27.6381	114.673	59.2664	121.756	37.335	49.033	26.4935	608.392	120.074	76.0276	29.2566	454.493	178.682	111.934	65.993	254.719	97.0635	100.179	76.8213	105.265	65.3164	184.151	152.212	9.05389	129.993	10.1799	136.881	118.707	68.7788	116.355	85.007	623.207	271.02	3.29384	44.0297
129.628	35.211	244.541	87.6846	242.441	84.0495	25.2737	25.181	2.1786	21.8144	891.56	148.323	238.49	50.2076	147.042	44.6054	110.229	50.8871	236.549	95.9699	225.872	91.7275	57.2366	57.8394	45.5135	40.6041	194.502	143.378	63.9794	72.3957	0.185304	15.722	6.51713	48.3185	6.76734	74.0763	47.8718	44.022	38.3491	54.1035
204.67	68.0978	223.608	73.5311	135.533	50.7258	1892.78	398.9	115.089	41.9279	5.41273	18.7972	457.359	102.427	872.747	193.154	446.84	134.253	210.715	85.2951	3.40354	25.626	187.744	81.844	50.1744	44.0725	182.227	97.4612	53.6631	63.6464	50.4568	53.1267	425.952	205.619	211.347	98.9985	36.6126	41.3377	155.125	99.5471
142.941	49.8166	502.564	138.9	330.236	86.6046	23.0022	33.2488	440.1	93.2325	104.595	26.5612	97.8429	34.9399	55.1134	25.6676	111.047	73.3634	169.618	79.4813	39.5309	56.0063	454.832	171.253	84.6025	80.5929	112.316	65.58	61.9688	134.632	-0.195302	26.8575	181.794	101.957	123.029	84.9142	122.982	92.44	43.1839	69.2492
107.977	45.9717	94.2151	40.5814	8.7234	24.868	13.7956	33.1394	84.4135	22.9367	249.313	57.8573	69.1535	40.6554	4.39079	17.6335	84.6197	47.3823	767.881	251.159	122.933	94.0577	151.774	72.8846	134.126	94.2777	202.624	131.145	100.383	72.0372	2.01602	34.1511	56.7334	42.7603	180.965	104.985	119.251	79.3225	583.125	252.028
143.236	49.0903	380.201	140.354	16.3933	21.9085	4.87269	14.5951	157.255	45.0606	7.48221	32.7295	118.892	37.8278	0.994498	6.95382	194.442	87.9128	107.232	73.0031	157.329	114.22	7.45115	47.4976	57.4524	71.4772	127.602	86.9047	620.736	281.851	60.3442	55.7387	6.61097	46.8428	118.064	64.2015	83.7687	56.6992	211.862	103.374
270.33	77.5597	7.43658	38.1187	64.327	24.3592	13.5405	18.8509	2.89308	11.11	184.473	48.0006	95.5338	49.8026	93.6414	26.3284	646.308	189.955	237.767	81.3432	96.0915	60.8662	43.361	33.4069	144.669	91.5692	45.2656	38.4093	161.047	120.315	99.0475	65.5433	108.659	83.2464	94.7053	109.523	44.0107	65.562	5.41172	42.232
280.717	85.9027	264.059	59.4443	147.491	53.6544	255.62	65.6397	38.0585	33.809	394.782	164.596	73.63	45.9399	345.745	77.5114	104.043	50.8698	151.767	59.5374	50.4135	83.3319	227.449	97.9895	16.4205	25.6662	11.7057	147.642	3.05189	37.0331	6.83013	22.8173	216.749	115.829	5.71244	26.1908	71.4392	86.4504	18.086	29.8439
200.315	66.8922	116.354	38.9575	17.9334	23.7081	164.423	38.1383	329.333	99.266	104.434	28.38	82.2678	26.8244	96.5427	36.7577	248.919	109.281	317.882	139.312	6.49109	28.6193	47.0507	44.8133	82.0423	52.1964	123.846	74.4655	1.31583	29.8629	40.0098	92.4667	454.948	257.261	90.354	105.979	31.4501	32.3633	11.0257	20.6157
127.81	45.2079	164.416	61.7935	73.5712	32.4687	217.345	58.105	121.103	38.8922	149.349	54.8697	97.4196	43.2536	28.2365	23.5955	70.4971	47.4663	217.6	132.556	61.2951	48.8775	38.2166	51.9218	5.10049	17.992	76.4081	66.2549	130.787	79.2589	114.662	60.2569	555.846	285.89	79.7106	52.8751	2.08743	26.5757	110.267	83.0506
386.475	76.3747	54.9187	35.8578	13.4469	11.0542	188.99	49.7803	398.797	94.9039	316.342	76.1189	612.003	119.222	34.3039	16.5507	168.304	53.2561	430.462	144.501	245.615	109.648	101.586	62.8511	17.2172	62.9271	5.09605	51.4959	177.955	109.381	228.774	123.779	238.728	132.499	2.56814	41.1816	72.8473	46.2222	576.179	264.355
8.78348	31.7645	92.1408	29.4375	61.8726	46.7245	175.87	54.256	382.505	92.6244	794.845	185.609	79.3545	33.419	5.60292	25.6249	107.398	71.4396	336.11	186.371	117.206	50.5349	166.265	60.6927	110.602	68.3771	40.6313	61.5963	41.8002	36.0315	59.3831	51.6092	45.539	66.5528	548.113	252.995	162.827	96.6953	8.4542	31.1144
282.317	73.9868	186.12	68.8109	7.92465	33.9063	33.493	40.6907	823.796	162.187	179.736	42.9889	221.034	58.4272	4.3279	25.2057	122.97	70.6804	424.632	121.362	231.422	102.995	587.203	182.636	88.4718	77.5688	114.962	139.147	323.123	143.186	5.57564	7.39065	52.8801	57.5462	277.658	139.596	282.78	136.11	128.22	75.8436
152.783	56.2827	74.8909	48.2937	9.57821	23.8464	173.126	64.3383	103.894	50.0682	111.169	28.521	178.795	34.638	65.2209	28.4517	141.299	63.515	110.815	95.3198	114.74	75.9623	90.8421	48.9927	56.986	62.0739	130.953	82.0232	9.11992	58.0848	17.0767	35.3688	86.5548	87.9021	83.2117	55.5591	341.507	189.645	44.118	118.261
388.534	105.132	39.3052	19.2902	117.679	44.7346	122.776	61.2917	195.238	42.7303	105.752	60.0825	8.93567	14.9171	405.444	89.8316	71.0361	55.3981	660.583	191.239	134.513	105.095	143.619	77.6106	429.261	257.75	11.5346	104.286	39.5944	52.767	4.62863	35.8275	392.731	223.746	65.7663	48.7561	90.5552	52.452	114.157	83.9287
171.717	44.314	77.0576	48.0136	34.4513	15.4357	199.693	86.1178	79.1743	36.6743	73.7236	18.1379	74.6776	20.228	201.41	43.5546	106.103	50.9317	190.176	85.8243	25.8605	22.5403	254.126	205.228	74.7845	63.6149	115.988	75.6717	166.259	120.549	105.329	76.6582	115.605	71.061	0.695859	19.6381	4.42153	40.1395	29.5475	23.1486
362.55	87.5142	10.6308	23.5927	155.219	74.4988	293.462	78.2806	162.084	43.8977	308.359	66.0275	206.094	62.6736	414.292	76.7687	65.4293	42.5435	106.503	61.9152	125.445	76.5021	11.2455	100.008	136.898	94.687	125.914	88.975	7.25453	34.8714	2.31457	31.5828	91.4845	55.0792	78.7532	62.0369	88.8792	69.0235	391.791	187.263
303.75	67.7235	97.0331	25.4853	206.501	43.8577	1.65767	9.9357	212.131	50.8921	398.872	85.394	213.014	50.3576	297.635	73.0573	50.8852	31.0166	177.933	65.9145	186.033	122.642	130.658	78.8931	66.7293	53.7602	81.9459	66.1637	103.25	67.8795	100.019	67.2503	2.24824	38.749	250.549	163.828	40.7865	51.9465	33.0815	52.0966
81.602	32.477	545.578	112.123	14.1528	34.5636	260.689	67.5848	116.456	33.7362	93.8175	39.2176	40.2744	30.3748	258.844	68.2546	65.2818	70.5511	461.294	175.909	401.198	157.354	27.9127	49.9056	253.32	127.986	81.4613	56.1597	60.0644	63.9735	151.961	108.655	67.2106	33.7468	67.9353	58.8143	49.3551	37.7534	56.4399	42.8061
101.465	33.1127	237.266	70.2514	151.115	53.3377	114.934	46.6963	202.323	52.0706	527.124	120.496	794.814	148.961	19.629	27.4837	181.63	75.6216	302.109	128.182	244.366	111.794	107.828	59.0849	358.98	184.016	117.49	105.413	3.87857	40.2997	21.8833	60.1739	79.7843	73.1898	19.8856	23.0628	21.0438	58.8006	3.22441	31.4546
3.22553	11.551	189.548	64.5188	173.407	42.8777	62.6471	27.1785	313.188	68.7262	132.063	32.4872	21.7341	16.896	529.676	94.4296	141.531	63.3909	235.255	98.6215	36.4783	25.2059	477.734	160.816	73.4052	64.3268	113.493	97.97	6.37624	45.8681	182.906	125.665	55.7641	66.5745	4.65472	21.8276	63.3551	78.5263	2.75546	25.8204
157.213	61.2767	175.651	57.1399	102.68	44.4179	27.9375	17.9845	32.1681	20.9698	109.776	42.5247	22.2129	50.2531	460.935	101.96	80.9927	45.9549	106.975	55.4641	138.305	80.062	28.9663	37.5641	121.803	88.8675	121.32	84.3422	20.5802	35.3502	63.9889	70.7806	409.81	209.405	94.3341	57.3153	158.185	82.0473	102.718	61.9023
2.97447	26.3313	197.54	60.9285	206.03	71.7697	376.896	103.967	67.5901	35.3442	34.9697	25.8183	96.1552	26.9678	20.9001	16.6131	157.16	78.897	247.956	90.3387	21.2784	23.6974	37.9849	25.8792	314.597	163.752	82.5224	56.3168	96.6667	69.8212	461.544	222.231	83.7333	58.0873	101.825	102.068	143.182	80.5492	16.6799	80.0677
644.345	153.265	158.182	52.5174	203.975	48.3974	3.50668	26.6823	177.332	43.0864	72.5263	22.3776	3.62241	15.5806	368.835	63.5328	120.145	76.4811	61.7556	48.7422	125.679	85.7364	91.2408	54.2752	117.056	92.9921	757.677	358.413	55.9495	81.2249	136.054	68.0636	74.7056	81.786	145.007	98.6373	663.612	287.674	82.8861	51.0579
87.6211	24.068	842.921	184.962	47.5576	32.7115	194.194	65.436	124.303	34.9178	179.792	49.2476	3.00203	12.8989	5.06834	27.2139	144.628	88.1707	116.889	78.4193	3.66245	27.6521	48.5343	30.2266	21.0433	54.1882	7.21718	70.6309	81.2986	89.3255	179.533	109.507	2.90986	42.9073	34.3612	33.5556	191.855	122.226	76.8848	64.0383
371.044	91.4564	139.877	41.3628	581.464	152.908	50.0189	23.8077	107.914	41.176	204.346	57.8541	664.825	131.411	98.6871	32.5297	115.278	67.9266	50.0245	33.4486	185.536	74.0383	72.7172	40.6019	119.113	63.5156	22.5445	26.684	5.83377	29.3148	131.413	73.5528	178.867	115.766	178.169	84.5324	1.42686	33.768	118.994	61.3269
62.1606	39.0787	36.6125	22.2346	120.322	44.3682	137.541	50.1982	222.784	50.8103	206.659	51.7713	2.20543	5.44283	23.4623	22.7203	133.764	61.6497	88.8963	88.4614	258.142	107.481	460.859	205.422	30.977	35.438	105.734	84.4444	5.32285	28.4534	161.714	84.9948	836.741	379.064	4.5159	31.8656	63.3374	70.5082	97.2772	72.4574
301.762	75.0943	99.5936	34.2452	30.1645	33.5894	5.68992	21.9973	218.252	68.6836	110.549	33.0939	123.567	31.4445	10.4477	17.6563	162.782	67.0846	1131.96	337.865	147.861	80.8587	389.626	142.967	1.11965	20.8225	118.184	100.82	53.1036	48.9895	28.9042	44.5786	88.7954	67.8787	64.1736	50.9399	0.899719	32.5093	64.4238	55.9204
128.075	55.8423	174.097	42.2271	18.6901	40.4948	122.594	43.1399	10.2406	29.7196	12.599	31.7168	314.82	69.4895	157.797	44.3965	98.3875	47.1032	253.363	96.0431	101.516	123.789	57.3188	65.416	62.7378	51.8402	191.094	94.1694	197.571	114.973	73.8009	89.4939	248.954	140.585	254.162	106.435	14.4382	62.5739	132.932	85.5046
115.046	46.8704	176.633	50.0357	75.3984	24.3233	229.788	88.868	401.794	90.383	73.2211	30.6456	108.753	36.9371	12.6276	43.4983	50.2417	32.8208	1339.8	442.312	67.0051	54.8963	132.009	68.4081	216.979	113.852	291.31	151.892	921.451	386.179	32.1592	77.1776	181.214	84.3272	194.991	124.156	133.475	71.1596	167.292	97.2446
519.331	115.474	54.3529	26.1897	9.44487	55.5235	197.099	45.2397	125.789	33.9621	456.16	108.446	68.1221	32.2249	3.8437	14.1957	218.79	108.275	6.42674	42.0868	44.1508	74.1276	9.40041	65.5533	96.5452	72.3069	81.7075	64.1249	5.03452	21.9958	101.017	105.024	71.5926	41.2811	79.2116	48.2938	75.6443	51.299	84.6529	73.9127
231.976	76.4359	99.9373	51.8255	97.1094	25.1951	13.1873	26.8429	147.362	82.1545	178.878	43.8102	9.94723	22.2066	113.877	38.4217	60.2111	39.5946	149.848	94.0907	17.649	24.7407	236.983	98.4581	286.355	156.881	69.1115	41.2285	435.783	191.193	161.741	98.4777	245.454	148.537	504.247	230.4	273.845	135.259	164.021	168.56
125.301	37.4902	206.096	86.7146	16.1237	16.6814	300.168	102.437	295.926	66.0865	338.656	66.3341	132.854	33.1975	415.47	125.076	71.674	52.3056	254.721	115.274	157.648	136.266	278.516	95.623	95.3301	58.1097	201.057	104.396	3.79442	26.7721	177.193	104.196	377.192	169.205	16.9904	40.3574	171.296	128.776	90.2126	71.0315
284.574	109.607	108.766	47.0353	8.2242	19.9743	24.91	24.0028	90.305	40.3313	11.0624	28.0875	190.659	58.1359	1003.79	179.07	53.7102	44.8642	234.167	99.0949	177.741	110.755	6.04881	47.6382	117.843	121.104	104.317	83.8117	50.1852	52.206	5.79711	60.5095	55.863	118.689	189.934	133.14	173.964	104.337	262.443	130.867
275.586	111.817	100.75	51.2646	9.44149	19.791	56.2102	20.2664	170.737	76.6851	707.681	178.755	241.401	65.3146	95.896	45.3059	92.9274	56.033	129.331	64.7729	84.4077	54.4616	213.912	133.329	31.0462	42.0273	78.637	81.5219	292.013	137.999	10.9718	100.442	89.8083	49.3249	7.08045	52.0708	208.036	130.061	8.18974	88.0473
500.708	142.34	47.1969	26.841	125.026	52.9437	3.15709	23.3791	136.604	38.386	88.2453	28.3112	10.4404	31.9429	205.768	86.4652	59.5783	17.2073	126.938	47.5082	122.697	76.7247	157.442	69.8393	5.14823	39.1535	62.5332	55.4139	6.59947	54.4059	8.00782	62.0589	10.2904	97.2667	144.661	93.5098	127.34	64.1126	245.378	132.101
117.774	46.6248	65.8292	25.8534	507.859	119.41	142.838	75.4439	174.556	49.8261	292.151	75.7776	280.266	54.5311	83.1088	43.8495	60.9362	38.9314	217.54	98.2993	44.4461	52.21	60.659	34.9928	73.1265	54.7599	76.5794	71.8031	207.177	104.642	41.435	115.605	86.8216	89.1632	4.84728	33.1453	112.952	80.5148	73.5505	62.8761
114.385	48.8831	117.259	36.2901	8.07046	15.7946	143.294	55.593	112.501	38.478	163.283	39.8755	472.105	104.718	108.661	25.0626	335.891	121.221	693.035	240.164	162.481	85.8668	132.35	77.3457	3.12589	41.9982	268.254	117.656	23.908	37.1905	132.873	121.545	101.834	67.1531	134.961	102.249	111.241	103.56	281.795	136.585
169.093	58.5938	51.921	22.5449	15.1202	12.283	99.9788	48.0136	7.18408	32.8738	277.065	66.7439	373.587	67.502	130.065	43.1998	391.326	143.069	309.332	102.324	84.1741	58.6527	98.8296	129.336	94.3704	134.395	64.1802	62.3974	41.7896	43.2059	20.0781	237.648	215.484	119.821	179.638	91.0631	135.139	86.5285	105.243	86.5475
179.107	61.8699	217.204	73.2904	4.19636	28.9116	2.52707	13.3018	207.262	69.9939	167.975	37.4959	222.073	48.1183	125.929	35.131	173.992	71.2189	1348.47	398.477	4.35679	47.3806	551.176	164.069	128.079	76.6246	77.2069	61.29	306.497	160.636	151.292	74.8802	77.1893	51.8795	166.495	97.5803	629.311	283.632	9.11462	42.5754
8.99707	16.4544	371.179	96.6161	100.334	41.0813	29.754	36.0617	121.299	33.8552	43.8377	23.3039	27.0294	34.2374	52.5792	36.9207	165.629	96.5815	157.61	82.3571	110.166	94.8751	85.1863	50.2172	66.9716	43.8789	397.47	207.148	144.931	110.901	9.86547	29.8097	9.77879	101.426	2.63381	30.5503	244.177	126.181	12.0775	37.5268
79.3109	36.9721	4.75041	16.3687	67.1466	57.4722	2.13369	10.6964	283.719	70.8054	124.648	39.7497	112.459	40.0948	664.751	122.876	26.078	59.3597	55.7262	32.8969	817.845	261.387	116.66	52.7649	266.791	129.7	7.77564	87.5747	11.8935	148.985	61.1286	66.3064	142.499	101.002	89.033	42.3879	185.027	128.114	78.6573	92.0741
7.29544	22.2284	435.174	110.547	1049.26	246.83	11.9568	85.9808	305.43	60.2752	333.106	71.3284	24.4871	10.7014	234.589	63.2078	95.5202	64.8094	280.069	156.765	302.95	116.46	22.8131	29.2342	46.5914	65.286	135.074	80.8101	60.1816	42.2913	25.1301	47.4529	81.8089	77.8588	72.8417	64.0088	41.5457	62.498	3.87321	16.4732
131.897	60.8018	132.308	45.6459	28.2845	35.3777	14.4619	22.3129	86.08	37.5652	361.532	75.5637	527.903	93.3783	362.645	66.2796	102.808	76.1856	120.114	72.5523	937.688	329.72	161.309	88.171	11.3985	80.0153	72.2436	67.7798	401.183	199.514	29.1852	11.3528	7.24851	71.9668	183.257	114.414	9.15021	48.1265	430.64	198.467
126.494	59.1058	105.808	41.3691	150.122	71.0127	14.9019	24.051	12.7593	43.3011	71.6808	43.6969	87.1906	27.7059	58.3913	41.4528	42.5932	40.7928	131.14	73.9912	89.4966	40.8885	174.619	94.1347	27.4112	67.2366	222.05	114.945	384.26	166.861	10.0606	31.8812	400.795	179.683	30.585	48.4888	89.1374	90.0128	76.8397	59.1118
232.16	70.6069	890.965	212.85	215.158	79.6923	4.02266	24.5664	77.7185	19.3946	473.063	81.3992	185.993	54.0834	161.625	42.8447	325.358	108.359	238.507	106.314	49.821	77.6951	150.993	72.4613	143.624	69.186	93.989	68.2316	11.9472	92.6025	26.1665	32.4688	120.202	94.193	55.1933	56.0619	62.9286	78.3977	342.928	168.746
483.486	114.567	907.239	178.543	199.126	59.5175	48.2861	18.039	175.701	44.1933	64.0959	37.7571	124.255	46.7145	153.358	43.1904	94.9499	73.4337	75.8765	34.1921	161.391	76.2324	175.999	109.221	53.6097	56.0775	93.1794	79.301	3.8884	37.9369	84.0429	86.8396	87.6197	82.8361	97.802	81.1016	99.049	80.1648	280.949	169.5
88.222	27.5325	79.5467	41.3444	22.089	21.168	94.6192	42.9366	5.73495	18.7518	143.029	42.9808	902.654	160.294	77.6015	26.9098	150.748	70.8723	325.182	143.49	77.1225	60.8504	167.068	78.7271	100.568	57.4236	44.0838	36.3019	1.41146	25.0852	2.72687	33.2958	2.68394	25.0888	143.287	97.6964	261.803	222.889	125.676	92.2199
236.687	68.8615	6.078	35.0289	88.4622	29.5836	203.504	46.1156	246.517	57.6687	470.415	94.0182	79.3803	33.1164	19.324	29.0553	99.8555	57.3419	433.337	179.115	8.32388	22.5468	77.0021	72.5168	180.671	92.2767	160.825	102.514	656.151	511.269	97.95	75.6267	258.2	145.975	41.2601	35.3656	43.1263	86.1653	11.5554	34.7796
258.073	79.1844	198.89	50.5133	14.3388	27.2464	60.5749	20.7086	207.777	52.5373	20.1452	52.8197	125.744	32.0283	35.6836	46.021	112.139	69.2271	53.3876	63.4647	210.875	103.568	380.254	145.648	506.896	212.28	214.056	126.475	178.271	137.888	124.668	74.3727	31.6839	53.5621	222.909	170.598	9.78186	41.7699	21.2904	44.4583
226.632	76.8586	314.576	78.6351	310.404	79.678	105.003	42.3209	1372.22	237.385	573.107	103.08	735.401	141.382	440.225	113.41	327.248	129.596	46.6781	46.5712	108.614	67.7326	418.856	131.264	58.9302	74.6222	95.3507	80.0089	8.05793	77.0385	18.6313	188.952	226.887	99.7194	158.382	100.174	72.9434	85.3592	61.3152	46.8784
130.723	48.0995	168.488	44.8217	170.252	62.3612	342.908	97.9775	55.0594	27.9227	6.9807	31.3864	448.627	91.7941	36.6955	23.4081	39.4544	78.8337	77.9684	72.1068	560.491	199.192	141.271	70.5962	92.0051	104.244	10.7961	139.149	29.8303	417.541	7.40393	81.156	166.429	108.174	321.578	160.872	7.19776	63.033	170.978	96.1738
24.4296	39.607	32.8189	42.8776	15.488	20.8356	359.728	82.1669	276.488	56.4609	456.432	91.7197	38.2044	21.5131	107.411	53.5834	132.282	87.3234	361.868	152.676	228.726	117.785	92.0428	62.9817	653.302	333.157	0.730598	8.38842	43.1349	62.996	234.328	133.31	2.14673	21.1415	100.435	67.8549	41.0403	49.2504	47.138	58.27
198.326	68.9331	280.286	83.2847	19.824	25.269	12.9559	20.5496	8.71757	30.7114	249.21	58.0848	51.7116	34.5468	42.7328	35.619	8.94585	41.7883	466.465	256.968	195.382	88.6177	326.116	105.81	14.3095	58.2492	3.50379	22.6151	48.5675	45.3954	141.247	99.767	-0.523241	20.3212	153.198	107.232	95.7716	56.1032	4.58276	30.5421
94.8984	34.3407	34.4	42.68	156.015	37.8119	7.53828	12.3212	234.934	40.9731	290.53	73.5454	108.197	30.1388	107.936	39.5535	220.104	100.601	132.441	73.6864	38.9981	75.2655	281.947	101.46	56.104	59.4462	435.576	222.647	1.70011	21.3921	19.88	38.253	1.9361	26.5016	141.891	88.7844	75.2137	46.6541	200.452	145.347
260.925	85.1444	139.832	50.8829	12.4073	11.5847	3.43849	14.8243	167.915	41.7632	140.615	45.4323	197.619	45.906	65.9838	29.8221	121.439	51.4472	861.797	272.121	313.032	151.142	12.3236	20.6294	146.974	89.2626	83.7375	90.0954	23.6467	283.762	166.276	119.971	164.575	147.871	130.777	106.546	51.7058	32.3407	150.585	113.595
208.792	75.2788	86.9015	46.572	99.0958	50.0843	408.452	89.2532	596.374	105.503	323.448	97.7365	31.7341	20.5668	18.3721	18.4184	181.801	90.4517	59.0762	52.6536	172.548	90.9548	564.822	171.187	157.985	106.112	125.204	81.566	25.6718	48.0444	240.807	125.089	61.8109	68.0769	338.941	182.297	310.008	159.979	121.915	76.641
32.0915	34.0434	196.304	69.6668	20.8397	32.2012	43.9613	42.8269	118.248	30.8614	97.2547	36.7634	13.6732	13.9636	241.614	59.8332	227.64	96.0846	148.301	274.356	1.78411	28.9082	2.87654	17.1472	8.05593	75.9449	37.4276	57.4326	105.075	54.1297	156.04	83.3119	561.321	280.16	164.094	103.288	64.2134	40.4261	91.848	62.0089
411.307	139.574	510.027	110.539	2.05885	9.15341	28.2246	28.137	146.805	53.3617	550.704	99.4004	275.914	78.4568	46.8499	35.9852	261.081	160.819	118.237	42.7651	102.323	68.741	66.3073	60.2977	101.215	73.4904	43.1298	66.4951	20.0958	330.329	57.1276	75.6959	125.614	71.647	25.1723	21.6387	5.04387	43.1386	34.4602	36.4273
23.0388	14.6212	85.5246	28.5868	94.1953	39.833	454.594	94.8091	215.437	72.5517	132.034	34.6601	222.224	65.5353	14.0109	28.2868	147.234	61.9219	62.9464	33.0131	181.527	71.9001	362.092	134.726	150.361	96.7753	43.4907	112.675	55.98	52.4944	160.198	91.6709	72.4879	39.3468	233.813	112.013	62.4226	50.5049	3.98289	56.94
217.964	75.9732	5.62837	30.3447	3.22637	13.944	8.12494	25.0167	155.256	35.8455	47.9953	24.2318	246.518	38.3927	37.229	20.8181	129.653	93.6035	165.511	75.2414	123.789	79.7632	218.073	95.7646	194.202	113.398	259.801	140.128	9.80755	95.0611	201.458	112.126	58.9811	58.0523	123.215	76.5213	66.2134	45.6116	70.1257	40.3044
186.743	66.6891	158.872	49.8818	134.333	45.5302	8.14488	27.4198	282.61	71.0064	249.789	51.4046	88.8118	23.6307	14.3545	30.123	222.712	86.3615	258.365	125.299	86.653	57.9873	71.9111	61.5362	350.083	286.957	66.883	56.9385	3.30703	26.348	468.542	254.344	95.2519	54.9384	21.7162	28.8161	98.6512	64.4425	21.5941	38.7915
386.95	90.7549	2.32345	20.9736	385.738	102.965	251.928	66.2474	115.016	37.7929	374.553	80.9237	171.278	49.7577	125.139	49.0136	157.556	97.5682	8.26228	33.2551	5.93958	22.9885	361.469	125.607	10.9915	97.8006	154.579	88.2853	6.38756	84.1496	87.0139	99.1803	109.702	98.5546	228.632	131.293	174.377	119.989	261.63	195.372
156.806	51.5285	22.1086	42.0597	171.391	50.0618	212.273	61.1784	291.156	63.5982	384.444	89.4698	149.57	50.5094	588.26	113.353	120.464	57.7423	722.877	241.051	49.9354	20.7647	108.011	79.0127	7.01871	41.4537	-0.509185	16.9684	81.4326	51.7018	33.4128	56.5809	177.478	100.602	103.408	118.717	196.813	113.517	2.05705	15.5134
7.78877	23.8124	206.048	65.8164	15.2017	35.3615	188.866	39.5894	418.097	117.953	259.878	47.4394	24.5538	25.1898	12.0451	30.5308	113.844	57.3841	174.821	93.1733	61.3089	57.4622	361.81	157.916	99.8116	65.7095	12.4223	112.971	90.8754	83.8429	53.3289	56.187	5.57374	21.8589	119.202	53.6971	10.6068	124.788	141.391	94.7065
112.329	42.1314	3.14566	17.4996	21.6505	29.9585	57.7173	27.246	104.54	49.8752	87.7174	40.8718	151.133	67.8187	209.37	53.1572	456.192	156.104	394.854	134.555	119.991	61.235	67.2337	42.907	63.2637	63.8722	4.70627	52.5482	7.91616	66.5996	127.312	80.4508	76.1004	62.7549	2.67591	40.2002	81.9577	78.9131	198.529	117.988
125.885	57.7566	101.11	29.5073	73.443	21.5069	8.22075	26.1571	321.812	60.6268	189.377	58.3715	7.47362	22.6809	147.644	44.9824	86.8353	71.1379	688.419	219.133	1.6518	21.7503	92.1357	54.6222	442.443	196.668	65.8768	39.5902	45.8811	72.1717	171.682	105.143	470.814	208.673	819.646	392.123	165.986	85.6174	10.2957	47.014
173.422	48.0068	61.4149	18.7924	76.1778	42.1765	5.08984	32.7358	395.414	67.8691	137.667	55.1698	414.423	93.5662	87.1584	43.6736	59.2453	51.0275	374.946	134.273	346.727	133.553	9.68177	35.4235	89.2949	78.4272	71.1007	55.2502	134.262	93.5509	43.3054	57.9275	229.796	105.141	378.29	181.386	184.196	177.65	85.9447	81.0283
221.902	65.0853	4.04029	29.7514	4.75715	21.8541	145.158	64.7531	298.204	112.084	192.634	50.4441	10.0436	15.357	36.8994	23.4881	59.0959	37.8692	135.603	78.3739	117.883	71.5865	44.4635	36.5311	147.878	100.087	1396.97	622.229	2.25343	35.2746	46.1518	46.7594	80.5634	69.7191	4.56307	67.2073	275.02	187.068	360.54	183.52
852.958	165.83	193.545	78.5943	17.4744	25.8485	165.574	58.9645	328.717	81.9606	141.5	35.6816	282.528	70.6142	74.7186	24.4547	228.321	83.7724	162.398	91.9491	58.6371	65.8801	48.3276	84.3136	66.047	61.7839	88.9381	58.574	25.2692	44.5191	6.87123	69.2725	55.9143	63.4755	129.191	72.482	3.35102	28.2851	148.469	128.418
148.892	51.0236	329.533	75.1836	1.62623	12.6339	2.66164	9.96697	548.278	99.9751	111.351	46.4868	57.3626	39.2597	170.038	53.8226	126.356	68.5916	474.76	181.073	108.097	68.8129	100.142	48.3031	5.93153	73.0069	104.852	83.6661	4.07994	27.3034	118.031	87.2442	60.6172	50.1305	429.53	222.363	107.793	107.633	115.233	108.544
319.94	83.3296	108.988	34.8988	415.545	104.947	316.727	78.9802	74.4093	32.3824	94.1986	31.763	82.2319	33.2258	17.6458	23.1241	156.623	101.368	315.479	151.661	16.9716	83.1755	63.2036	59.1685	104.32	60.2196	168.832	120.143	5.40626	25.3111	720.302	312.99	42.8416	38.3956	113.661	85.8141	245.134	143.18	5.0125	17.1723
254.429	70.295	55.2504	37.0236	237.358	73.5902	3.50999	20.1797	946.842	183.662	389.089	91.859	172.535	39.5344	21.1074	15.728	110.251	62.4146	79.7225	57.4031	86.9329	56.1386	474.876	138.682	1.96151	37.827	107.216	96.4273	241.689	133.867	25.9714	28.9979	116.595	62.2953	146.876	71.5474	38.3863	22.7045	467.96	223.806
240.524	75.4439	89.1013	31.1559	28.371	29.0716	7.10835	27.0693	106.563	29.8194	112.92	29.6941	4.37501	16.0174	247.004	69.2563	197.309	108.596	682.155	252.264	29.6784	27.4534	13.8855	42.5489	181.329	86.7437	34.3455	44.872	195.67	129.194	116.37	76.5993	267.194	136.508	55.5078	40.4194	0.440861	25.6456	224.859	114.782
1.14166	19.2299	158.777	37.0917	7.53437	20.3289	53.8929	61.2671	1.6779	7.81069	78.2851	55.8553	8.31516	52.3501	27.8199	17.5339	202.529	81.1577	307.263	115.35	4.23419	25.4099	204.673	79.2501	61.2224	56.0039	164.25	101.307	63.0561	84.7428	117.871	83.0199	40.9231	61.7971	212.767	103.046	10.9731	34.0665	48.4267	63.3383
406.787	103.912	91.1513	30.731	353.701	92.9161	96.2963	36.4499	198.059	64.4375	136.03	37.3718	82.009	40.3504	226.067	66.5482	387.768	177.713	236.934	117.332	912.015	285.626	220.094	87.1228	49.1377	49.5594	81.0472	49.5451	16.8707	40.1871	160.047	117.21	83.6041	123.367	144.038	81.0564	92.9109	73.5674	31.8033	39.5498
2.48377	21.4967	314.541	68.3333	4.28398	22.1157	283.637	82.5858	34.0909	32.526	309.669	66.6761	103.173	47.4343	12.238	44.139	23.8965	30.8715	106.731	55.035	88.0066	58.3308	50.6805	34.4824	93.1849	69.6372	150.616	98.5691	6.54977	55.811	736.287	392.343	67.8649	70.9492	213.481	117.841	0.509485	19.8714	2.56837	41.2912
50.9888	36.4433	125.056	68.5959	21.7694	26.0993	41.2765	5.85884	149.013	61.9081	83.9524	19.5793	37.3418	15.8426	108.676	15.8236	161.346	77.5061	127.662	89.1072	84.3734	51.3643	82.532	77.3044	0.273709	1.35075	9.63532	145.382	55.4103	793.517	52.2683	90.849	2.9761	35.9744	119.838	84.8221	173.568	96.6577	344.967	149.955
105.799	47.95	198.397	51.0276	38.8255	16.7596	4.90493	16.9129	156.987	30.5233	76.3787	22.5527	165.288	36.804	269.56	65.5021	751.634	227.571	148.457	109.907	109.383	58.9509	4.36629	45.8812	58.3405	42.5195	172.907	103.643	13.0623	77.2136	88.9953	69.6213	133.233	88.7737	233.237	116.727	3.158	28.2546	117.331	94.345
103.417	41.733	409.219	112.397	2.5073	14.3381	268.798	83.281	48.2092	16.8361	110.592	33.6997	9.84588	9.03811	97.8125	26.1651	185.537	69.0391	158.227	64.6664	98.8762	52.6061	58.5898	36.9196	245.761	138.908	450.769	300.053	104.972	104.918	39.8911	38.4932	53.0795	45.264	70.5206	54.7515	266.221	114.239	3.34555	31.3944
40.2451	29.7987	140.864	51.2063	48.9125	25.0778	72.8498	38.5518	186.087	43.427	419.289	89.7015	7.35345	11.0374	177.015	61.5516	54.9706	57.0585	162.182	66.825	72.8557	49.3957	187.86	74.6472	220.273	123.769	573.18	301.329	142.253	93.8684	6.53272	34.5389	117.781	93.4102	56.9948	58.4017	170.458	83.5662	66.2805	37.8045
225.331	72.9551	231.64	72.9515	329.619	87.2081	6.85852	18.9261	213.306	52.9079	4.4573	16.1994	531.392	101.261	219.409	53.0247	84.4547	81.6865	213.115	96.0969	834.116	246.19	12.0072	41.2068	6.57263	47.6008	108.807	75.1674	12.374	80.2181	15.2015	155.104	322.377	146.822	454.682	287.613	59.8533	38.2636	135.848	148.918
502.129	160.029	323.436	73.8333	76.2187	23.4606	263.519	72.6027	523.241	119.053	353.835	62.7883	17.254	14.7125	20.2211	19.5611	75.7211	45.1194	773.532	258.019	66.8679	68.7391	240.782	96.8855	90.1062	75.6809	121.723	64.2282	15.2884	2.52885	79.7401	60.2856	92.4949	71.2526	194.169	98.4459	60.9907	36.9969	281.184	130.027
295.608	96.8583	87.4932	63.3796	131.589	42.3389	16.9142	24.9333	124.061	46.0889	112.209	37.2134	132.152	36.2084	379.577	73.0456	151.856	90.7338	9.73737	68.3535	56.8707	31.3467	80.3787	51.3293	135.931	117.059	129.057	133.77	225.519	135.149	65.1562	46.1052	1.74723	28.5826	109.864	75.151	12.5499	33.1923	54.7313	59.2589
11.981	27.5137	186.956	51.6701	39.6223	27.2546	20.9194	14.7008	107.567	37.7569	244.116	70.7506	188.624	41.7065	165.551	38.3245	688.605	231.992	74.5682	58.871	69.3763	40.525	349.095	178.091	178.581	92.006	5.70722	19.0112	16.6809	28.6838	2.90481	19.7904	83.3388	74.705	52.6427	33.0502	386.48	203.779	69.002	39.566
406.721	99.3431	110.56	34.7948	32.8443	24.016	79.5923	30.7684	108.693	44.1806	139.666	49.1258	27.1229	14.6846	94.3944	38.7658	50.8046	27.9058	97.6217	49.8266	227.37	80.9872	64.496	49.7111	207.28	102.951	140.891	80.0637	14.6324	39.9578	79.3236	44.4688	118.958	75.4129	690.204	342.522	175.419	131.16	58.1043	71.5638
49.9982	19.2203	1155.94	235.885	178.286	70.0318	66.8092	29.1454	216.513	50.3491	247.613	69.8571	191.697	53.5689	124.695	58.8703	254.797	95.1676	113.341	61.9792	37.0789	22.8436	139.4	71.5507	2.3887	27.5684	114.889	87.7951	26.6917	36.0936	55.4235	86.1151	116.81	104.841	189.925	138.982	39.6766	44.0068	73.1406	50.3571
152.035	37.3447	169.418	62.0123	7.63934	27.4558	15.6754	13.4582	329.942	74.6848	404.117	74.5699	7.20699	23.4888	102.979	30.6579	49.4101	45.2368	251.728	109.069	66.1232	39.8681	193.253	88.8392	86.6084	93.0738	197.958	124.283	34.41	55.6023	1.68194	28.5505	224.924	137.111	111.631	87.6163	67.4753	44.908	202.002	132.234
8.38511	22.1571	223.949	68.0036	180.997	61.0839	207.31	87.8861	193.741	40.9429	218.612	53.3569	305.628	62.5096	158.882	42.9581	109.014	55.9264	320.101	117.884	29.8626	34.7773	242.03	95.3015	30.7385	51.6156	11.2467	92.5257	37.412	52.1267	81.0138	55.8227	292.413	149.572	141.805	106.615	135.168	100.662	3.38332	25.9032
406.64	88.2015	112.423	52.8605	323.31	108.831	4.01838	13.7261	359.945	64.4425	184.771	79.2914	38.3463	19.6852	96.7637	34.6304	118.688	59.6716	157.654	66.9376	66.3619	48.0018	5.90689	20.4871	86.9544	55.526	52.3425	49.0454	199.783	104.45	71.7163	86.8278	57.6109	64.5981	57.0795	32.6766	115.153	112.628	290.246	207.062
408.164	97.8152	127.451	37.6528	101.259	30.2918	25.153	22.8975	73.1457	17.7481	83.7286	25.1857	5.3709	21.6491	9.60753	13.2212	78.6053	55.628	53.8832	34.4431	423.118	182.818	66.4501	42.7424	61.0887	42.4479	38.53	30.434	8.99036	54.0042	12.6221	108.644	14.5249	50.3736	99.7203	61.5466	100.142	76.5867	177.405	151.629
371.819	99.4937	6.43415	35.6531	243.506	67.5566	26.7882	24.233	161.319	55.4964	158.084	42.4943	7.03261	24.9208	172.383	57.2497	75.8843	52.4592	251.175	92.4283	27.6855	34.6456	440.39	185.319	78.546	69.9924	40.3954	37.7826	444.385	196.855	33.1106	41.7932	256.607	141.241	229.292	105.587	20.5315	32.3557	170.863	110.866
4.88247	27.3246	856.506	194.368	324.045	69.9505	44.9537	12.9741	140.498	53.2711	1.91522	12.6207	8.71776	22.0294	25.0735	30.8674	270.415	100.122	123.917	66.5557	122.757	58.2528	8.98172	42.5877	137.448	92.0751	3.62581	2.83057	351.224	173.513	68.0383	68.0151	95.6733	70.9452	128.252	78.8398	175.209	158.96	54.8666	38.7942
164.55	67.2066	120.734	37.1523	65.6549	34.2621	7.76812	27.7546	4.57335	17.1356	505.777	152.49	77.9047	27.224	91.6097	110.505	548.279	183.713	168.073	63.989	62.6721	24.6378	260.448	108.8	171.056	134.101	84.703	61.7851	126.339	81.5878	3.32601	16.6178	385.541	223.05	6.08791	64.1988	3.30008	40.8331	359.725	178.077
256.727	83.2277	147.719	59.6038	95.248	34.0155	28.9842	30.1627	561.449	100.011	73.9155	39.7965	258.714	52.53	293.558	59.0483	203.651	94.4625	72.8116	43.3954	377.068	124.188	379.16	163.967	15.6974	55.3574	25.6988	57.7416	45.2656	71.9109	103.809	90.9558	133.463	94.463	118.005	75.0191	268.472	197.551	78.9897	61.9181
178.308	46.8964	471.482	98.7016	2.97034	17.3662	9.38869	65.5997	326.432	80.9666	48.1796	30.9186	7.14198	26.056	6.92591	27.848	136.432	94.3476	175.733	76.3942	162.654	76.1997	4.92478	28.6596	122.697	111.544	49.9919	38.5704	32.3482	46.6488	26.4074	14.6642	2.4614	35.9172	94.813	67.5167	409.343	177.212	41.304	44.5008
104.648	49.6678	622.749	130.53	13.7465	42.1848	7.24749	7.64998	139.376	49.3236	216.374	56.1351	205.836	51.4208	6.94527	18.8564	353.101	185.698	365.1	107.223	456.788	169.358	200.453	109.851	228.05	134.677	99.9401	51.9734	54.8514	51.9806	81.6529	55.5908	29.2685	44.775	2.81302	42.0932	2.83793	30.8881	155.686	67.2859
386.124	80.9445	194.954	58.8577	21.5845	18.5391	127.892	31.8608	199.628	45.1536	422.2	99.8731	2.64405	21.0888	128.287	75.1104	97.9879	52.3078	116.568	43.5688	423.009	140.35	86.3427	57.7223	72.1123	63.3225	116.997	88.437	10.8776	71.7584	88.6301	71.022	106.781	67.1624	155.638	100.664	59.2954	55.2262	45.4921	43.4762
11.1316	16.9146	94.87	31.5406	4.80206	9.77912	8.83868	27.5187	104.547	40.4505	93.609	31.2921	522.619	104.403	178.745	65.9106	6.56975	42.6922	230.197	114.837	103.432	51.1082	157.297	74.1322	2.49036	8.49844	330.583	142.942	54.871	43.9575	120.545	82.2975	334.894	171.581	2.46561	25.2891	172.99	151.319	24.7468	53.2945
270.871	95.1667	481.65	145.366	89.8958	33.9457	46.1162	37.2587	42.6601	42.3558	1385.6	237.393	329.905	66.1006	85.7821	53.991	267.491	137.089	137.978	57.8201	176.581	103.933	61.5202	146.659	498.017	220.993	74.879	38.4216	6.82416	62.2921	348.156	187.064	59.2173	52.7784	63.0609	65.8272	30.0287	41.4549	141.683	97.5255
272.999	72.2534	125.948	39.8536	3.44499	24.9116	26.7666	28.155	226.847	67.45	274.098	61.3134	9.57077	19.0449	246.127	69.0375	91.9552	46.0264	87.255	66.8847	65.993	38.0993	465.427	147.507	200.732	118.246	25.6534	43.0309	159.84	77.9252	87.3886	75.5875	393.048	185.96	237.277	127.826	0.155713	20.3992	6.99653	25.9129
133.026	47.5102	7.83967	24.584	118.393	60.5801	18.5472	24.2718	1456.47	261.983	114.74	44.4958	592.629	110.041	111.087	29.9419	109.205	74.3804	231.167	100.234	299.654	110.655	251.377	100.919	101.885	63.9642	184.584	96.1847	74.2322	48.9942	216.436	140.802	198.414	109.443	10.5349	68.0458	14.7025	55.6143	51.351	51.3992
28.729	16.7988	106.353	40.9374	177.74	54.029	164.74	49.9173	12.0268	22.428	166.752	70.0726	505.575	99.0189	4.07239	12.6053	269.181	107.681	203.995	116.991	262.095	101.433	71.9088	52.483	21.6633	42.8879	3.79083	34.1232	167.539	100.816	126.886	68.2597	475.361	203.514	49.1659	38.3855	98.7886	99.1483	120.006	72.5477
6.93884	22.829	127.648	45.8548	344.611	83.4155	366.184	112.776	243.018	61.173	245.162	58.4999	48.7043	27.6877	152.76	58.3372	240.159	86.0734	165.388	94.3781	123.255	50.3137	127.027	60.502	193.524	138.845	-1.3433	34.3912	614.9	291.934	174.2	105.216	117.24	79.4747	1.9142	22.5828	59.4773	77.5287	25.75	32.0877
193.075	56.228	9.61388	36.3389	11.7443	18.7153	52.2488	18.1988	180.341	65.4357	115.126	43.9003	251.511	56.3503	153.901	40.5462	161.452	68.104	203.629	82.1084	13.5486	22.956	239.157	82.5176	120.812	61.6149	60.2956	51.2774	49.8009	36.3432	188.027	101.585	77.5899	51.2107	2.3518	33.9086	53.989	36.9797	2.56043	44.6047
204.996	66.6363	374.795	103.089	401.926	99.7896	87.0947	44.373	142.371	69.8952	280.885	69.572	37.6405	21.999	132.517	45.6702	10.7033	85.0701	197.297	91.3938	583.199	228.307	205.574	79.1193	72.6609	55.2124	33.7132	60.8458	3.78038	26.788	125.299	89.8492	249.881	144.866	251.714	149.164	104.901	53.3205	44.1432	48.0164
2.75077	21.6084	232.893	77.0782	93.9244	40.0178	5.64304	31.7777	150.099	35.5806	140.629	37.5972	50.4868	35.1495	86.8269	27.1595	231.547	111.085	396.828	189.59	41.2548	43.0428	56.9078	56.0233	72.7964	77.85	70.8877	71.4159	13.4669	23.1959	156.683	137.158	223.294	116.353	111.451	73.0158	135.766	90.184	47.9337	58.2517
1.93731	19.5109	13.3676	39.9508	58.8562	27.8665	95.1255	31.1209	57.0122	22.9988	170.453	56.0827	166.147	36.1531	164.007	41.5339	126.8	54.8744	120.317	60.1492	71.0795	62.4698	59.5736	54.823	291.891	163.551	189.868	96.7941	130.56	109.444	6.93919	65.0025	109.776	89.3812	48.7555	37.7481	29.1761	55.5177	95.0617	91.6535
254.307	76.3284	201.099	53.5834	174.15	35.2106	383.821	144.803	4.00832	15.8868	127.151	53.1425	85.5258	31.3881	4.15555	16.342	61.3068	35.4823	130.382	56.4838	193.5	83.1373	15.2393	62.0986	342.269	199.37	76.7767	66.0482	146.301	85.8473	75.1825	75.063	335.844	145.421	78.7288	58.9977	2.58028	25.5561	100.296	62.5392
27.9649	26.31	374.688	90.8773	2.35698	8.70796	786.105	177.403	36.0076	160.834	215.045	63.9937	115.71	34.379	72.2699	39.7285	103.294	56.636	223.547	79.9697	80.1726	58.2986	726.114	229.92	6.03516	177.246	7.67228	60.7463	96.9561	65.4324	108.337	79.0012	154.492	102.402	36.0244	34.4386	17.4754	23.0787	26.8116	41.1278
95.5836	41.6565	244.05	58.2165	4.69352	26.5401	245.711	70.6744	90.4819	52.9683	172.718	75.32	121.102	47.7857	24.0244	18.9519	36.2411	61.7036	76.3146	152.355	101.493	51.7848	226.085	121.56	1108.14	496.428	272.597	142.939	15.2866	99.8837	46.1095	50.0409	221.59	127.986	168.544	75.157	98.7113	64.3944	82.5859	44.4798
83.4689	36.7588	156.991	48.5462	8.78244	17.3147	249.743	76.6157	356.028	89.9958	7.008	16.4456	36.9766	10.5191	35.1663	19.9909	75.4686	70.1231	77.7696	90.7021	136.383	88.0389	139.16	64.8261	110.468	74.8376	36.0758	49.5909	224.577	110.275	539.487	251.732	1.16934	31.685	84.3444	61.498	3.20212	44.606	32.8413	32.2015
1.66132	8.89429	85.7682	31.7911	82.5588	28.4371	108.717	38.8532	252.002	55.3356	140.1	35.8574	5.09075	24.2974	6.36587	22.3945	143.408	61.5968	217.799	84.8601	87.0594	66.5996	194.122	216.49	162.762	119.881	112.369	79.1496	101.349	58.128	102.646	86.6453	180.634	96.2667	54.2146	31.4867	85.878	63.4282	130.421	72.5956
228.366	54.314	56.5042	34.8697	156.553	41.4292	96.7838	37.0719	196.525	69.7389	207.148	63.7854	85.529	21.8636	4.25147	18.3195	238.883	81.9465	89.4578	38.252	26.1351	49.0252	283.899	114.242	373.66	192.862	210.18	94.2739	45.0848	42.2184	112.768	77.1627	3.33702	23.1409	75.1264	64.5711	57.6304	38.9394	85.6895	54.3565
184.253	59.6088	285.134	75.2978	12.8204	26.0857	229.932	64.8726	299.5	49.5027	143.748	45.7299	47.8477	18.0633	275.98	66.8778	2.23662	28.3954	85.4293	148.015	63.4608	75.2354	217.156	83.822	154.035	88.9051	382.585	188.43	48.9522	62.5968	2.63742	34.8944	78.8779	82.1916	86.424	51.0096	80.299	42.3996	146.824	91.9582
155.748	62.8157	59.8677	32.0518	952.228	217.198	4.05328	22.5703	232.909	66.441	12.7898	34.6904	151.741	48.3092	8.18898	13.652	238.85	106.031	429.573	170.629	191.846	68.3508	144.168	95.1676	633.669	304.123	160.659	90.2574	133.21	93.4565	60.7088	75.5269	168.849	144.855	276.812	142.804	260.575	140.032	22.9448	52.4143
156.018	53.7418	115.359	46.6976	9.53299	26.8699	19.0876	15.3493	110.111	25.9073	118.888	39.8579	283.798	82.3623	165.687	52.8292	247.437	142.743	131.27	104.971	291.919	138.456	37.5441	40.6135	184.75	102.672	28.0622	80.3567	1.66457	31.4754	73.1867	58.6774	96.7512	73.6121	205.024	125.225	149.294	100.718	181.82	123.187
255.136	82.7214	81.2099	23.6645	148.753	55.7735	4.25368	16.5648	5.70556	19.5684	25.0033	43.5269	13.5399	36.6317	93.2288	40.096	228.107	89.857	460.903	170.754	77.9221	72.9026	379.453	130.043	39.9228	42.8558	49.8563	34.9883	83.4459	59.5916	38.611	36.5932	291.77	143.228	156.344	99.1738	117.059	58.9013	151.156	124.974
136.532	64.7354	173.187	59.6081	54.0554	18.3927	188.324	58.6343	4.46654	20.0299	386.665	116.339	209.188	49.9431	23.2248	27.8307	82.0757	33.0398	100.444	56.6416	57.229	39.2101	113.701	72.8355	59.8289	42.2957	61.3695	43.8005	50.0491	39.1287	110.833	87.8455	112.804	76.7782	408.098	203.555	5.79079	45.9588	567.854	296.101
30.8107	27.5448	191.894	57.4511	551.911	136.945	125.76	53.0477	1529.5	321.799	566.168	93.3147	407.421	61.2837	33.8624	20.2314	230.351	86.8795	543.779	212.863	9.06729	73.2401	209.096	113.021	93.9062	78.5767	131.349	80.8036	4.844	48.9513	182.836	114.139	62.6571	44.252	71.9885	49.0959	3.63837	45.5671	169.566	125.45
361.719	87.1467	139.932	48.6351	5.11273	22.5826	459.138	109.418	40.3813	34.3866	210.334	53.8258	94.388	26.8454	185.266	48.2323	604.156	201.321	141.169	92.1973	84.6229	62.6432	207.381	83.3963	195.247	136.608	114.624	55.8278	165.614	103.329	59.8625	48.0426	3.75253	38.5003	76.4365	50.1022	68.0563	45.4767	131.001	126.257
5.80519	19.6056	104.615	36.1631	211.644	53.9307	110.23	30.4447	15.3457	53.7413	282.072	63.2953	11.7455	12.1185	160.692	60.3975	329.793	121.752	151.156	74.6047	63.1305	43.1496	125.487	213.499	49.6846	42.9635	101.418	76.5459	102.895	55.9318	437.435	216.909	118.421	74.171	2.77709	17.1557	232.902	112.436	27.2998	28.3933
121.661	59.9406	408.875	99.9092	121.435	35.3229	624.237	122.293	226.444	68.9273	315.591	75.7051	385.372	103.315	75.5186	24.8998	181.038	78.1599	130.76	53.5319	307.562	125.08	210.688	82.8236	190.346	125.668	38.1257	56.9343	13.4796	35.5409	29.454	63.5328	137.046	70.3875	2.59306	43.6873	105.483	65.4514	277.603	142.771
256.769	51.2245	493.424	89.2846	3.47091	11.8466	12.5681	16.6971	6.92162	16.7396	854.256	152.574	29.0773	14.9673	162.155	57.5908	2.7494	24.7128	102.375	47.5668	478.455	178.192	127.405	71.8845	190.287	120.454	33.3916	34.0115	205.715	127.967	145.474	90.7888	3.71545	29.3429	162.746	82.6958	3.75454	17.1836	61.8403	57.296
202.485	66.6723	200.097	55.6487	26.9174	17.6964	321.641	93.3035	202.081	35.8869	1601.42	282.687	2.8108	14.9411	168.165	52.1187	199.425	86.464	88.6166	47.2859	636.827	211.92	280.242	92.274	130.712	90.3355	149.832	75.4906	5.13259	73.2565	56.8162	73.0671	319.409	155.548	147.933	111.256	97.9885	83.7205	71.8689	76.2723
118.082	54.124	83.4464	32.2281	12.804	18.3199	67.1203	21.6901	53.0811	18.9851	2.97076	22.4381	64.3708	22.4691	215.657	49.5289	103.671	66.8182	108.516	74.458	158.205	78.5007	19.3303	49.2086	184.718	100.465	402.994	199.726	18.911	179.919	53.7588	39.6525	87.9533	75.2643	88.5518	67.9821	101.448	76.8586	445.266	199.501
3.32765	22.2736	87.5466	42.8338	32.3356	33.5165	400.612	111.581	67.908	32.5896	6.43455	21.6893	35.0222	26.5459	47.5831	36.593	588.364	209.387	446.315	175.443	180.033	80.9295	186.901	117.113	167.602	89.7953	151.356	109.938	1.16627	5.55154	223.089	147.384	75.7479	77.8513	492.518	219.716	21.1501	18.7719	62.4043	51.9479
203.65	82.7109	214.525	44.8547	3.42993	29.1966	87.4741	42.1529	125.584	50.1519	113.444	31.534	102.07	37.2044	43.2088	21.9182	272.885	112.426	137.677	291.327	59.4987	63.5491	81.9055	74.7372	320.621	161.031	1.57927	21.2858	567.011	256.227	128.038	75.8541	5.40702	66.917	181.346	106.151	57.7717	43.2942	78.5777	52.8279
123.64	47.632	120.065	50.839	645.522	122.426	210.16	80.0909	12.6847	40.1496	200.267	49.6769	30.8555	20.02	133.454	61.6645	144.758	65.1311	171.446	70.2077	258.906	136.809	9.08926	55.0353	189.675	110.21	393.004	161.944	3.07236	27.675	250.438	124.447	116.38	75.3278	41.0547	42.552	150.08	75.0749	28.0819	41.601
292.621	59.9072	178.487	52.3794	242.12	74.3431	194.478	51.1112	282.68	80.0005	125.264	52.805	40.4545	12.4664	5.64982	18.6848	308.441	140.361	247.267	97.2791	31.3825	43.499	84.9834	63.8458	340.646	181.683	126.601	75.7667	138	101.164	111.159	95.3335	13.9564	53.5436	111.858	91.6278	96.3894	92.5477	415.321	201.41
275.084	73.9338	198.258	53.703	61.3958	19.7557	6.72123	37.9888	582.38	134.404	89.2392	31.3196	57.2375	34.9539	1266.69	245.27	564.243	178.438	118.238	104.212	41.537	27.5263	37.834	69.1943	63.9957	50.5099	4.17653	64.3039	97.403	59.6249	64.3854	83.3417	0.0946002	17.2568	159.002	68.9635	4.32222	30.7417	2.64754	29.7182
345.602	83.1558	209.298	49.293	323.547	69.6803	67.3412	37.2605	112.56	22.3851	398.738	75.2155	21.1593	35.9164	89.388	47.2594	197.396	87.2547	106.193	57.242	44.8433	34.445	83.2582	47.7955	72.2512	47.5672	52.9811	37.8553	17.6543	51.2704	9.16491	23.6288	5.73831	58.047	98.2702	70.2403	2.33476	23.5645	159.87	168.221
197.779	50.2929	88.0949	37.1846	1.81705	9.6332	17.2874	33.1382	209.662	59.3448	47.273	18.9764	80.6983	38.7947	610.176	106.162	112.326	59.3991	330.224	143.28	90.1765	97.0998	447.621	158.164	104.628	87.9506	121.768	78.4639	108.267	94.2274	113.983	111.446	74.6034	75.6486	76.1006	94.8773	167.614	100.121	2.51855	25.8899
209.677	62.9977	92.7875	31.0715	13.0444	21.4031	40.8314	22.3409	38.3834	27.312	2.59858	18.4202	3.09488	4.60487	66.859	25.1344	125.209	73.3691	149.816	129.253	163.327	70.8896	62.332	45.1822	117.3	69.8428	52.9272	40.775	86.2808	97.8597	42.3252	43.3093	199.16	129.582	152.865	78.9769	3.66805	56.9465	87.5306	72.4359
516.799	123.662	154.595	48.2773	320.414	66.1035	55.8931	29.662	364.513	78.267	144.88	38.3767	122.362	36.2769	315.564	76.7982	212.188	101.949	159.83	80.0345	64.8747	64.6055	60.1037	54.6803	142.556	105.816	64.9862	41.9614	2.99367	35.2485	59.7746	48.7565	3.41865	35.9507	3.06756	30.2814	123.126	84.2257	257.04	148.143
7.31356	31.3776	83.0893	34.1427	275.768	64.3561	67.4464	28.21	379.639	87.1841	28.2154	19.0257	19.9442	22.3343	262.055	55.4783	143.482	89.1721	3.63075	31.183	32.1704	40.1003	78.3144	65.2605	37.4178	58.0387	202.731	113.922	43.7233	65.5952	99.7464	71.0534	1.19928	23.4492	119.366	100.289	386.991	177.533	60.1566	51.6035
213.341	51.3926	263.668	70.7059	171.4	52.2521	61.4072	26.0215	426.383	301.722	110.12	52.8035	9.07754	13.4138	106.768	42.218	37.1868	40.5646	113.237	78.6622	275.278	105.25	69.9605	37.8723	59.9227	36.3685	76.5012	71.6631	69.8169	70.6051	46.6148	61.6009	83.6689	65.9585	94.2553	69.1975	49.6766	73.8127	126.735	89.6829
70.6448	30.2296	97.8067	31.8494	732.09	145.697	149.671	39.9331	113.734	34.8377	202.998	47.3651	6.00212	19.264	5.90459	18.4738	508.499	180.112	17.021	48.7003	12.5242	41.4818	111.651	53.0149	68.8591	74.432	283.418	182.771	0.961546	20.3105	184.566	139.659	191.399	84.9151	5.1057	34.3377	224.927	122.242	229.085	164.106
166.053	53.2413	115.957	72.2758	89.6593	43.6595	97.6792	31.1733	105.409	28.3022	55.1203	42.2241	3.31257	17.0034	654.093	130.712	116.202	62.0268	103.115	55.6783	289.982	177.147	33.1917	76.2399	69.0373	45.7861	370.471	175.644	-0.747602	21.9335	92.9293	59.8696	88.9221	39.6829	93.6598	82.3444	129.371	105.465	115.402	80.4024
18.7794	21.7747	5.04479	25.6604	78.0036	55.4253	26.3488	34.8314	3.26701	23.7676	111.339	53.3066	8.06435	17.4401	86.4692	46.5126	93.0632	49.1138	144.454	57.3773	89.3769	47.2753	13.5153	61.1179	398.868	214.634	54.1323	73.802	53.5461	61.1412	121.708	59.3861	70.1008	43.7136	69.6577	71.9156	155.889	120.338	62.3344	63.7539
230.992	74.3037	524.112	139.134	7.40226	25.1347	176.446	40.3292	14.2286	17.809	5.60933	22.8325	38.6413	28.4516	13.7829	30.3891	180.013	113.755	49.6635	56.7758	55.0643	48.5538	160.702	68.854	25.2152	43.3892	69.2923	43.1497	85.2417	74.7482	12.5364	25.581	389.764	188.875	111.102	68.6422	53.5718	71.5352	83.698	72.2954
148.717	43.569	166.866	43.304	372.186	76.0798	11.3427	25.3102	102.847	30.6357	135.071	43.4369	167.516	39.1404	105.402	26.5059	283.767	94.4235	352.807	182.956	182.272	80.3673	11.114	45.872	36.2113	59.965	143.686	83.6889	70.3799	87.8783	547.933	276.043	66.6015	71.7369	113.022	110.502	2.64108	33.9189	62.342	50.0843
98.0925	33.1311	116.838	43.3273	479.087	101.478	342.17	75.1849	328.947	67.3767	32.313	36.3356	172.001	41.7796	72.605	50.9251	686.761	218.31	126.683	77.7505	8.30861	26.4436	216.743	402.11	916.995	495.034	34.5268	59.742	3.37864	33.1727	77.2349	54.8413	218.948	111.801	160.682	107.715	9.52585	69.6288	15.7177	39.5156
100.119	51.5728	369.713	82.2815	3.81185	19.3434	334.903	78.9958	96.2245	21.7896	20.7633	35.3338	31.14	12.6536	3.9382	17.4059	1322.24	410.895	196.082	116.399	702.117	208.706	2.15599	20.3632	78.2506	52.1737	11.7184	118.084	124.876	80.7339	5.38443	60.9526	13.5878	7.94019	36.2237	29.7456	212.285	121.482	179.223	129.019
325.752	88.3427	355.481	91.415	40.7286	47.4543	70.7993	45.9233	42.9027	40.8408	631.537	133.434	413.228	87.9625	5.30855	10.5334	171.554	56.5983	122.136	87.4738	132.804	55.8358	49.1533	44.0092	65.2387	85.2834	22.3983	59.6936	1020.77	459.397	85.5097	91.5245	68.5801	60.7759	242.094	129.958	112.548	87.9803	74.8987	68.7364
429.165	98.7494	89.4413	34.8127	136.679	55.4287	40.7565	18.9436	68.0015	24.321	114.244	53.7449	9.62938	22.5038	163.39	46.418	62.665	29.159	101.28	61.7333	91.9141	67.7848	210.665	89.3766	170.708	92.0058	5.07639	45.5123	158.283	95.5017	5.28371	62.1516	71.8016	92.5544	70.7328	46.7542	147.876	77.7974	9.86943	51.5528
112.499	33.0042	210.878	67.239	2.52598	15.2582	6.13085	26.2682	190.715	39.9364	124.835	32.0721	402.268	81.1349	125.425	35.3029	85.7952	45.9098	88.7777	46.8608	219.484	86.0978	126.656	88.3507	138.067	90.9896	193.153	98.9572	0.684288	30.023	186.819	100.991	157.425	92.8831	79.0746	52.5312	57.5508	47.3065	80.1868	55.3751
370.156	110.992	77.5446	26.2606	26.0326	15.8677	81.819	43.5382	7.95801	19.4199	172.223	49.5133	8.13535	19.9807	49.6226	41.8458	215.227	84.1915	115.447	64.0702	109.929	56.1505	257.075	89.1772	284.023	173.136	262.88	134.814	7.14997	73.2789	112.787	82.2937	54.0996	39.9883	387.344	185.257	29.1344	37.8492	2.77301	31.0654
45.2936	31.6923	18.7293	20.3855	4.97134	14.9788	117.652	30.1229	309.347	73.6033	188.187	54.0996	5.46808	14.7394	0.322304	5.2461	111.272	46.0236	99.7473	57.3815	23.8809	25.4414	528.984	176.253	88.1459	88.5802	1.23199	24.1355	165.784	106.86	111.763	75.426	507.937	238.685	77.7209	47.3457	47.3552	51.3955	238.015	120.465
5.48703	27.1025	31.1494	20.3761	153.214	54.8749	74.2152	44.8803	2.86577	15.0736	1949.11	328.555	360.145	76.0792	2.38094	16.3504	51.7423	40.7558	100.711	68.9839	212.448	92.0282	82.1523	42.1989	166.894	151.368	182.869	93.15	93.9817	55.0566	98.1746	71.8067	92.9018	44.075	129.742	85.584	15.8391	76.9996	3.32088	38.6925
334.903	95.4239	290.983	107.122	207.756	52.6996	30.4138	34.4785	172.014	52.8502	139.686	38.7753	78.3019	22.7243	108.948	31.9843	96.8984	65.2724	147.04	83.9333	354.048	135.628	588.456	210.419	83.9778	41.7472	170.42	96.8553	16.2983	221.43	187.299	118.921	157.627	78.3528	112.236	92.8595	2.49514	22.1895	59.8135	50.3195
245.971	68.1788	46.337	40.9165	5.79152	15.4996	354.741	81.8916	8.59993	28.8271	129.225	27.4193	1030.44	182.874	316.296	54.6411	4.60702	17.8347	71.2132	38.6988	98.5642	68.8735	326.888	121.553	127.621	94.3561	161.819	106.67	133.82	113.308	105.327	210.692	125.823	79.0298	8.76294	25.5134	71.1138	52.8948	2.96842	34.7647
150.9	35.6629	116.705	52.9909	247.547	79.7297	17.0951	8.30836	450.123	80.5523	213.927	60.4149	6.25464	18.3222	390.297	86.6407	201.522	66.3308	118.206	65.643	203.924	94.7202	53.1677	45.7436	135.892	72.2417	246.998	171.295	41.9045	53.161	3.8969	38.0194	2.372	24.0991	55.8176	63.1679	86.1385	124.443	1.73457	41.6165
105.649	35.196	129.044	48.9164	200.608	58.9769	302.033	71.57	228.364	50.2603	436.361	365.647	4.6546	24.745	32.0266	22.6747	161.77	74.7164	71.6334	43.7488	5.44025	61.632	245.591	95.0402	154.761	96.3469	8.06032	17.4041	123.906	78.3815	226.841	121.14	1.99641	52.2221	295.519	149.959	144.81	81.2969	97.8402	97.1841
104.623	31.1428	285.237	85.2004	450.617	94.7731	108.674	60.9959	10.2257	14.0066	240.4	68.698	7.66405	19.2779	75.9887	37.7929	168.637	102.293	184.813	82.097	65.6334	57.472	186.071	63.9198	150.788	78.651	91.9121	74.5868	90.2142	71.9238	99.7403	69.15	177.057	92.5466	160.994	89.2583	92.9562	82.322	1.92767	48.2603
363.23	104.843	205.505	62.8438	167.088	68.3969	142.894	49.021	1061	197.655	146.722	39.4102	254.512	45.0491	24.2222	30.4355	34.1558	59.1785	168.958	82.2093	106.456	53.3681	155.806	123.478	389.603	262.955	5.39099	35.4849	4.00766	24.6435	4.97635	70.826	48.1748	41.5049	2.83241	32.8195	24.3725	64.2507	238.774	125.447
90.1425	24.5097	101.243	36.7904	25.5795	20.0313	175.912	55.8451	158.983	52.4196	286.618	80.8	15.1879	15.4038	199.523	73.6217	77.3067	55.9668	172.066	73.071	2.12013	24.8862	35.5967	42.0319	4.34634	37.3879	97.437	83.1879	493.481	222.54	12.7786	51.5358	167.496	103.034	13.5124	28.248	105.03	66.5271	117.815	76.3283
125.353	25.4885	110.388	49.527	132.966	46.9308	1.58222	10.8313	6.85844	29.4837	163.2	69.0931	330.499	66.0373	18.3278	31.1584	57.6683	38.7905	72.0771	50.4008	641.881	217.903	684.709	249.275	7.57839	41.8841	95.3788	74.4799	8.70078	15.9475	171.691	97.5319	299.215	147.983	92.8379	59.6616	178.787	98.3319	48.8244	43.26
6.28705	32.121	278.751	79.3995	158.338	52.1998	591.531	153.859	192.002	54.2743	199.412	62.0984	651.973	115.331	3.67072	12.5861	99.1807	45.3243	135.72	92.3047	499.846	167.683	167.569	76.7449	96.003	80.7691	303.921	135.673	203.931	104.018	89.0613	51.4368	142.781	92.0385	43.1115	55.2658	143.423	97.2355	159.918	108.227
304.285	85.5716	190.455	47.8169	32.3228	11.986	269.075	84.9961	348.806	60.6478	201.167	63.6238	10.5068	16.9203	12.925	24.5441	217.029	101.541	61.5212	53.1449	52.0793	28.1165	79.1944	43.6694	44.3732	42.8397	100.207	102.766	212.678	106.502	24.4669	311.495	86.4145	51.1901	90.4489	66.7764	5.15613	77.7975	124.547	72.3425
97.6911	40.7337	67.2791	34.8928	355.148	90.8283	3.24763	20.4947	37.5182	26.0588	96.3648	33.9638	10.2642	27.6786	8.78083	27.4852	8.27702	39.4244	131.917	60.7021	169.135	73.1031	994.7	280.045	7.10553	33.1936	64.4977	43.3702	220.621	114.084	38.9579	38.0084	96.7898	54.5723	435.215	210.566	176.761	116.937	110.047	63.5022
88.5945	35.8907	5.00706	21.8085	137.018	39.9564	249.37	61.7776	170.526	37.6249	431.976	104.788	64.8127	20.1019	83.8923	30.1412	136.747	87.2151	2.44229	10.8062	125.504	60.7005	177.579	91.3889	333.006	179.239	5.11761	41.9175	12.1772	141.778	378.989	165.781	33.0925	38.6129	102.736	95.8156	49.1259	44.9908	290.447	137.063
82.3838	34.0658	50.8576	34.631	220.141	61.0709	11.0887	24.4545	463.948	113.056	5.12356	15.713	123.547	37.2656	289.323	76.8775	43.9275	35.9492	89.2788	67.1968	70.8117	41.0929	4.50793	38.2311	121.973	82.3309	37.8438	45.6387	266.479	166.081	71.0437	71.275	5.89547	70.7119	130.929	123.39	58.7041	47.3866	83.0536	47.3937
195.812	67.6122	69.3538	32.4232	44.6897	20.0656	210.621	64.6206	4.16528	10.8221	40.1091	18.8521	336.258	69.4663	25.4041	24.3914	211.505	75.9868	553.722	268.67	6.71601	19.5279	10.7154	28.9333	166.636	106.825	158.543	65.9578	596.079	262.323	107.685	91.6441	101.854	59.6032	109.32	94.7237	183.279	96.2795	360.399	226.019
197.834	64.4288	9.27425	32.08	62.1617	27.1893	7.07096	38.6414	491.671	105.163	167.865	69.5148	56.559	22.5553	43.9235	28.988	95.0448	62.9714	340.289	133.865	123.331	61.6879	161.495	79.0605	83.0647	59.4588	285.31	164.395	257.861	107.257	25.5295	48.8532	173.224	114.366	57.9261	59.0809	4.05177	35.9679	15.004	35.7999
221.843	48.4564	166.322	48.9455	639.665	140.605	10.6222	18.764	110.19	42.4862	308.763	94.8359	97.6049	28.2651	10.2769	12.8503	710.971	234.638	47.2879	90.4676	56.0878	45.7464	7.56021	52.3506	48.8623	40.0901	38.6964	46.5135	64.3756	58.0269	161.766	86.6122	378.819	174.573	41.7631	38.0279	2.08751	31.5519	93.6995	72.4186
110.587	43.2348	156.336	50.4696	629.407	136.002	83.9693	66.2481	239.575	70.1839	657.71	141.251	20.1906	38.2266	60.7749	29.8413	705.223	222.461	232	213.76	56.7675	31.0021	444.251	166.564	272.367	178.425	3.70758	23.9885	4.79423	27.2592	3.14281	37.8504	68.8185	46.957	95.2749	65.5684	21.0179	28.8885	90.2324	93.8713
280.485	82.627	355.614	93.6854	165.546	41.2725	143.876	69.1304	175.449	35.1315	86.8238	37.4079	63.6464	32.4861	6.82273	19.5124	114.356	50.744	160.513	87.9849	80.8466	72.6193	402.651	201.432	54.2372	63.093	75.9487	58.6642	45.1151	50.6037	250.42	127.659	45.2891	44.4252	6.84211	63.9455	61.7666	65.1503	28.3172	37.1102
652.419	140.062	176.493	63.3658	20.0577	29.9551	5.73191	16.723	580.863	146.686	8.50746	38.3463	3.34859	20.765	77.6746	23.7383	87.6426	68.091	161.202	97.4749	147.677	46.6043	12.0561	46.074	81.5427	78.075	111.715	81.9069	81.8537	66.4329	1.34888	18.6454	100.472	72.2134	155.28	105.028	21.2741	33.2892	11.567	60.5228
50.004	29.5431	212.922	57.3388	399.782	92.1048	22.5263	27.2137	68.435	24.6369	729.201	142.95	77.077	32.4233	14.9876	33.1372	37.1861	54.7892	93.9519	61.5158	133.598	50.9579	1437.94	421.073	46.4241	46.8494	332.788	141.652	66.7165	42.8353	181.794	107.416	57.5174	90.7412	71.1102	60.3083	567.869	324.365	2.68015	38.1378
11.4795	42.9846	20.7034	24.7112	370.987	90.4394	156.824	50.4208	162.759	44.284	190.564	50.1609	43.8663	16.9813	8.1013	15.1846	130.988	80.97	231.206	107.593	91.3114	57.8182	117.882	52.0056	104.735	87.8714	97.5108	85.791	607.849	274.728	163.239	90.7381	99.6419	56.4372	95.4786	93.6524	145.976	71.4019	11.7159	151.58
138.103	61.9789	59.3783	25.9872	22.0284	30.8423	165.411	54.251	609.662	115.517	407.941	95.1617	12.7147	20.0243	23.795	25.0559	2.28268	13.1576	85.0173	49.0614	72.1131	70.5157	5.61492	26.5115	69.9186	73.4727	427.908	262.928	18.8283	26.704	28.8226	10.1755	8.9186	20.9221	57.353	55.7428	15.3903	23.7916	1.50777	28.6182
171.401	55.8518	544.501	128.058	476.665	118.051	280.725	68.4201	181.913	45.2154	226.486	54.7963	50.995	19.5504	5.65603	26.2676	122.438	43.7554	51.5057	62.2434	157.856	130.683	121.463	53.684	0.949677	18.0666	317.582	166.172	114.108	78.8402	50.6995	47.3918	57.8177	34.4496	58.7948	55.4668	51.8859	43.9333	59.8987	51.5206
146.136	37.5008	205.277	48.5362	437.896	101.557	124.834	44.9268	132.773	42.4516	267.153	83.0029	41.3524	18.8118	253.772	55.5812	133.966	67.1861	153.2	108.719	17.4505	37.8669	187.241	85.6514	61.9559	41.1652	8.00597	138.67	40.012	71.8344	3.56287	3.0611	3.77968	40.722	134.714	112.074	119.34	65.9782	174.409	145.825
389.558	79.2758	246.421	75.7493	245.318	53.3012	5.60132	31.1809	201.214	63.2303	354.287	85.5524	351.446	81.2335	586.898	127.998	192.287	93.5989	353.541	126.376	325.325	110.776	172.319	76.2175	102.858	71.6845	21.5413	233.466	36.9117	79.913	218.178	124.594	79.8201	64.1935	121.033	83.8277	33.4944	60.9039	10.8042	110.408
275.545	95.0014	12.8531	16.5245	210.67	49.8724	28.9243	39.8201	531.238	99.6291	171.884	57.2813	153.658	51.7698	25.6859	24.6606	79.5087	46.5523	395.039	194.678	8.09392	42.2708	64.2122	40.1173	72.9755	41.4005	47.8611	35.4668	105.067	61.0459	42.6602	37.7903	161.768	100.653	508.639	213.831	109.878	69.2132	118.3	102.67
240.279	74.2869	23.5959	38.4522	272.792	75.3325	40.6969	35.6704	255.044	56.2295	344.949	70.2477	1.71805	8.15467	3.43512	13.1521	1.19651	21.0171	103.843	85.6739	56.0909	32.2371	543.287	197.987	90.5989	87.3509	87.7393	57.2822	35.2657	19.7143	123.216	75.1476	2.91232	37.49	210.507	110.017	101.54	66.4541	137.798	106.454
136.126	53.0155	273.536	72.8634	267.645	78.7129	29.6737	13.0337	433.015	97.3146	1167.02	241.537	486.426	100.801	67.8404	31.7121	174.535	89.1824	209.778	71.8722	7.65718	36.3176	93.3928	70.5136	13.6336	45.3504	4.45782	34.6483	232.479	177.521	47.0301	59.8771	4.48344	55.3378	5.76002	73.7708	85.4369	61.6509	10.3355	22.0835
19.0942	19.2268	180.511	49.3324	3.7719	23.2529	10.4703	29.9248	639.589	109.129	448.597	109.755	7.74742	8.63971	268.394	58.4264	3.79219	33.9847	287.814	112.98	42.0583	47.7416	205.277	83.382	109	87.1966	142.603	92.0508	25.2634	39.4413	114.815	61.8391	158.366	81.9886	126.633	82.8553	350.108	165.122	1.4794	27.1883
44.0599	33.069	80.3982	48.5821	25.6205	37.944	8.70312	26.7167	160.957	31.4963	135.293	34.1866	97.7049	33.0338	93.7982	42.9038	295.462	108.796	107.426	59.9798	372.382	133.587	99.0427	50.7201	193.376	116.451	292.315	209.438	34.3757	43.0492	15.3844	7.06471	61.1591	49.7662	28.5535	40.6793	39.1976	37.621	3.62025	36.8581
240.397	70.0753	133.421	49.78	125.998	39.4582	245.411	84.1647	103.559	41.6242	259.115	59.3814	31.5159	18.7969	423.979	107.617	0.743346	15.3261	171.98	65.0327	18.4355	22.097	105.977	65.4891	3.29466	38.2345	174.216	143.443	1.85771	25.4914	164.93	100.824	408.258	209.167	208.72	118.843	72.5938	59.3197	76.881	49.3158
80.5219	30.7307	76.638	27.0645	19.6848	21.0507	432.857	95.472	154.724	36.2664	368.498	87.9813	297.829	57.4652	82.1959	26.2461	56.6564	38.255	136.585	67.3929	24.5961	41.4002	172.299	87.0269	93.7191	78.7037	105.897	83.6543	11.2555	59.8125	199.463	127.957	27.2429	25.7493	58.4434	63.3276	66.0967	54.7404	22.9909	36.9454
235.403	87.8372	126.504	48.0909	132.467	45.0675	110.546	55.2022	88.8417	26.5482	171.006	49.4226	66.208	25.7564	2.87725	18.1584	36.5865	36.5399	276.236	123.088	40.7364	30.5796	52.6905	34.9463	97.3431	80.757	36.5158	39.0318	50.1382	59.5852	81.7332	51.7356	127.481	62.5126	73.3328	67.7845	30.7678	35.3666	159.737	77.6052
3.75204	30.8065	166.849	59.7885	285.075	72.9775	572.122	172.196	151.352	46.951	194.104	61.6229	9.03322	27.2962	87.0146	38.8485	185.953	62.44	110.121	104.362	65.3768	50.1975	135.515	75.029	74.8323	55.8748	84.6586	68.1032	118.72	73.4649	33.8221	50.5739	521.46	272.303	75.3377	76.9539	56.8263	64.2398	119.471	115.9
53.4574	17.7207	96.6256	53.5979	15.3209	9.73959	126.697	32.8101	388.172	74.7194	76.6842	57.5722	33.1259	16.9888	187.264	57.2935	35.4537	41.5923	212.032	93.0248	10.9467	23.6522	141.769	84.333	119.097	69.3683	27.0212	253.662	297.117	122.575	15.0109	171.549	91.3908	77.0326	131.885	71.064	66.8549	42.6771	4.49171	60.6633
290.53	91.857	188.644	47.3238	234.225	75.7839	50.9048	21.9282	169.108	41.5333	289.682	93.1792	169.878	26.8303	17.531	19.1359	477.681	155.498	77.6573	45.8888	132.307	63.4814	176.375	121.097	145.074	119.663	48.423	47.5368	170.85	104.504	69.5554	66.1957	136.185	118.905	1.87303	29.9511	211.498	129.66	165.001	101.983
42.8352	55.778	263.184	59.0078	30.9055	30.9547	151.532	68.714	104.294	48.6851	195.042	43.5375	534.244	118.532	158.324	44.765	155.376	66.5504	209.107	74.266	91.4713	59.9436	177.503	67.5754	350.942	181.472	135.911	88.078	210.632	105.103	11.4112	31.265	36.2847	31.2451	62.6271	65.4682	88.5562	60.713	25.9705	75.206
119.545	45.2907	236.285	56.862	162.128	43.5059	526.592	140.371	5.2417	20.5857	103.635	53.1329	15.8708	22.4077	323.002	76.0934	101.451	56.8604	181.716	76.5955	282.231	129.545	210.248	69.961	77.0192	120.267	109.901	65.9565	237.811	123.674	50.2069	39.8126	68.3498	62.9875	227.947	109.822	125.468	70.7621	109.599	77.288
175.018	44.6644	95.2755	45.2075	190.797	57.7973	130.577	44.8724	398.245	85.6433	788.967	172.93	527.86	142.105	12.3221	33.1451	120.026	77.9703	191.867	93.2338	166.227	80.258	4.57896	46.903	223.937	116.566	42.378	28.0472	4.54549	16.255	370.803	182.215	154.03	96.9468	34.145	47.3242	130.939	82.7791	1.40073	23.8182
72.3091	29.2751	246.678	64.2273	6.44683	25.8883	129.215	53.4377	154.804	49.0229	128.195	47.9674	123.974	31.108	50.225	23.8237	10.4309	59.2563	117.292	57.6976	235.936	103.919	4.03287	25.2943	58.1204	67.0164	4.34927	69.6329	14.9548	15.969	0.831968	-4.41638	138.319	120.728	235.652	151.687	127.68	80.8514	106.085	88.0158
272.599	61.5554	193.296	59.3892	238.586	49.9176	24.8087	32.2948	185.997	45.8659	163.744	49.3451	119.482	35.0051	79.8342	44.1162	95.1673	41.6708	65.1677	58.7544	96.483	60.8687	392.619	131.333	26.7664	22.095	186.4	134.627	7.54274	24.8723	37.9867	102.157	14.0334	55.397	40.6705	42.3751	17.8351	28.4484	104.12	92.1719
238.625	101.409	48.5173	21.339	128.807	45.0534	197.782	64.1088	126.478	41.4842	232.923	71.6508	269.699	76.0617	367.202	99.2813	125.646	50.6698	492.857	167.465	34.6168	45.1488	447.708	168.193	242.206	143.221	272.307	151.892	126.453	66.6977	63.5452	67.2875	240.767	145.93	452.202	202.139	1.37705	32.8694	463.407	242.017
366.18	105.257	90.392	43.8453	169.997	45.7517	2.21224	10.9246	221.076	51.946	169.65	40.8908	81.8495	34.5091	88.2866	26.6443	172.694	70.1708	58.2599	37.2376	84.9249	40.3976	325.773	148.464	99.8501	60.0733	1171.95	515.436	67.8048	52.1307	33.343	68.1051	146.342	103.732	71.7388	48.2235	255.997	140.335	48.7463	55.1171
445.129	117.45	138.94	49.0888	230.489	55.4755	59.6216	35.4093	430.481	94.2552	72.008	29.654	19.2875	22.8926	18.4414	32.171	494.414	149.119	52.5665	120.754	407.807	157.223	302.158	117.312	362.598	203.134	9.5987	82.9739	2.19949	33.7387	132.708	94.7232	147.74	110.356	4.6712	56.8353	105.693	65.4838	319.073	186.311
176.816	71.2438	94.6289	30.9235	6.87173	21.2971	9.84609	33.9738	248.674	50.5757	209.534	90.3606	25.7381	22.9821	184.244	55.1333	121.123	89.5548	80.0281	67.6216	134.954	129.434	139.683	83.5978	55.7602	48.6899	75.974	51.285	50.6308	39.2532	96.3736	67.96	286.543	160.085	206.435	110.864	26.1339	48.313	187.496	116.96
109.465	35.3591	2.8185	22.9243	35.7553	26.2377	223.692	55.2369	480.645	95.6087	92.9042	30.8744	21.0155	10.0784	7.94932	34.2245	326.371	129.599	229.528	95.8389	133.142	66.2106	298.73	141.997	315.188	148.491	74.6712	61.2589	51.5227	82.9132	46.9438	54.6353	2.19678	15.4773	6.25384	58.9146	1.64403	35.6485	48.0491	141.168
116.112	55.7841	4.53307	16.5919	33.7351	20.0604	218.367	71.9772	297.173	62.5099	114.718	31.3571	5.17816	17.3915	7.38893	22.6847	172.029	66.6631	284.688	115.599	2.54443	28.6812	83.3256	61.7072	3.26966	36.5379	141.742	103.388	271.618	162.807	142.396	118.869	2.50418	14.5117	117.996	74.1879	9.16138	24.7493	26.1186	54.3324
446.91	124.655	171.232	61.6289	200.524	52.4683	137.465	73.0984	165.07	47.5599	39.8388	49.1799	1.85472	9.19311	52.5003	35.872	185.748	69.4465	99.6861	46.0197	382.898	135.216	169.891	156.637	1.81876	22.7829	49.8993	35.5438	48.0191	30.1428	200.332	89.9441	76.9359	110.302	123.147	87.0713	109.394	75.1187	35.1051	98.2659
92.8982	32.8916	176.463	58.4498	106.853	30.892	125.117	43.6407	580.402	135.036	222.351	67.7505	37.1434	22.9649	43.3558	24.9452	486.424	168.237	110.713	56.6672	56.7759	34.9901	103.71	72.5536	49.2444	52.5289	425.993	194.029	76.7537	47.4781	19.0327	29.0551	174.573	101.06	92.7739	75.7774	178.843	117.181	11.7318	87.7116
472.701	104.405	90.1304	37.0861	3.29621	26.3439	58.0358	37.9149	234.066	48.942	140.025	43.7971	143.991	35.1227	266.199	57.6004	463.414	202.032	173.175	93.3466	128.428	58.887	405.716	160.505	95.285	85.1911	372.448	171.258	63.3075	66.8646	103.649	83.1572	52.8255	64.7487	137.546	83.3829	31.9029	33.6997	134.827	88.6314
130.144	37.7498	62.1188	15.4824	572.726	145.843	72.0103	25.6192	178.286	57.2728	225.047	55.5367	41.2689	25.8112	52.7401	24.1982	45.5742	29.0315	154.887	83.1999	8.02344	60.1903	140.004	68.0505	52.8141	65.2618	35.7173	32.8268	515.497	250.074	2.16345	29.8564	86.6775	69.925	57.6609	62.3592	101.575	62.0203	0.0898754	28.5811
219.138	63.7054	217.782	64.525	161.364	48.0951	31.9901	25.058	233.997	54.511	149.29	47.6192	14.2239	15.277	50.2131	24.1765	186.347	86.5819	189.944	73.1597	148.272	87.614	46.8381	57.4991	39.0434	46.9659	216.978	116.011	14.5152	187.712	36.8701	51.6664	94.7735	73.1786	461.242	249.088	112.75	58.8084	-0.0726228	22.5328
201.449	38.5665	137.292	45.5853	417.132	97.5595	104.959	34.6949	453.418	86.3357	1451.33	327.052	13.5188	28.9427	401.24	88.5339	4.35585	27.0333	89.6202	44.4662	93.5975	40.7209	118.798	56.5757	3.58139	14.0559	56.3481	45.5151	2.46972	25.9161	384.991	171.219	172.863	104.746	89.7375	57.0411	2.16468	36.6997	177.924	139.378
43.9469	38.4884	73.753	25.492	18.1485	26.4526	27.4926	34.1215	273.563	69.0644	223.71	56.2989	752.143	136.922	29.9773	25.5839	190.577	101.904	288.329	142.648	303.14	119.992	106.78	84.3946	117.306	84.8069	75.2198	37.7915	672.45	360.772	173.2	109.435	123.742	94.1052	150.078	90.9611	86.4746	76.9227	8.32711	30.5015
246.586	47.5942	98.8834	38.5023	116.202	48.8534	23.2466	24.9578	322.832	58.123	134.666	47.0192	7.28504	26.2478	156.877	60.9756	100.643	52.3742	861.425	282.28	190.018	85.3469	64.0048	39.499	91.7195	68.9355	2.50721	8.38706	92.6882	64.3029	117.788	70.5225	217.061	134.1	140.729	102.903	221.349	122.331	237.154	113.919
136.221	38.2422	220.372	69.7711	84.7593	60.1418	29.3609	22.0141	29.2547	40.2436	376.398	96.7746	11.6676	18.9386	27.3851	60.4693	218.175	78.6954	680.274	228.815	31.9262	21.835	444.202	143.354	18.5218	97.6605	108.914	63.7064	926.752	379.763	147.6	106.268	273.538	124.079	161.005	111.571	10.1289	51.0335	137.148	144.047
117.928	75.3912	154.766	36.719	249.34	65.0159	120.159	62.7704	353.581	95.0189	20.0391	17.6911	131.729	46.263	75.1047	40.1481	363.364	112.843	293.583	137.754	101.067	58.7329	434.347	157.857	52.7936	48.6943	79.5165	49.806	51.3638	67.9287	5.21344	40.044	123.239	81.3526	10.701	51.1393	672.501	319.339	106.343	75.6837
2.58468	9.1333	261.044	81.0975	369.24	90.4605	233.397	62.9365	1.50442	14.2367	111.572	42.5348	15.3139	10.5007	505.646	98.6602	88.6075	65.4707	180.489	367.768	108.015	44.9992	197.171	79.4192	258.692	174.418	6.04678	101.995	0.842307	-7.1197	133.814	86.7788	43.0784	34.7446	7.58256	29.3764	173.185	103.232	130.654	101.895
60.1775	24.151	147.914	42.2222	60.2624	46.3707	221.829	55.8465	155.045	40.4835	1.42698	11.0476	26.1539	23.0815	671.25	129.98	82.4179	46.0785	184.07	136.915	35.9793	70.0606	49.3907	58.1689	191.138	116.097	87.1593	73.4497	2.3472	16.6724	122.422	82.3109	80.8612	72.7971	56.7339	55.9315	51.7294	139.77	223.487	135.452
168.18	70.8419	280.312	68.8493	218.594	63.4209	22.5166	24.883	8.36048	28.9209	133.639	54.7122	531.448	116.931	9.90774	30.9263	144.796	60.8789	97.1681	44.7459	43.3626	32.8884	142.81	73.2263	97.7942	58.6745	75.9504	82.3627	40.881	34.0427	6.03682	56.1366	198.647	118.528	163.85	154.104	53.6197	64.8192	79.1968	51.9985
92.5705	46.6214	5.73604	24.3462	95.1854	51.5338	10.1172	12.722	128.293	34.6615	190.476	79.7173	14.067	24.1699	18.5621	19.5931	21.3576	29.1293	192.95	68.1166	175.919	62.831	109.567	92.6712	1.54691	5.43513	201.629	105.839	154.821	58.3341	264.852	134.918	67.8529	58.7312	334.213	176.739	80.1662	90.0916	76.2449	48.7347
91.9448	30.2941	103.627	36.1971	33.8779	27.7402	22.2077	31.7397	73.3416	27.2949	325.427	66.9687	14.8185	20.0157	53.4945	57.7474	358.427	153.391	267.77	122.725	5.74863	34.3735	46.6387	119.385	145.783	66.5137	85.8712	72.7369	108.791	52.5625	151.996	76.2578	81.8897	74.3283	112.731	81.1059	17.3578	31.4832	141.248	74.1747
320.274	90.4101	88.3254	37.4466	471.13	99.6687	448.38	98.8764	140.807	39.5702	83.7054	30.2537	1.32937	13.8049	23.2749	31.6675	428.317	131.694	310.011	101.991	147.011	105.448	339.218	136.777	561.801	271.902	163.076	91.9726	5.89838	76.9169	127.356	115.968	78.6671	54.8448	700.804	341.378	4.28804	48.3561	79.6556	60.2103
5.97134	33.241	3.4929	17.4554	103.247	36.3637	89.4609	36.7898	342.419	90.3993	96.1669	26.4999	21.8246	13.6017	211.095	59.0196	25.9529	41.7826	106.538	88.9342	5.4871	27.6371	73.0397	50.7476	174.406	104.41	131.595	91.4096	91.3887	62.7779	237.861	135.687	105.37	85.174	65.0208	48.7634	155.968	127.815	590.947	265.515
71.7612	45.0996	156.846	38.2935	9.48962	16.2443	97.8628	27.7632	788.859	153.42	122.526	55.9768	165.025	50.3587	312.054	86.8548	143.264	62.4219	296.786	118.958	442.947	153.563	56.6732	42.0204	31.7261	497.332	58.5599	59.6808	32.8736	24.4291	83.6564	35.7496	112.234	61.2203	38.2004	45.5106	27.4777	62.3123	93.4242	56.1839
121.68	55.6275	220.485	69.6237	299.201	79.8764	59.2646	37.289	8.6829	27.9392	44.9444	29.6083	1.6397	14.9933	263.128	57.5811	164.63	68.5884	95.7553	59.2707	5.04455	28.5862	31.202	34.0045	194.29	114.242	55.6818	56.6252	41.4338	47.2743	28.4906	48.6433	100.799	64.4007	18.1655	46.5394	308.602	165.664	2.05882	29.9216
5.68397	29.6039	258.015	74.8288	6.40742	21.3384	14.053	21.2063	167.599	38.6922	140.318	38.2126	954.878	174.767	532.796	111.299	1.856	53.1753	3.02012	17.4241	154.585	76.9236	52.3964	39.5248	135.026	79.5038	317.479	146.594	69.766	58.2248	12.0128	104.111	5.93453	50.3951	273.499	142.524	104.325	60.1833	122.745	123.494
110.991	39.866	390.201	107.979	360.494	74.6437	20.8402	15.6177	122.309	24.8701	245.395	66.6805	22.5059	12.9963	52.8897	20.5428	255.179	90.5568	90.5421	41.5672	38.9503	30.1054	33.1106	38.6971	115.229	89.4739	601.036	267.659	1.2851	17.337	116.552	63.5838	136.52	116.14	7.85726	18.383	6.69505	52.0543	127.545	79.6406
7.22787	36.957	75.1117	36.8652	473.889	104.007	57.8991	34.0181	111.041	26.4594	112.751	35.6837	460.859	96.3861	4.98615	11.483	133.515	48.1834	809.772	264.769	134.867	64.3352	1422.88	406.706	90.2246	76.0091	16.1503	45.3863	5.09796	44.9252	3.81472	62.0649	8.94972	74.681	145.799	114.215	108.354	64.4704	244.525	159.995
136.802	32.5251	1.3173	15.5284	5.38617	17.0931	217.457	64.7379	180.811	54.4599	209.87	45.0309	262.979	75.5769	47.0971	20.4904	5.72487	36.9768	56.4142	34.2077	108.277	47.2119	155.992	89.1355	336.439	155.884	131.931	108.14	63.719	65.0207	184.022	151.52	38.0048	41.0461	159.519	82.5859	340.737	205.89	96.4376	64.8401
348.328	78.1685	68.1844	28.3145	6.48581	17.5674	343.128	82.0953	218.993	60.0842	203.179	76.6306	62.9419	29.2693	214.324	54.2792	32.5376	48.1203	82.4485	68.1428	94.2958	57.1319	243.797	133.378	263.108	132.775	217.991	120.418	19.5849	23.7667	289.431	177.173	94.2199	106.463	104.292	57.0243	43.6353	48.4307	303.133	170.325
354.328	81.7817	252.879	64.1759	92.5982	35.692	147.156	51.4734	4.10848	13.618	720.571	143.963	13.3271	18.3096	229.89	63.9724	204.457	83.2511	229.085	105.316	33.1704	23.6798	65.4447	33.1843	91.9975	82.5168	65.8679	57.8349	77.721	42.1608	0.901436	1.63667	6.09844	25.4868	40.5744	55.6115	53.4763	65.549	100.388	86.0952
3.90419	22.6238	110.464	45.3075	183.769	66.6634	5.17438	24.3647	703.746	124.534	71.7256	29.2979	19.7883	15.1248	27.5438	34.4634	90.934	56.8738	56.9367	36.1397	180.121	123.68	152.937	72.3176	191.935	120.231	68.272	51.2752	79.9177	55.7112	75.9036	58.7602	295.633	208.731	2.45041	17.5808	215.329	105.958	206.431	115.801
223.064	73.205	68.9056	50.3527	7.82343	34.6013	7.97248	39.894	142.172	43.8164	263.764	77.3606	31.0286	19.8985	5.05712	24.7873	332.347	120.862	662.69	230.445	460.863	200.735	187.057	83.9258	221.464	110.703	182.273	104.058	129.614	75.0149	37.3597	72.452	71.3868	84.5327	380.854	204.82	68.0119	51.4007	34.3687	42.3107
179.681	53.0069	218.876	53.7805	454.831	102.767	60.5164	32.5627	158.621	44.0493	452.175	96.0335	190.049	46.8455	135.101	35.3614	90.0514	74.9488	180.611	63.1628	61.2241	56.9232	3.07653	30.1066	466.887	214.049	81.1275	51.2236	157.05	112.708	30.3088	28.3253	282.37	157.052	95.9848	81.9493	5.91388	53.3761	81.1535	55.1455
201.2	57.9269	136.903	36.2457	7.67947	17.076	267.656	67.045	102.486	27.7036	185.974	72.9602	73.2862	25.2569	164.873	48.2635	40.9046	27.7365	79.0962	49.1094	309.353	150.832	6.29126	35.2444	12.4368	113.875	82.1002	83.335	36.8113	31.973	61.293	35.2508	0.575139	22.0876	17.0453	44.574	10.8775	20.6348	214.527	104.882
449.89	103.861	124.551	39.0917	19.3051	49.4883	33.525	28.47	618.634	118.639	58.2234	28.6132	27.1402	31.6731	229.365	72.7887	136.896	62.0911	184.343	102.923	54.0849	39.4432	209.102	77.9969	85.1588	66.9402	128.414	136.243	5.67987	16.3825	178.282	86.4355	146.435	114.313	1.59448	28.7572	115.881	73.7734	64.2764	59.1001
174.456	76.3212	3.60799	21.1328	95.4269	38.0372	7.48718	25.42	175.537	49.7172	4.12889	11.6545	20.0973	13.501	4.26515	30.1898	164.298	57.9813	197.558	105.573	73.1148	31.3892	136.095	54.1996	6.20265	66.275	69.146	49.6965	320.061	145.686	119.05	55.4157	49.575	54.6786	51.6257	53.4137	6.56597	29.4431	166.014	95.1316
148.096	50.7302	9.35737	20.2977	280.124	69.3836	12.6433	24.0923	300.638	74.5563	174.176	64.8445	12.4211	34.3991	47.2487	46.4122	69.34	34.1178	243.575	100.226	102.763	66.9189	989.565	290.875	115.815	70.44	67.9488	99.9367	37.973	35.7459	50.3944	34.4162	57.9123	67.1127	44.1937	44.037	51.3035	38.9707	84.4355	57.4508
564.314	130.891	26.238	21.3011	54.1359	38.021	38.608	30.5017	158.503	36.4596	670.146	165.442	163.265	45.6798	305.485	84.8913	181.723	84.6606	82.1724	72.2846	105.315	65.5219	79.6928	47.7121	82.7454	73.5461	148.756	75.2404	13.3179	12.5795	296.314	197.481	115.987	68.6777	57.1643	72.6874	2.09767	21.8007	2.26254	20.1926
21.4999	15.8296	138.735	37.9062	32.6614	20.5873	135.424	48.562	145.017	40.3324	618.872	130.519	19.9038	14.7559	7.6602	18.5689	132.914	74.2967	410.937	130.114	429.765	145.657	39.9921	72.1691	275.561	123.535	79.6037	88.9694	584.959	243.924	46.6861	64.5056	16.5487	63.0939	121.508	56.1722	99.278	76.4302	162.147	93.4594
136.826	41.0896	4.10905	26.2986	196.733	82.0445	8.17332	26.7962	291.703	62.9161	179.264	59.3884	225.633	51.6011	396.027	98.2201	106.404	53.7691	464.925	170.334	249.281	89.3037	220.395	92.2808	43.9499	36.6432	157.526	83.6621	715.494	286.265	107.748	69.2641	99.2981	72.7732	153.227	93.6986	35.0335	33.3822	185.605	108.546
144.876	38.3208	57.0992	27.8132	135.524	45.9468	325.501	91.034	96.2054	35.5851	177.184	53.7904	7.79827	21.588	348.687	99.7637	52.8417	50.4012	3.89131	30.8377	190.012	91.2318	6.66923	30.8032	72.1839	45.4384	143.281	90.9274	34.0261	26.2862	100.365	92.1999	267.684	134.659	6.00663	26.2026	56.7859	58.1061	3.77159	23.7413
6.30379	32.3181	131.941	49.0419	326.716	81.6813	266.344	78.9063	282.063	62.7264	346.513	93.0339	110.51	34.1651	202.58	63.5568	1.87584	12.4299	4.22998	38.3743	235.15	81.403	49.4012	38.2794	22.4257	40.598	74.5205	60.6938	3.91699	-0.20134	345.289	154.274	270.9	164.631	434.27	178.005	0.361906	31.6814	2.45672	27.7611
22.1585	34.5583	201.703	62.2486	55.8661	110.015	53.5704	29.3243	147.479	44.6734	64.3147	54.0445	59.8268	25.9991	536.129	102.904	85.8484	76.0504	316.331	126.346	104.338	65.0764	159.876	95.4951	60.9411	32.4479	484.526	210.279	16.9748	28.23	161.878	126.371	184.807	125.06	85.6639	70.1745	304.3	168.1	35.6658	57.4208
262.628	65.96	51.7417	41.7758	693.837	182.087	54.6819	36.5219	196.676	56.6432	155.12	40.7708	104.2	45.0162	286.854	85.1125	113.47	50.9773	79.4868	63.5639	52.433	41.3503	36.3218	38.2246	246.859	156.145	90.4497	57.3605	27.5135	301.438	23.0847	40.0528	238.048	133.768	198.653	126.926	4.69739	38.1894	77.6045	49.5642
72.5783	27.1077	8.70332	42.4861	197.641	61.1185	54.1884	29.6481	189.951	29.7	42.1286	78.3176	3.94687	21.4625	10.4073	26.2516	156.015	56.9167	227.873	85.2058	6.22098	38.0634	5.86492	51.6095	45.0385	44.1696	75.2251	50.5108	9.45078	23.3696	21.243	50.1426	2.15543	29.7174	184.83	89.8867	98.0567	73.5218	77.1109	60.9251
123.668	29.5761	223.124	66.8922	410.5	95.2906	100.227	46.0388	195.145	41.6567	211.308	87.9207	28.7755	22.0686	1.68259	12.6031	241.323	124.755	56.4051	40.9123	212.159	77.6258	28.8049	83.9923	0.3254	27.7681	170.632	104.513	86.3922	68.8498	3.75692	17.7273	94.1009	74.0067	2.47293	32.9862	28.5767	56.7132	403.491	215.327
193.623	47.905	111.716	37.8398	8.29225	26.4182	262.663	65.2877	640.276	127.202	56.0878	39.282	4.4012	12.3076	207.904	50.6437	176.957	85.017	245.014	101.441	131.263	78.4517	966.502	315.607	5.81099	62.2819	93.7329	71.3111	32.3338	47.2154	114.719	62.264	48.1893	57.6975	94.5601	62.9406	476.54	216.609	131.891	77.6452
85.2093	29.3599	105.445	44.488	134.962	57.9581	88.4665	48.0846	242.279	65.8511	98.9484	35.257	35.6449	30.3362	137.649	41.1468	539.715	169.359	148.171	63.7956	83.4772	63.8589	18.7889	49.2956	252.376	144.288	215.112	120.117	77.4616	59.4331	32.7804	47.5158	300.251	138.11	96.2452	74.4852	1.41403	16.9456	20.9318	28.1673
160.487	51.5051	525.016	129.53	4.63514	24.2685	661.261	163.073	201.183	34.9921	199.646	41.6776	143.492	35.0838	19.2496	19.5727	157.983	79.5742	168.277	56.2979	123.699	61.5121	28.5235	28.8831	69.9106	59.7427	73.1884	63.2671	4.60453	36.4119	192.73	103.991	33.5835	49.3567	185.708	119.942	70.0839	54.4718	2.799	43.545
192.066	62.1568	37.3277	42.5395	220.227	63.8219	753.437	246.273	113.084	40.2922	11.7094	41.2504	475.407	86.2664	16.8492	48.4684	78.4982	49.2213	111.684	59.7936	15.8745	40.8497	440.388	137.616	128.461	114.108	61.9358	59.261	6.00568	68.0935	112.136	86.252	100.783	85.5051	109.959	66.3517	7.67104	93.159	114.723	131.892
195.115	68.1878	175.421	52.3924	3.40772	12.8758	59.3784	39.8477	273.038	78.0595	2.91027	19.8075	321.851	62.8224	170.328	36.1156	3.66521	19.9192	176.127	81.1036	215.501	85.3105	112.219	82.1728	110.114	64.4884	59.9392	30.8953	121.696	59.981	2.5542	22.6132	264.978	134.296	43.5159	50.6	86.7826	72.4863	61.1327	56.557
157.152	33.3173	121.97	29.4958	28.6889	23.9394	116.447	54.8676	319.276	77.4181	158.984	34.1254	16.9276	12.3557	127.162	39.6478	545.063	176.611	569.573	254.442	80.6729	45.864	29.5739	41.6991	87.9785	56.6468	57.5059	79.1232	11.856	125.202	8.41373	98.6293	139.551	120.426	92.8643	71.6454	30.772	51.6301	122.79	102.642
1519.17	346.223	178.804	63.2427	31.5858	34.8044	86.7575	32.3733	291.055	58.3967	1.57374	7.81125	553.187	110.21	22.5944	33.3294	5.11221	41.2412	179.02	70.3895	155.044	77.3229	882.189	301.57	77.9254	40.7082	146.42	81.0857	31.2675	29.2519	5.94931	39.1247	59.202	81.6903	34.6957	46.1341	61.9477	58.0798	107.15	86.4611
141.38	58.174	25.6983	32.3545	81.0595	29.9942	61.518	21.8209	334.519	56.4703	68.0308	36.5391	67.5369	31.588	24.4728	16.4095	100.406	48.174	309.063	159.559	150.541	104.67	77.1736	58.3243	42.1342	59.5007	57.6547	46.3895	104.32	90.2092	9.78499	30.172	72.9891	77.402	5.59441	64.3616	191.321	125.875	26.7297	26.765
3.09563	19.716	334.987	82.3948	287.438	62.7102	19.071	17.727	92.1247	32.2473	344.356	74.8208	349.92	86.1887	100.74	37.6651	124.939	65.9266	285.762	162.027	316.727	130.825	71.8657	59.0934	29.2564	32.9728	73.8161	65.0861	355.701	153.001	79.4102	62.2086	158.47	90.4096	170.403	109.944	29.4602	36.6391	20.6339	31.5837
265.547	70.305	348.248	92.3489	114.162	37.2453	275.378	80.7917	168.83	71.8035	369.046	82.9713	168.655	51.751	196.959	70.1534	62.1249	33.2253	192.746	81.7292	87.102	62.2146	130.317	70.6356	47.931	38.5418	116.94	74.3082	0.311544	21.5808	137.769	183.892	59.6351	93.7514	133.578	105.817	173.514	100.591	409.44	229.979
188.004	79.2886	2.35229	10.9882	47.8705	30.1607	416.767	80.6477	222.53	46.1868	347.15	84.4792	18.0145	20.4075	317.662	64.7777	66.5263	35.65	421.798	140.006	153.251	100.802	121.936	58.0576	66.7043	36.404	83.6331	43.1455	86.264	49.0399	8.05755	5.37383	86.6677	72.3961	19.4661	35.4767	8.44971	28.7631	108.522	77.915
123.53	55.8819	126.083	49.2964	66.6045	20.4948	3.40373	24.2287	373.082	63.2412	271.126	65.4318	80.5898	28.9811	67.8833	37.7747	124.393	48.8236	305.682	232.409	13.0569	22.1999	85.1098	85.3532	0.79915	22.4885	120.166	86.9581	297.704	145.29	28.8053	30.2845	244.227	138.036	70.2209	81.8777	114.414	91.914	324.785	199.996
192.004	65.6423	4.25392	28.4662	19.7894	12.6548	4.33809	21.9978	3.76472	7.54183	46.6745	28.5338	164.921	45.5665	7.94844	11.2602	88.8069	47.5009	89.0691	47.6296	11.9589	23.5865	16.3867	35.4354	94.4819	68.9925	261.411	150.234	37.2328	34.5987	125.591	68.8102	282.709	134.36	263.269	142.297	201.068	115.095	280.319	187.62
7.01654	35.8456	389.225	83.2268	301.859	79.9715	205.358	46.4599	4.89087	26.9741	378.794	63.4631	170.613	54.3341	43.4749	17.621	40.8099	31.2619	329.876	118.191	217.408	83.1494	149.216	68.9391	66.3117	51.7407	109.234	83.2463	190.218	95.3996	152.997	101.194	166.979	103.27	94.2645	76.7793	116.822	71.5453	140.288	87.0345
156.742	54.871	138.309	50.2973	4.72382	26.874	160.707	67.0563	822.486	148.918	357.096	75.4078	295.729	70.5595	238.965	57.9235	182.436	77.6971	3.31851	35.5306	38.5427	22.6324	7.45998	62.1562	288.679	155.233	76.793	65.9994	359.078	163.362	135.358	77.6415	63.7259	80.6222	145.087	84.6409	8.98511	77.7232	212.644	113.758
3.63371	32.4046	128.964	48.2075	146.71	55.2974	163.881	44.423	5.90869	17.6824	24.5659	30.0656	403.878	89.8409	155	36.866	122.7	75.0847	200.831	86.8344	57.5781	39.423	7.30345	29.4212	2.30278	6.5215	271.173	137.498	14.2237	5.88524	50.8623	38.7349	205.605	119.635	231.839	111.657	42.8546	53.7374	339.555	184.118
77.8466	27.1846	2.15616	16.1656	41.5758	39.4489	7.02494	28.6955	8.45823	27.4201	85.8513	31.0404	4.2465	14.7849	243.66	64.882	217.01	93.8918	236.81	95.6961	3.37909	32.3613	52.6206	39.8049	6.51177	51.5878	62.3919	68.799	79.4137	66.9046	1.80774	25.4475	47.0105	44.9687	57.7631	46.06	101.537	99.0555	34.0514	29.3329
4.51417	21.892	92.8196	60.9087	3.1727	26.4405	131.208	55.052	68.4538	30.9797	197.745	42.9371	5.5188	13.9325	7.46136	14.3593	99.9907	60.7065	87.4399	32.5851	46.0569	36.1305	176.785	94.8082	159.582	92.7135	96.1773	56.7076	27.4969	43.2603	77.2432	55.4136	112.099	109.494	65.4638	50.5107	213.162	159.636	89.0043	51.1131
176.913	42.7741	207.928	58.9104	196.163	43.3626	96.4983	38.5223	203.811	53.518	384.561	77.4637	115.698	32.3875	58.3379	18.3514	28.0697	29.7385	1521.71	482.43	109.474	54.6363	23.7649	45.6157	202.284	127.751	4.51464	17.8889	35.1052	60.1109	124.922	94.5118	68.7875	72.5447	166.53	86.3935	112.492	70.0447	4.44039	56.5843
75.7974	28.9306	86.066	41.4439	27.6452	31.733	8.46745	21.4105	144.53	30.5713	68.7189	27.9659	232.021	59.3337	127.353	36.5903	81.8117	42.5456	364.322	158.499	145.427	116.835	51.6277	111.643	0.882162	6.26588	54.6069	65.8563	171.786	82.6028	69.8807	62.7966	144.22	97.7017	96.3215	64.8665	84.2623	59.2638	17.1123	30.1212
134.906	47.0575	6.25081	21.0622	70.5112	30.432	60.541	50.4128	232.765	52.3464	30.3591	18.7434	52.2094	23.6027	126.216	45.0912	35.3807	37.8398	211.254	92.0005	86.6131	68.051	239.485	99.2508	33.419	40.8438	96.3516	72.1814	173.886	83.1229	7.03566	40.1467	106.407	60.1293	160.533	110.874	1.98098	36.4426	93.0868	63.3772
429.883	87.7959	89.7077	40.5627	373.085	99.5346	3.49537	14.2662	204.701	55.2512	1337.29	210.283	734.287	136.536	186.783	50.1808	143.701	72.5362	79.564	52.5761	67.7324	69.9278	675.468	219.81	7.54701	100.305	2.32825	28.5544	14.2921	-0.509804	6.20657	90.0215	88.7739	64.252	54.9062	47.8139	47.0397	48.3214	151.463	117.231
317.039	89.1671	5.70612	27.8136	42.5018	21.5144	15.1651	12.5709	162.248	46.7835	111.684	40.3878	143.162	37.9427	279.782	54.8961	289.942	140.238	159.217	68.6186	148.432	70.3532	44.0336	60.1027	233.235	117.634	100.614	59.6668	429.708	206.968	75.046	46.0766	2.96414	22.066	121.771	102.755	174.926	88.8299	81.3448	71.6334
274.935	74.2257	26.4405	20.4972	165.926	56.0517	104.145	40.8795	122.104	45.7566	443.363	112.708	13.9928	24.2099	118.458	41.7966	55.879	33.3094	258.692	119.948	166.681	77.4323	367.801	122.427	128.29	87.6241	252.182	138.371	15.254	27.6798	132.776	91.0806	6.56198	67.507	6.12539	50.883	3.23252	47.3038	108.658	73.7278
16.9408	26.172	231.814	83.9298	8.26728	18.9906	50.168	29.5997	117.048	45.9504	151.905	44.3622	147.225	41.6255	59.5351	32.2388	141.132	93.4229	203.116	98.5212	30.8757	42.3523	8.04466	77.5999	0.0647813	15.1538	75.1149	58.2658	53.5571	61.4793	5.36576	37.2335	58.8725	36.2663	38.697	29.7508	58.8038	58.9019	413.682	189.989
72.6279	43.4199	61.9842	53.4201	1.8513	16.7946	85.0749	53.7256	236.917	48.3351	172.207	50.4137	189.623	50.7901	455.342	93.6896	129.695	59.9457	224.505	97.9686	223.862	104.111	346.074	111.461	248.526	152.049	36.4011	34.5806	9.34571	130.252	7.68715	113.055	73.4927	45.4763	79.7865	58.8296	5.79881	43.0031	105.733	62.8113
161.853	54.0832	171.794	105.743	4.69998	19.9675	338.346	78.3333	575.329	106.787	70.7393	57.3355	425.14	73.8408	42.6278	21.0182	191.042	96.4859	148.646	88.5047	485.702	176.339	150.541	59.9665	122.205	77.779	168.266	95.5836	1.17994	22.1312	88.4013	47.1134	10.0117	49.4425	190.025	134.754	111.056	88.9411	756.105	368.52
59.0415	32.4702	1.77023	19.7518	265.215	68.6619	256.443	60.0944	633.545	116.295	195.368	61.3745	6.35268	19.4553	371.2	61.4165	74.3295	58.5182	272.696	105.601	4.87739	26.5889	54.1878	53.3496	2.75474	31.7051	83.6242	56.9053	83.231	70.635	201.793	113.625	193.086	85.2806	135.423	79.8544	117.449	99.4325	99.0111	121.384
9.53738	31.4562	100.38	32.0869	62.8503	32.3485	519.427	129.415	620.5	113.406	254.097	55.0265	2.61238	11.7516	11.8974	14.6646	238.6	107.599	511.999	163.098	152.425	88.607	89.7884	47.9426	29.9521	58.4785	75.5054	95.9893	293.099	126.262	34.3094	96.7685	191.981	126.592	16.6195	38.6989	43.2438	70.4821	59.2373	76.8965
152.676	42.3606	3.85075	16.8512	136.798	38.0228	12.9545	18.6245	206.07	61.037	145.311	53.5489	26.3874	23.6824	19.6986	22.6898	68.2544	44.2019	349.249	113.488	35.9387	54.6935	185.39	114.875	39.1551	40.2562	4.41809	48.1487	16.6858	56.8598	31.4377	13.1401	184.868	142.407	3.72774	34.7036	443.797	201.409	75.745	59.6424
570.533	114.987	244.571	58.8105	6.06024	15.1433	6.94359	41.7113	494.838	103.588	86.5444	42.715	332.851	74.2929	170.473	42.0555	142.854	81.0087	44.7472	51.786	163.022	63.8208	119.325	61.3004	320.023	184.739	73.9334	81.9655	11.6871	165.362	46.9781	30.9575	116.713	54.3753	1256.26	607.072	215.004	128.197	137.955	82.8876
145.308	77.9982	68.45	26.4128	36.6557	35.2915	45.3158	25.8845	6.61282	22.7918	404.893	90.4353	7.31432	16.6083	4.04514	7.58098	76.6056	56.5628	90.4691	56.9158	340.494	127.981	128.336	79.3268	93.7691	49.9041	49.6241	37.7508	2.48359	19.2886	160.394	85.0772	1.00753	29.3683	66.483	62.9016	14.1847	31.5175	70.6205	58.1059
143.839	38.8999	95.3698	41.3461	39.4179	30.1942	71.9806	73.5744	183.586	61.2374	506.706	98.8242	515.725	100.471	53.0872	26.1904	214.765	117.717	177.546	88.0248	338.954	185.721	55.8271	32.0534	1.92643	14.6284	57.3168	24.8657	473.496	240.49	45.6533	60.7465	38.9407	42.4333	364.706	193.833	16.8295	29.4414	4.74811	37.0681
91.9836	43.4562	90.693	18.9706	201.875	55.2669	55.4223	28.5775	34.7209	14.8582	396.925	85.5007	80.8376	31.8326	98.2969	43.2622	130.15	76.0285	96.4583	56.9344	109.231	60.4685	4.42607	36.5509	304.773	156.275	246.144	135.951	187.315	87.1265	7.01384	78.3797	102.739	64.6188	96.3132	74.5992	110.875	73.9978	3.24643	32.9747
206.824	57.8561	195.52	60.0229	402.568	89.0591	177.625	52.6895	111.217	40.6748	179.765	64.8295	151.363	35.9155	535.081	117.057	140.094	63.206	4.29553	30.9164	458.692	150.507	19.7224	34.1889	274.755	134.867	11.8796	-2.67261	81.9361	82.4183	129.127	106.686	95.7839	60.9072	95.8061	63	329.89	186.184	59.027	56.9413
125.406	47.2736	3.61604	16.8863	138.562	56.1655	446.248	97.9437	211.564	55.3621	545.998	120.01	199.698	50.1285	114.626	29.092	194.848	93.5518	311.558	108.198	139.405	81.6741	125.102	93.2723	4.59945	28.9697	112.349	75.9671	16.7349	38.4028	4.83895	35.6754	6.05473	56.8619	5.6268	28.5655	82.9069	72.5174	44.3036	95.0735
185.472	44.4845	120.135	44.1615	339.675	96.9633	13.6419	26.9355	163.844	46.7551	151.479	74.6449	42.4979	23.4827	670.66	121.919	45.2712	51.8178	37.7274	52.0245	337.279	127.59	167.783	90.5369	259.806	138.841	2.44914	23.664	435.525	178.744	103.89	45.7258	4.17063	64.2842	69.2083	51.1075	196.18	111.367	94.5626	67.8767
271.702	60.8494	594.819	127.355	35.2912	22.386	654.22	132.7	72.6088	30.9438	308.487	95.8515	3.73307	21.6108	149.62	33.7544	84.4932	61.1191	219.822	101.885	8.82924	38.0105	38.9628	54.2541	859.161	404.666	209.067	109.945	31.1683	51.4304	72.9828	67.5371	135.542	98.7502	2.89531	42.4849	6.2531	58.3533	5.07621	21.0871
56.9582	39.3159	285.682	68.7474	1.0525	12.2336	98.2421	38.5302	66.706	34.3507	130.342	46.6763	19.2797	25.1634	30.5121	52.2247	5.40244	28.7701	115.46	73.6303	30.8519	50.9471	74.0819	40.6016	199.298	87.0892	306.354	131.96	330.45	136.099	373.719	191.926	59.4471	77.5872	110.862	106.262	25.4731	49.756	277.581	187.6
91.3128	63.2582	403.433	96.1105	163.904	42.5931	7.27535	14.7859	14.4933	26.9093	301.936	85.6056	54.989	26.7194	93.1675	31.0116	166.009	71.4274	140.95	67.9186	4.49819	29.5753	329.572	117.893	403.666	208.493	104.459	48.2303	46.8771	46.4645	177.028	95.428	139.793	92.4145	220.481	141.17	19.1372	44.907	90.8987	105.592
2.77741	10.7828	128.531	44.8289	33.9623	25.7013	140.815	45.9046	129.168	51.0653	75.5014	35.21	60.3644	29.2934	104.159	52.6707	59.3537	50.9232	178.847	69.5876	489.668	175.824	400.922	155.506	4.85048	-3.04215	1.43326	0.936266	5.14001	27.7807	29.2929	38.0253	234.159	139.103	0.837081	21.2597	49.6178	40.2431	69.5911	75.0292
133.029	44.6907	14.2312	13.0076	29.5532	16.7786	134.223	53.7466	8.16248	25.2239	5.98721	19.0831	203.511	55.4746	142.326	36.6445	121.924	61.9948	122.938	76.2852	273.809	106.325	247.968	177.666	103.4	75.6118	471.287	206.213	16.5716	51.5304	450.483	197.613	51.636	45.6206	184.649	107.268	133.636	104.114	171.46	122.836
5.41239	21.5283	284.587	71.1568	7.10378	31.5789	256.974	80.6942	113.99	43.4432	293.349	76.8677	135.679	35.7416	184.945	75.8336	470.63	150.662	80.1168	54.602	25.3585	29.2838	46.9349	44.1561	90.6142	80.9911	196.977	91.089	226.163	151.984	48.7568	60.0624	237.025	136.984	30.7936	66.7873	174.392	112.834	113.887	106.773
183.63	51.9655	310.831	89.2533	137.448	56.1813	431.466	103	234.892	51.6401	148.446	44.9804	80.0293	32.3682	84.4649	25.7016	104.461	61.5903	100.059	61.9006	388.441	143.68	87.2366	210.914	71.4672	42.3866	5.53916	46.2793	2.15411	26.9984	23.7762	83.6113	173.781	82.0659	188.531	128.886	2.77659	24.3429	3.61285	33.0771
457.12	125.863	242.661	72.602	104.735	35.5763	32.8065	20.0753	601.348	143.794	487.535	129.597	6.81979	20.2275	41.8147	29.0433	162.373	82.7136	91.3043	51.6599	83.8191	71.1463	648.134	211.149	65.9314	66.9002	162.064	101.269	119.913	64.4195	36.7814	56.6271	446.337	210.326	302.289	151.629	119.508	82.7517	10.73	31.916
124.151	42.4543	242.953	65.1875	164.156	30.0334	133.148	26.5798	194.01	63.8883	202.982	55.8249	52.7074	32.6837	92.4635	25.9021	189.151	80.245	77.5802	41.7642	97.5282	48.4288	157.001	61.3697	64.2824	61.8741	207.798	115.509	4.47393	9.60068	66.1447	52.1801	42.2426	43.1359	166.711	92.0161	205.242	103.592	98.7221	69.8491
198.666	45.7707	198.376	47.2278	77.4846	31.7379	231.042	67.3541	87.8697	30.5553	1102.1	276.271	143.923	51.5896	57.2712	31.1797	68.0222	32.8011	106.091	51.3272	158.873	74.3077	79.4237	165.69	294.799	130.969	119.388	53.3775	82.3989	53.1416	39.0331	22.2472	105.062	84.8357	119.303	58.2591	3.71602	46.2126	75.599	95.7473
350.072	122.421	79.9205	32.9649	36.6413	37.5365	167.232	63.5606	674.724	129.987	88.824	29.3031	169.611	43.5068	122.339	52.9244	413.085	188.889	93.4481	76.9883	206.82	83.139	418.407	138.562	132.477	88.3901	1.58922	18.044	12.4128	165.728	174.223	180.047	102.617	93.6274	200.583	122.699	76.0637	53.6469	5.90465	29.5965
84.2887	34.8901	75.7343	30.4314	187.732	56.1205	540.098	153.866	106.56	32.908	5.19619	26.7791	28.9058	39.6013	134.088	38.2785	38.6817	49.2092	303.031	109.184	100	50.0082	356.869	112.925	203.857	113.825	66.1282	49.5414	78.1671	102.766	137.904	67.2066	243.137	113.778	207.821	142.887	96.0478	63.4391	122.338	90.0477
559.944	153.726	520.141	128.45	5.66326	24.3172	235.302	69.124	257.786	62.8814	381.051	88.0184	52.8477	39.2373	209.605	52.791	119.002	68.0731	331.616	124.361	21.758	26.3055	289.389	110.755	146.481	106.774	274.874	129.748	24.4585	28.9717	9.60291	99.6717	91.9408	67.539	95.8803	60.2703	77.8134	70.17	12.7825	49.302
197.888	79.6355	153.056	47.0838	319.788	70.4022	6.05406	29.3393	259.67	71.9464	116.53	35.9241	182.43	34.9015	65.7792	19.2069	460.445	163.181	64.15	51.238	485.055	180.22	68.021	58.3107	187.591	100.409	36.6003	19.6222	273.497	128.584	73.2103	61.6011	154.018	81.8752	54.8002	41.5011	3.55277	62.7683	68.7552	85.8309
146.406	37.5259	56.3703	23.5395	56.9722	23.6901	2.33217	13.724	180.818	54.5537	253.794	65.7477	196.693	40.8015	4.30286	11.0678	131.688	68.4545	528.608	174.107	449.264	198.374	38.685	44.9647	187.64	116.888	2.60305	20.1869	39.3417	48.143	156.692	104.273	267.173	155.439	269.03	150.086	52.8248	65.923	6.86031	75.3954
80.9102	28.0293	64.1391	47.6771	185.999	57.7786	43.274	25.8132	1034.08	222.761	298.906	68.274	51.3688	19.4049	18.6883	23.518	63.8839	52.981	92.3134	74.6107	93.2464	56.8214	363.319	114.468	644.634	293.389	125.367	69.1074	39.8149	35.7108	79.2773	62.7305	64.0943	65.7748	2.84734	48.6885	94.4984	76.1109	159.686	107.202
134.096	52.7244	121.566	54.4187	10.3292	32.4598	117.972	44.4874	4.90848	25.6989	570.307	119.03	75.3567	39.8977	17.3642	19.376	396.796	123.863	559.622	164.006	145.216	64.4098	57.5766	59.9877	64.6621	61.6168	140.792	101.254	149.749	84.6794	496.054	405.68	139.992	84.3977	77.7579	47.7029	303.326	144.089	112.421	65.8398
340.143	81.239	104.293	31.0761	89.7072	31.214	51.5604	28.0289	164.643	74.2989	177.986	66.2661	9.46414	22.3728	134.807	46.7862	168.855	75.5976	48.5281	23.9005	6.75996	34.6912	108.49	42.5102	59.6051	57.4373	49.5679	44.4583	231.417	139.107	127.678	69.9302	94.9438	70.4469	350.43	154.123	389.11	168.552	3.93675	35.7998
3.97318	31.2237	107.286	30.3883	484.433	128.974	73.7804	26.6814	119.963	34.5858	689.792	138.025	472.161	94.932	215.472	59.2232	71.3552	41.2331	346.414	139.21	328.352	141.011	11.3626	36.2213	79.4644	52.4294	46.4575	37.0697	74.0169	45.3661	52.5627	57.9091	209.412	114.188	95.6757	81.386	79.667	57.2974	204.605	99.2529
90.6369	31.7681	83.9508	37.0951	107.205	22.6278	357.963	79.2735	85.1756	45.9359	202.647	68.1529	111.993	41.998	936.803	207.732	74.2185	39.1886	159.999	104.799	67.8266	38.7347	46.9697	69.8034	104.96	69.9515	38.2065	44.8049	2.1934	2.68663	50.8923	31.6687	469.967	212.35	97.6924	90.1472	4.88109	19.087	67.1068	48.754
341.13	86.7428	120.945	41.4695	97.7652	47.4671	227.76	66.794	286.019	81.7885	502.173	105.44	28.7944	24.9671	43.7291	20.8874	82.6839	132.065	8.7867	72.7455	20.5845	172.957	190.58	89.7229	88.8022	66.2416	197.17	120.22	1.86323	6.10428	217.119	94.1227	37.3152	45.0613	5.70566	46.8495	18.5318	31.5282	127.026	105.349
525.161	141.964	363.829	89.4405	32.7122	34.1527	403.574	105.87	172.874	35.0178	798.785	192.587	444.869	99.9792	10.8523	14.146	426.321	145.702	22.5524	65.2505	426.295	129.981	182.905	78.3554	2.94138	15.1358	68.3583	45.2866	51.3901	38.3771	71.1213	58.9162	52.6066	56.7828	61.938	50.2921	4.22139	41.572	133.802	108.925
152.496	42.1627	3.55762	28.4501	4.75398	17.8055	10.8046	27.2149	263.321	57.857	122.825	56.4593	24.9292	19.5834	131.952	39.2274	179.994	77.0047	120.323	70.5139	51.6969	31.9644	125.229	88.2443	170.293	83.0054	56.0451	58.9777	61.2746	34.8248	220.154	121.606	48.8826	43.5322	3.3755	52.8173	65.2151	70.354	146.996	105.431
185.152	51.7004	276.497	64.6804	146.274	45.6293	204.404	67.2958	52.688	56.0707	79.3311	27.8654	315.468	72.5594	4.71982	11.6717	125.987	74.9532	100.127	64.805	28.0462	46.6845	87.5226	173.46	91.2666	68.6714	13.0315	44.1075	70.3879	44.4042	8.24885	110.961	67.0548	54.5025	68.7662	95.8696	8.62192	53.16	149.632	100.611
74.4548	27.0857	206.817	62.3864	6.69391	16.6129	3.10172	18.2605	164.487	48.1408	86.0021	30.6395	232.675	48.6334	11.6663	28.2676	366.651	150.157	206.92	91.3233	7.42481	56.4529	91.9233	74.9579	320.735	171.676	5.03155	26.9515	32.6982	73.9597	91.6345	72.8016	91.66	65.4766	74.622	54.4146	58.0631	58.0324	10.4401	61.6391
25.006	24.2846	258.316	96.4954	23.1289	39.4443	3.60088	19.2974	91.8303	32.8946	173.695	42.9575	175.815	42.3766	126.727	40.0268	179.734	96.3595	269.386	171.262	321.466	111.297	43.6609	101.805	63.951	39.49	217.401	113.525	84.3864	53.9346	51.4224	69.741	91.2903	79.1792	126.871	77.4446	104.152	77.1129	370.935	195.747
276.989	95.1467	30.588	34.6056	9.64014	30.6	262.402	50.5767	271.429	58.9853	78.2268	45.9359	503.561	100.658	115.953	39.5534	58.8554	29.841	220.561	133.581	411.252	125.404	130.748	150.976	130.227	93.1225	61.0925	55.6082	148.36	84.5687	12.029	22.78	161.732	100.735	102.625	88.2176	396.431	206.908	93.353	93.0285
110.348	44.2093	105.024	48.4659	962.733	212.717	196.045	49.9054	108.569	35.7572	89.9775	43.0346	8.98686	20.2882	1041.67	225.095	111.697	57.4256	150.955	88.6395	73.6723	48.1938	211.264	102.505	56.8106	58.8691	77.3246	73.4352	35.8855	23.6281	27.2316	55.3768	66.6223	45.2031	228.985	106.796	210.398	101.228	157.302	99.9028
248.31	66.4649	174.936	74.6217	358.728	97.6921	3.45153	14.961	105.475	28.8492	41.0585	54.3352	91.7416	28.3518	60.2287	26.3155	209.368	93.7339	202.287	81.3634	865.756	289.148	297.312	128.041	87.0101	104.596	4.5071	4.78553	3.78148	66.9532	75.5896	63.6003	142.867	95.814	6.39143	50.5949	1.07838	34.0731	951.427	437.313
126.542	51.807	104.797	37.7395	5.98221	19.3698	17.6851	27.2623	229.696	54.6863	183.07	48.3027	92.3456	36.4638	17.3794	22.3199	673.346	208.073	805.532	237.925	255.812	85.3682	552.798	204.803	199.563	110.31	259.897	122.213	86.902	58.5873	1.88258	15.9578	3.31483	26.0606	134.977	62.3296	49.102	44.1607	256.222	129.705
75.666	63.1944	159.772	52.7781	174.86	60.3566	19.6623	28.4864	6.98989	28.3852	588.531	142.085	5.74875	28.8919	101.493	31.9179	94.2809	64.8351	6.87189	20.475	75.8194	42.2866	32.8932	47.5904	63.5123	40.635	85.8636	52.1877	179.741	96.054	286.136	193.673	4.3602	37.5578	187.657	101.762	12.5161	61.8569	0.88917	19.9221
104.769	38.0188	158.354	50.8303	405.21	85.2563	534.814	139.817	127.073	41.3201	127.499	33.4437	193.884	42.0783	190.282	52.8149	112.789	71.1729	5.18041	38.4905	7.04219	73.9874	180.675	84.462	116.815	64.1377	99.89	68.5629	72.3485	47.8737	69.1421	28.2283	25.8403	53.6332	62.2205	59.0196	419.929	209.811	70.4873	68.0658
191.665	61.6779	122.486	51.4833	701.631	178.72	52.3311	23.4507	16.2595	31.444	92.6123	42.1135	114.793	35.8962	24.8274	31.7812	260.062	101.999	55.4227	31.944	39.2517	42.5678	64.3768	99.0445	147.955	91.9749	117.382	67.9257	14.0968	206.123	5.54298	27.9557	296.419	144.793	189.054	91.0609	0.199987	12.7005	246.073	125.775
142.757	37.5007	11.9079	19.8026	8.7	49.7693	3.53843	17.37	408.01	92.2149	188.061	46.9448	91.2704	21.4196	65.7055	32.8214	3.23339	32.2574	821.917	249.777	311.055	108.64	90.6023	71.6438	3.09165	24.2781	269.338	138.683	100.911	65.4134	16.4996	192.666	116.467	78.424	59.3956	40.6048	67.9642	55.9187	185.509	102.739
112.897	37.4045	229.535	65.9555	5.90096	10.3019	69.2375	45.8396	2.50424	13.3869	167.081	55.288	156.379	51.9726	666.336	126.561	127.132	51.1412	205.268	118.602	225.445	95.9139	144.567	66.3517	2.47764	24.7991	609.574	336.467	101.316	83.9641	23.2204	319.688	132.752	103.215	140.728	104.253	132.671	101.35	10.4577	46.357
68.8504	44.9241	166.498	47.65	4.62643	19.954	223.275	56.4425	26.7554	31.6606	137.201	42.1427	103.473	45.4672	154.077	46.8974	9.27998	34.4982	163.63	69.7422	255.174	96.3867	110.057	73.3317	113.604	109.283	447.401	238.851	90.8162	52.2335	59.3607	56.8732	192.193	135.61	214.519	116.688	90.9554	64.1678	105.169	62.1132
81.6191	35.1827	91.3424	28.5427	476.114	116.568	29.8127	11.5716	141.616	58.4971	304.839	65.1512	12.7242	17.9294	37.2956	18.0995	42.3062	59.4692	156.286	59.5063	80.8159	65.8017	313.494	157.517	47.5495	58.5086	42.32	45.5617	82.8405	49.7439	94.354	81.4068	531.68	243.411	449.457	179.832	3.36433	50.7326	2.67313	27.6602
109.725	48.2684	240.262	58.8396	201.024	77.9572	196.307	93.9938	142.294	39.0894	243.336	48.2132	61.3935	29.3619	7.5708	25.7835	130.702	80.2203	164.728	70.0873	95.2811	56.9949	3.39613	26.9048	10.8562	43.8778	223.156	132.711	4.26836	59.3982	130.802	49.1037	84.3224	85.8481	114.957	75.6363	198.884	127.223	108.988	55.8148
345.414	101.802	252.329	62.3908	84.9789	24.1195	57.4888	24.8092	40.6747	36.0459	377.939	88.318	5.9288	36.4139	135.475	42.355	490.3	160.818	113.996	67.8404	29.111	51.7249	238.37	126.939	134.181	77.3998	8.53409	45.0792	266.799	123.639	175.288	92.1053	119.026	95.5093	64.9686	81.8253	110.233	180.922	97.0611	82.002
212.649	57.778	99.9119	30.8783	156.685	58.5096	20.1116	16.7943	153.894	28.5447	113.978	33.1617	22.7433	20.6658	89.4059	30.9271	98.7016	48.0175	119.344	51.1257	103.942	74.4107	112.367	55.3699	112.925	50.8296	359.468	173.617	9.23557	91.0033	250.879	168.956	379.668	176.247	313.156	216.276	3.33741	43.9388	108.074	83.1992
91.9841	34.0987	289.791	59.3859	200.963	69.3144	45.6941	43.149	548.628	124.414	177.88	33.9053	22.351	11.382	5.64085	16.5404	169.628	77.5181	408.495	169.935	136.811	81.9134	214.294	171.391	49.5374	49.5507	5.73906	58.2618	12.4698	114.431	118.661	102.357	143.232	103.185	384.426	207.489	22.0804	57.3872	4.09878	36.0713
286.393	96.0021	302.43	86.9832	43.3661	23.3761	152.046	37.3044	159.171	35.2029	166.444	47.4742	90.1592	36.2075	222.874	54.6203	94.6461	48.3603	105.745	64.6438	73.1185	41.6885	77.5127	59.6443	180.812	89.8873	297.931	151.083	2.60944	1.3577	59.1437	59.8579	307.784	147.26	42.2052	42.0136	33.4728	47.5837	81.292	66.3699
7.31994	35.3867	157.019	67.8913	3.86918	14.0931	34.8373	15.0296	5.995	26.6044	148.715	56.262	145.072	57.2859	38.9163	15.5552	77.8605	35.6572	268.389	103.472	297.368	110.807	92.4327	45.6101	96.0031	91.4749	128.081	76.2618	91.1847	56.0695	49.9636	47.3048	447.336	182.761	88.376	106.83	41.5584	50.6347	134.796	97.405
318.868	85.7999	244.212	71.5673	188.063	87.5446	118.439	41.5523	261.219	60.3042	22.2255	13.1028	997.009	182.446	84.311	39.194	130.121	49.2492	83.1497	48.4939	20.1716	25.8707	218.091	86.0138	159.183	93.1903	465.031	211.299	51.6693	27.8592	66.8394	62.496	71.1428	115.302	149.725	89.8344	2.25475	21.8475	716.455	299.587
158.342	46.5413	179.467	58.6679	232.981	61.9986	289.479	66.3657	4.55599	27.3096	212.424	46.4788	9.88863	28.2762	10.7521	17.3676	116.363	50.6709	184.187	68.2716	59.796	45.0638	144.943	78.8518	94.1935	45.8179	371.045	153.382	33.5986	61.2848	46.3024	53.2994	171.223	118.161	4.15084	32.9232	263.748	147.314	49.9978	42.4491
17.3919	47.4784	910.489	180.929	43.758	17.1322	7.4299	17.4282	197.463	43.2077	786.135	130.183	5.05637	20.3818	320.346	95.8813	183.567	78.5561	72.4936	56.6853	248.515	117.104	121.605	70.9489	66.5102	41.8943	156.68	87.487	550.783	254.28	95.3778	73.4785	10.7594	31.0936	18.8584	54.1063	103.774	60.4379	240.76	200.93
326.387	83.9766	125.907	33.5987	258.823	63.8694	199.088	91.7569	4.49292	12.3385	218.325	50.43	223.26	44.5104	176.94	39.3169	29.9936	29.6525	101.981	54.2436	809.343	274.756	170.983	63.1939	387.671	200.576	4.51395	41.5504	60.1724	50.2436	6.37983	29.0718	86.6277	94.4848	4.17092	41.3473	149.434	75.9297	3.93891	26.6459
8.04827	38.0335	73.7325	24.3052	3.84988	23.6469	3.55049	20.7932	464.414	90.25	166.399	39.3307	23.6797	16.5511	90.0806	25.9552	8.2221	36.2529	124.287	78.8739	96.91	106.02	639.43	211.346	76.8258	88.634	139.322	73.1814	2.10095	23.0884	2.01874	-6.81224	52.285	76.7644	5.61319	60.1707	82.0244	49.6148	205.526	124.843
9.35333	41.9883	67.7492	41.333	215.913	56.9992	32.1921	33.4696	340.084	71.1087	81.1112	35.0496	170.447	52.5611	196.58	50.4365	129.637	67.7035	100.674	95.8461	18.1732	39.8368	63.2802	44.9415	12.5693	36.0793	5.15582	28.8767	147.153	90.3867	199.88	128.609	110.984	73.5357	97.5079	98.5181	42.7503	65.3001	15.1329	31.85
101.142	32.0236	49.87	38.5456	4.53699	18.3377	439.266	93.4091	318.71	65.8865	409.766	85.5144	6.13633	24.5214	376.262	68.198	18.7234	16.8743	495.031	152.351	297.916	124.216	121.901	73.7561	1.40595	47.3319	279.681	135.318	23.3569	53.9626	7.91868	108.921	2.65351	45.3938	242.035	98.8224	84.9815	60.313	55.6174	37.1786
141.807	59.5749	66.4127	30.2598	299.521	71.1798	459.735	98.6174	171.606	50.4392	138.347	42.0119	27.17	33.3681	128.591	46.7043	581.637	190.346	285.316	140.739	1563.83	514.839	514.239	172.93	82.4235	62.4389	93.4329	71.5289	111.33	84.5901	85.7763	59.036	48.5747	48.7881	115.233	69.4481	137.104	103.154	569.647	272.267
160.308	60.0142	36.5942	23.8737	68.044	26.3205	3.7352	12.8339	241.278	53.2336	1355.25	233.788	395.832	75.4044	259.065	62.3338	121.356	72.4474	235.561	107.335	132.868	79.2524	40.1575	33.7527	761.473	354.334	84.4129	46.2444	69.9183	44.2356	37.3797	27.3103	0.839179	14.8034	41.5516	92.3412	5.46191	69.9289	68.6984	82.1563
141.198	45.6557	86.8057	29.6767	6.53548	18.9829	9.98487	56.3471	103.137	31.1227	170.602	65.4751	107.673	56.1482	6.34893	18.5094	179.42	83.2754	378.693	142.674	135.262	58.9516	935.287	289.167	143.236	80.9346	120.724	85.6708	227.737	139.131	16.5561	59.602	119.236	103.72	68.9075	41.1432	222.16	121.578	1.71153	28.4863
380.11	89.3278	260.014	70.8546	63.7847	35.0153	109.285	46.6789	113.604	34.6795	190.788	62.0323	23.1549	16.7269	339.756	83.5885	150.977	96.1007	344.743	116.251	106.778	72.066	201.81	112.914	139.691	100.853	121.068	125.02	26.9233	31.147	1.95182	33.7671	124.151	82.6614	3.59975	35.981	55.9249	52.4771	5.48829	80.4839
4.42384	15.1863	7.20662	30.7606	271.618	73.3495	112.27	43.7455	217.742	53.0322	0.521862	13.9115	46.4828	20.4218	205.193	66.7494	154.182	91.0054	25.7164	81.9496	6.42201	60.5225	49.15	106.999	1010.82	458.405	556.061	249.022	57.6545	42.6947	34.4917	32.897	151.784	104.49	36.3909	47.3233	28.6457	42.3096	14.0087	98.0852
189.047	70.7839	82.6528	44.2109	12.0385	23.1298	328.771	80.6255	3.70547	20.5431	138.036	44.4612	382.641	109.377	46.3312	25.0223	189.973	111.266	129.932	74.0013	525.031	177.352	22.2866	19.5846	83.6918	48.8402	110.072	58.4377	265.351	167.31	158.313	124.809	197.071	122.449	4.44531	70.2713	66.5681	38.8571	70.1639	102.957
212.477	66.1528	61.9241	35.6487	76.5738	50.0905	8.35808	23.893	1019.94	208.663	214.782	68.6144	6.11675	13.1557	21.2309	28.478	40.1062	56.3753	123.013	102.197	30.067	30.2319	318.531	112.07	89.975	100.779	68.2492	46.4429	6.37818	57.8241	41.0544	74.7672	262.224	142.312	100.713	110.876	104.558	65.6	93.9464	50.9819
180.411	46.7163	96.1514	39.8461	23.2592	36.9403	7.04529	23.5824	284.412	72.2244	178.949	42.8619	42.3584	30.0406	15.7441	12.6659	306.95	106.002	373.698	146.9	3.41687	24.8292	183.658	84.5914	303.159	183.273	49.4231	51.481	157.598	100.78	72.3499	44.5893	3.56163	31.3076	148.736	88.2019	87.7693	54.0615	137.792	69.4273
83.2015	37.6511	200.402	49.5637	8.04878	23.5272	96.6892	47.9375	335.985	63.5554	174.017	42.9841	17.7655	62.63	364.917	68.3488	32.8911	47.3112	211.146	85.5703	5.19525	32.8887	187.638	101.065	283.147	142.741	65.7494	61.3785	27.7846	33.9621	535.982	244.943	6.23834	87.4155	87.0779	60.0078	280.05	132.923	412.776	240.036
221.004	62.9418	105.564	49.0087	498.85	120.884	11.46	14.8434	5.33279	34.9636	662.035	122.16	83.8764	31.2646	186.169	41.832	263.775	98.1108	455.482	159.653	44.8419	27.2611	125.52	55.6454	397.312	194.056	72.3084	45.9501	559.58	367.112	542.762	315.003	49.5671	47.1504	91.2491	109.943	4.6895	43.1495	8.47803	25.7332
5.61164	21.8453	178.443	62.2664	20.2009	12.442	155.174	44.9163	624.706	125.509	235.167	61.937	45.4863	17.9	13.5677	39.3515	147.981	88.5102	199.304	107.702	142.613	80.9274	135.839	70.1234	185.051	138.759	246.521	119.278	90.3124	87.7727	46.2746	45.5507	226.108	127.518	180.207	129.337	195.81	110.164	67.9586	57.8948
547.187	125.365	49.015	22.1203	72.5451	51.0201	7.66798	43.0311	241.074	56.1522	77.3189	52.8529	273.502	59.2612	6.66574	21.8984	80.5388	44.1237	84.2804	70.0911	83.7663	41.4041	292.332	105.913	36.1289	24.773	106.064	50.5666	157.848	83.2947	1.24183	36.3329	136.187	120.29	19.3586	67.2091	25.012	29.8844	23.1993	36.5214
232.3	81.6427	353.473	109.477	247.621	85.7719	31.3358	40.7475	49.9464	25.8789	120.793	44.685	428.189	94.3087	22.0696	41.2841	317.035	117.143	165.134	82.6089	70.788	59.2601	183.296	81.8762	42.47	34.351	114.621	66.3856	91.8767	54.983	3.29351	13.9692	18.4328	38.0448	2.94714	28.9786	38.5678	40.3246	81.5962	71.3192
247.964	88.0717	273.729	63.8271	45.4944	39.765	51.4209	23.4867	96.3144	42.8741	384.225	86.5282	51.8873	25.8033	114.879	25.2949	48.1537	106.722	120.477	68.5212	231.806	96.7567	24.5592	30.3836	5.3154	39.2851	39.0122	69.0606	7.23134	57.1004	151.748	76.0238	220.937	111.766	98.6715	77.5153	53.7215	125.307	11.3521	152.891
88.6097	39.7244	80.7982	32.4589	404.389	90.752	135.515	39.415	139.303	36.2724	303.199	87.5663	31.3369	34.7094	33.212	25.3205	37.2467	52.0187	185.37	97.4547	29.5631	37.2276	65.7149	58.3801	1.29835	5.66987	433.623	204.684	51.7488	66.254	2.22057	-3.36646	67.3219	62.4004	272.394	155.916	41.4498	56.8628	375.7	203.48
138.807	59.0602	141.294	78.8916	29.4931	27.9984	111.535	52.9484	229.031	54.3717	284.371	65.6063	12.4032	13.2122	100.218	24.7689	80.5924	44.0925	437.703	156.874	128.829	93.9918	191.358	118.717	76.1135	39.9967	310.869	152.204	226.435	102.05	174.963	93.3317	4.67416	60.5942	58.9743	94.5805	46.4216	61.5565	3.18106	21.1556
13.6154	36.8374	294.376	102.486	242.761	67.9016	97.9442	34.3049	120.454	40.4533	93.4009	21.7276	51.1878	24.6215	68.5081	27.7563	129.357	74.4983	91.1983	76.9298	82.6014	45.0155	57.4029	45.1675	153.02	149.263	19.9163	75.1816	66.1881	51.9795	97.1505	76.1038	47.2831	52.6694	182.367	96.7179	27.8932	39.6314	51.4149	84.4599
172.249	49.7798	11.3373	51.24	40.7154	19.2488	48.0574	26.2226	174.649	48.3677	1120.48	206.256	498.85	94.5135	44.2586	30.3775	36.4728	47.7058	126.563	56.1746	59.3589	36.6306	126.465	77.8197	206.429	108.075	65.3825	35.7519	12.5264	140.181	386.304	195.496	78.7063	55.502	78.7098	89.0916	25.5032	64.0125	160.107	101.013
96.3841	46.6198	114.878	47.6162	919.465	187.084	7.93629	42.3312	644.479	125.47	341.752	91.4364	4.89598	17.4399	3.35419	12.4589	89.5598	66.7453	152.914	72.0821	2.98561	28.1587	97.6382	51.4578	63.3579	56.4742	229.418	143.009	30.4225	53.636	158.633	101.116	739.019	330.575	461.241	219.812	74.7507	48.2128	77.0473	40.3139
83.5048	32.5324	161.911	48.4146	21.1975	6.19269	148.146	41.2442	139.254	66.5396	200.115	47.8391	66.5828	33.7117	237.201	48.5594	5.58975	40.7967	360.159	148.177	283.142	102.844	75.7697	58.1386	157.608	73.4988	3.46115	23.7096	85.2028	69.3809	294.54	125.926	46.9167	62.8602	32.8511	40.7519	179.804	112.819	2.23091	26.6727
269.664	63.918	111.084	46.2078	17.7018	14.0358	8.07927	19.2152	68.8987	31.2055	152.664	75.8406	111.585	43.1645	76.73	40.1	297.538	122.341	10.5488	53.3942	111.662	74.4299	182.237	90.1277	5.47009	46.8798	51.6669	36.4602	0.422897	25.7188	65.6074	40.6352	165.146	102.073	77.7246	72.9374	73.8205	62.0628	288.269	182.285
472.768	109.664	280.853	85.8099	102.205	54.392	328.153	87.2667	7.58056	23.7207	104.043	38.8131	162.195	63.2213	121.738	33.9157	113.518	60.2115	117.394	83.714	94.807	58.5034	153.906	68.1362	187.189	100.271	83.7432	96.9079	20.4674	32.7707	49.0848	50.661	3.84176	29.6892	189.812	112.775	35.1196	39.8525	134.756	101.217
83.1124	36.3471	232.642	56.0561	14.1493	29.8081	8.70538	26.9377	28.0416	21.3702	121.323	37.9453	40.8549	14.2635	7.57439	21.5738	88.3957	57.7591	182.925	61.1735	140.48	85.7023	72.0067	77.0784	4.23498	35.0088	34.8827	14.6878	14.3722	171.319	39.8727	54.6614	326.823	172.608	114.794	85.2903	228.167	145.939	2.8051	34.6123
106.376	45.2199	167.776	51.6994	15.6223	62.3532	313.61	62.6785	34.5212	16.0888	117.941	51.0821	189.387	67.6265	20.5391	13.217	62.632	34.3266	38.4024	50.0121	194.855	99.8673	50.572	26.4102	8.42753	54.0331	-1.37374	-8.38123	79.367	84.5378	29.5385	31.864	103.761	66.4486	14.2003	20.1648	125.411	90.9483	22.2985	37.736
132.595	59.1325	381.811	97.1822	294.788	79.7654	1.13986	19.2671	880.966	173.608	51.362	40.3624	623.791	127.757	135.447	41.719	150.806	76.6799	15.1875	17.6768	54.011	45.1186	86.2694	156.449	399.242	185.095	98.2836	70.0107	62.5172	82.6752	122.333	80.0872	121.455	83.6146	184.745	100.735	5.06824	47.9868	74.2567	74.9333
151.828	47.777	115.68	29.2187	460.879	90.1555	118.106	41.7211	157.532	44.4388	143.347	31.6532	467.746	89.7091	104.091	29.6143	5.64753	49.952	235.115	102.428	13.4402	64.0538	45.7283	91.9947	146.16	91.1195	63.2319	69.2721	7.97019	77.9832	5.09629	51.6034	2.44149	30.9494	6.46392	62.9111	845.297	378.351	4.25362	78.5054
323.71	80.6959	693.141	158.128	158.987	59.2126	37.1149	25.2405	70.7585	33.8513	41.5997	25.176	14.863	25.7903	20.0207	37.4648	117.609	53.2322	83.7077	59.8191	196.007	75.7008	189.453	167.934	332.455	190.167	129.066	94.3279	21.4702	35.1807	83.9845	61.0172	1.86358	26.1923	25.4577	22.5923	51.285	53.8619	0.439877	27.9709
193.762	69.4671	91.5366	36.7934	180.823	51.1388	15.1107	22.0317	214.077	65.3863	152.375	38.0366	133.531	37.1798	217.781	56.5833	155.975	57.7753	518.216	177.999	75.215	48.3255	294.071	126.826	77.8025	54.8926	3.94625	34.4036	107.632	82.1696	77.6703	117.507	81.5121	63.5976	525.147	245.618	37.7588	56.7514	8.73597	88.5507
84.4753	33.4545	94.8993	52.425	269.108	83.6329	4.07477	21.5419	650.38	132.975	152.388	56.3772	164.878	58.1079	314.425	64.6272	194.63	88.5173	308.311	136.433	194.329	100.852	194.992	110.071	91.1385	89.8895	42.0963	50.9346	101.022	116.037	6.90542	-4.28067	76.3046	53.6477	4.35712	18.1815	20.4654	42.8396	106.666	59.3676
579.594	136.494	4.73165	21.9544	70.7836	26.687	12.8164	26.18	122.327	58.3799	273.273	62.9912	323.526	71.6969	33.3532	23.0249	509.559	179.975	85.8664	92.1608	208.954	83.2922	188.037	90.4259	98.5493	71.6185	177.174	81.813	63.1153	106.152	74.0318	83.9612	248.066	146.63	56.4159	53.6893	87.0283	110.53	856.966	357.581
7.17174	41.3628	64.1553	29.7884	56.7703	41.9471	56.818	42.3326	357.125	102.887	196.772	73.547	19.6631	25.8486	418.365	89.5668	110.5	51.0288	251.769	127.639	652.189	200.021	411.349	191.857	64.6572	72.495	65.0683	72.016	46.6131	41.4934	33.3446	49.7647	200.839	131.725	182.494	102.754	102.663	107.261	71.3913	70.8636
53.3329	16.41	91.7838	41.9995	22.4434	26.9187	314.023	77.567	5.32321	13.6857	250.952	53.3965	568.584	119.106	13.0461	29.0215	249.579	107.743	281.496	218.289	41.7588	30.4346	134.243	62.8103	130.449	66.9171	183.098	137.885	135.969	96.0671	15.5723	43.9724	100.828	59.1546	1.07419	28.5355	53.1048	62.1954	1.68355	32.1089
156.39	63.0085	34.634	31.0851	154.717	51.2105	89.9692	41.8744	102.609	30.3829	5.97644	27.619	82.9634	24.3862	11.9527	21.1544	106.483	65.7297	181.532	78.945	344.324	119.339	59.1223	39.0106	114.9	52.6326	85.9288	45.119	102.325	70.3657	131.886	100.82	234.605	115.604	122.212	76.2913	5.70563	27.1803	3.67097	39.3135
95.8747	52.1583	216.498	89.0032	11.9573	15.7984	5.56418	14.8293	161.181	48.2835	167.185	69.0013	125.348	30.9038	19.4455	24.0716	187.215	78.0054	849.133	292.48	129.743	53.3107	187.863	99.5507	36.9664	40.0691	87.2703	65.9627	13.8537	23.7229	236.395	118.883	234.165	113.619	82.5246	57.2421	112.692	87.4461	181.086	109.89
19.2567	28.8544	143.854	60.254	195.423	59.942	4.98343	26.8436	144.324	33.1596	286.023	55.7813	168.568	51.4393	114.488	41.7955	85.7102	42.3888	106.855	78.132	185.041	88.9655	70.0752	55.5741	67.3469	55.187	18.0295	60.6059	1.00421	5.21905	136.263	90.2206	96.6201	90.0707	103.259	67.577	7.69827	69.5788	7.68591	32.0809
2.15895	20.0865	26.6683	23.4084	51.8077	19.5216	128.148	30.7169	960.663	193.481	183.339	39.8633	84.9114	40.0275	59.9673	21.3873	803.771	254.585	626.382	211.204	141.789	73.7886	70.2234	164.636	105.45	82.6127	185.494	109.232	183.975	132.291	51.3469	63.8251	229.361	125.923	203.662	179.054	7.73387	32.4926	52.8121	50.0711
542.197	123.295	491.3	103.17	10.7713	17.3206	50.1812	19.945	17.3718	53.9436	184.192	56.6209	84.3801	30.4024	5.95816	22.2698	144.287	77.2144	311.983	108.968	13.7542	23.7689	69.1801	45.2752	5.41109	23.6845	122.987	69.2701	0.335308	4.72535	31.219	52.3877	108.665	80.7525	145.279	107.39	11.6887	31.5844	111.959	63.1948
3.58542	25.5383	111.574	28.6286	3.56201	13.5392	120.699	41.251	687.17	124.296	295.227	68.7054	60.6477	21.2482	152.821	39.6362	60.0236	40.3342	109.726	45.3853	284.591	124.535	85.5652	72.9608	414.792	167.859	437.815	211.965	113.733	78.4613	169.424	88.1911	45.3583	95.8704	0.847237	37.1114	27.1522	28.0804	127.294	80.7268
375.921	101.758	76.3567	34.494	8.17329	40.6299	119.111	34.5676	189.681	42.7798	210.118	54.2158	52.4984	30.2204	45.231	21.8031	268.157	92.0542	125.652	91.3282	1063.84	317.956	59.8015	40.9336	123.443	81.4956	187.758	100.784	6.33487	6.24527	86.5323	62.1504	3.67649	42.9153	166.738	125.607	65.7918	48.7381	4.10719	47.8197
766.348	166.694	198.214	54.6739	216.936	58.1618	257.855	73.9875	773.756	143.067	120.565	40.2997	230.724	57.7764	253.406	55.5263	702.344	222.569	433.692	128.066	32.5964	41.7342	136.214	85.2962	67.1612	91.4839	71.8903	60.2357	19.2773	245.409	125.661	91.3266	103.925	58.9667	116.738	76.0509	136.816	92.1575	34.5907	100.55
1229.32	245.584	7.06754	37.6983	5.10846	11.621	210.98	57.4908	67.5872	25.1258	221.907	63.9832	75.8948	29.3071	624.62	140.278	289.495	110.278	79.3339	49.7648	10.1203	35.9331	2.56584	22.2816	192.463	113.288	490.329	200.041	7.1895	26.3844	13.6808	52.5998	68.4545	60.3629	189.87	123.93	8.29414	48.7363	27.1086	36.4132
167.485	46.9247	130.474	57.6232	291.998	80.5149	20.7926	38.6057	241.253	65.2477	363.741	108.473	9.41526	34.492	9.10238	9.57825	295.472	142.9	201.738	93.2863	117.383	102.199	134.603	75.2233	202.302	117.591	328.256	141.697	107.728	84.9701	1.28615	13.1227	322.173	184.818	4.06353	29.9583	429.65	209.691	4.69536	40.3952
84.8862	48.555	29.2659	24.8359	134.799	43.4812	3.30334	13.9838	367.822	72.1361	13.2675	12.961	111.304	36.7049	179.185	55.3514	101.765	72.8198	330.195	142.076	95.1485	67.076	111.238	56.3673	71.855	53.2641	78.6073	56.0665	0.886976	47.0159	98.6495	88.3228	86.736	66.5687	142.208	101.504	243.422	122.117	113.592	74.9195
179.111	45.5028	63.7529	27.0836	26.7619	69.9246	29.6618	28.0735	114.304	35.7819	8.89623	15.7324	106.13	32.393	221.963	56.7301	277.828	87.7737	153.907	79.1893	28.8151	51.1772	7.92714	31.73	5.38888	46.1163	183.402	119.208	263.36	139.482	29.3738	70.3228	51.9314	42.9413	50.1582	60.9567	50.4149	52.3704	74.8991	63.9048
192.586	55.3122	30.1648	28.239	387.092	105.038	182.279	67.1265	541.29	113.158	1213.82	277.726	6.17675	18.157	298.92	62.4463	252.694	99.4613	112.854	66.8422	127.106	47.2185	103.766	72.9606	31.7429	50.1717	11.1717	6.20897	44.318	68.5196	128.312	84.3046	134.626	97.1894	36.7863	26.5844	3.0723	36.1453	55.7213	53.4898
4.12324	30.9517	59.3088	34.2611	8.63991	26.8486	321.973	63.1473	95.0015	39.3025	430.79	106.197	4.13404	14.417	108.646	28.7196	68.9557	55.6291	206.751	99.6531	98.1664	89.7841	203.789	79.0561	71.8039	77.0527	175.017	80.6487	333.829	187.737	18.7941	241.841	86.1122	81.0642	161.281	121.653	93.8981	85.5623	2.81329	19.5887
731.036	158.302	3.74337	33.2438	247.341	58.016	60.1472	27.1568	445.47	80.8372	87.1032	42.1446	102.701	31.8876	102.527	37.8374	315.049	124.253	122.216	56.8783	52.5321	36.8779	587.197	218.62	78.1702	59.8674	126.176	81.0356	56.3943	45.8232	168.305	91.8699	163.19	95.2371	47.9973	35.761	100.36	82.7736	124.158	81.4664
6.76013	36.4186	117.481	39.0713	66.3483	32.5648	11.9726	23.7354	160.388	48.6099	85.3404	32.5426	111.546	51.0407	111.18	27.6531	122.355	74.2254	273.901	105.476	74.9225	48.3047	338.375	245.335	372.062	189.352	80.9804	56.2095	275.962	135.696	87.293	68.0661	2.38708	34.685	157.717	77.5326	130.945	94.7927	4.70882	47.4979
228.479	89.9081	401.641	108.005	315.828	66.8396	76.9979	46.1451	91.8166	27.5287	2.80295	7.57563	10.9676	17.6642	395.994	75.1453	99.0662	59.2551	234.36	123.89	155.749	81.6095	228.469	96.7477	212.991	120.914	45.522	32.3739	181.21	128.324	39.7099	52.4376	122.939	93.9251	241.728	146.349	66.9996	51.9676	325.164	169.109
99.1671	40.9376	309.657	110.595	24.0042	18.6729	89.6397	33.7658	177.174	51.5487	202.791	44.0249	31.5541	33.7721	208.846	79.7068	77.4917	52.4699	111.943	55.5108	47.6512	34.1507	120.626	79.6862	88.8881	64.2464	78.2396	67.8816	39.4778	39.7682	37.3438	23.0146	157.227	103.986	112.737	72.8892	211.804	113.736	203.933	189.835
133.316	60.2413	141.73	69.5274	21.2544	30.3883	114.834	59.1687	365.891	88.6508	220.871	63.9422	185.909	53.2928	2.13063	16.0183	91.9751	69.6422	167.908	82.4288	67.3797	46.875	94.8373	71.1727	111.964	61.7102	25.9868	61.4564	14.4555	6.91314	32.7962	45.1424	44.4881	57.1417	881.881	408.669	6.66416	58.1115	45.163	49.0186
149.859	45.9463	111.142	52.1702	19.4735	18.7637	245.369	75.7362	224.203	69.7828	542.699	105.26	20.6601	30.4552	30.2654	31.3935	76.2578	50.6419	111.845	47.4981	154.177	82.8244	295.127	138.357	64.1783	62.5264	53.5012	59.5631	15.2827	225.073	6.06407	18.6995	88.9521	60.0598	105.884	77.9632	508.631	226.682	31.4959	40.6412
26.2864	21.687	704.69	144.938	4.74294	23.4211	91.4254	36.8796	138.557	32.8423	146.366	46.6577	43.03	26.1964	88.2271	38.9881	64.5802	52.1836	349.676	112.841	134.341	99.3219	647.695	189.7	103.095	78.4157	72.6438	30.8141	40.1587	35.5289	63.8112	61.2903	104.107	56.4342	66.1352	46.9329	3.73235	53.3637	38.6023	51.1948
282.518	92.4075	245.063	78.8879	4.16256	7.72152	266.332	61.7649	244.205	50.9054	160.338	43.7031	195.037	50.4015	15.3171	19.0224	130.959	70.8687	67.9107	37.0322	72.8359	44.5276	131.871	66.3272	88.0755	55.4152	0.0678491	2.24812	4.12848	73.1268	8.23558	29.5072	119.915	63.913	41.5114	52.9108	4.80193	46.9286	3.50487	65.751
9.80214	26.1199	5.70548	15.1121	5.93447	17.3537	101.964	40.5247	142.92	38.0635	222.66	63.6699	128.353	46.2868	55.2403	22.2025	81.8601	52.7544	43.074	42.6559	173.493	87.8767	207.176	102.905	212.367	105.805	45.5628	29.3926	44.3224	28.5954	10.0859	71.6288	75.4532	76.3624	4.30686	18.9949	183.042	117.755	189.234	117.354
1494.85	311.852	341.785	81.146	180.379	55.9157	13.1728	28.499	134.52	46.2898	143.834	45.9876	339.592	84.0035	154.147	65.7557	39.7171	41.8203	151.152	85.1564	5.39435	21.335	3.79969	21.9501	107.987	48.1957	6.7249	75.9588	3.48998	15.3174	103.462	119.325	140.464	104.032	101.903	80.0795	180.151	105.592	101.449	83.4921
132.674	40.4153	52.6904	16.846	593.578	140.936	91.3271	31.5877	33.7848	47.0815	211.079	72.8932	438.256	97.997	10.7269	14.5931	59.5121	51.1585	196.41	89.4368	284.879	120.444	174.968	69.2469	79.631	58.8475	140.773	72.5843	1.05638	36.1709	0.248539	6.67061	198.17	105.928	5.80508	33.0402	43.6171	38.2464	79.7651	64.4605
144.515	39.0589	118.036	49.626	8.51076	29.6219	76.6309	47.9061	621.542	115.845	101.83	24.9223	68.5689	23.9799	176.694	40.2698	101.522	81.878	93.9271	44.0737	95.5309	71.1848	377.199	126.391	83.8938	168.685	120.107	79.7696	3.34611	72.1238	4.02527	48.314	58.6646	54.3383	326.38	179.024	153.179	104.594	42.7092	35.998
41.9445	26.326	97.6816	38.0455	478.52	125.348	4.93268	28.9857	58.6359	32.2718	147.251	54.3094	93.658	24.0814	111.115	39.4867	82.0144	38.0016	292.028	122.458	64.1042	42.3687	265.269	95.9844	6.69153	35.5297	536.625	291.635	10.1695	43.5831	82.4959	60.7657	329.258	162.847	1.41929	24.9576	52.0162	53.1826	22.6383	43.7381
5.55494	27.8314	103.941	27.1294	173.371	57.8595	173.253	40.3945	202.005	53.4176	288.171	95.9927	366.145	77.7347	416.474	82.1581	106.9	68.2723	280.245	548.292	62.8028	45.2821	48.4547	36.6556	103.422	69.4015	233.605	127.001	4.65508	34.1606	71.4624	51.7578	33.8504	38.7687	144.167	78.6493	48.747	34.5959	3.06077	38.6694
89.9228	34.8898	87.1304	29.5418	73.3082	28.5789	45.5913	26.8486	135.996	36.9365	421.177	102.523	2.82199	20.82	30.6915	25.5073	91.7716	52.2019	298.716	126.094	114.689	73.0106	417.735	135.78	4.23152	36.7535	144.609	107.65	254.189	120.772	43.19	48.8567	150.718	82.1336	80.3293	42.2029	5.31234	41.3198	396.147	191.998
116.306	38.2709	125.697	46.7091	112.624	27.9924	134.893	44.4122	19.205	26.6528	198.247	61.4673	5.00668	15.3707	136.856	42.8543	207.161	75.6898	733.432	230.554	117.956	73.0675	254.46	128.041	221.491	193.337	162.865	111.96	290.464	168.605	9.37654	95.1737	184.154	117.436	62.4818	73.6266	281	136.377	86.9655	70.6089
12.1789	28.016	87.0753	31.2593	223.679	46.951	38.3081	21.3887	297.13	73.9793	258.85	53.3438	98.1425	44.1872	132.59	42.5918	274.337	100.774	117.832	54.459	91.7809	50.0101	3.11433	15.9055	71.109	48.4202	55.3633	46.4185	39.6105	45.2854	48.8792	63.6261	354.844	189.678	2.82907	34.8706	4.403	23.7536	360.003	220.717
180.725	48.1462	45.2538	26.1897	92.3639	33.3959	109.915	40.9506	2.80015	11.408	22.9151	8.13974	383.457	108.604	81.152	20.7871	673.869	220.479	286.167	121.288	221.737	102.863	1028.56	307.666	149.878	84.1981	209.49	153.629	10.5871	29.5334	522.709	239.971	89.3641	61.1146	63.2235	85.5725	244.405	163.875	154.103	100.219
71.5852	36.6737	35.7784	28.7221	204.221	70.4524	8.84406	21.0871	151.638	33.2391	1.17018	17.6032	331.84	69.2077	59.4633	32.0902	53.9971	43.6544	160.391	90.6399	235.308	125.672	51.586	119.452	122.744	71.2816	59.0067	65.7947	129.857	75.067	140.212	81.9658	40.1215	63.6609	51.1417	39.1614	50.9483	40.861	127.827	69.4439
149.241	44.6968	157.438	58.479	71.315	24.8488	158.58	49.1552	101.226	30.3989	285.351	75.4757	225.26	50.0129	17.206	30.2998	203.851	116.284	126.456	55.9704	2.47789	22.9726	436.937	142.347	6.35585	68.1195	51.1622	74.307	72.7986	58.2396	54.129	58.8365	48.0284	62.8282	251.777	112.757	162.127	78.8849	73.7393	64.9996
20.6655	28.1192	189.976	64.3137	7.13902	33.1796	154.842	57.7006	140.942	38.3524	112.632	39.656	605.819	129.079	233.344	80.6961	72.4021	64.2803	398.024	129.201	55.488	31.2906	200.028	142.207	46.2362	53.5425	137.425	109.108	31.3199	95.8645	46.0468	40.6993	30.7978	49.7704	-0.282429	25.759	4.69953	28.6824	3.96263	31.9482
5.97837	9.62509	145.963	54.1222	88.459	37.9563	85.0885	33.5992	184.552	58.2735	103.732	32.5824	246.244	70.3448	480.446	112.117	105.419	49.5925	33.3127	61.7509	116.488	51.927	126.062	56.9278	112.282	120.676	137.872	125.259	104.479	61.9972	447.688	212.494	1488.72	614.039	80.4961	48.4193	2.75762	15.7705	76.0251	53.8075
47.4928	23.8548	397.612	112.767	45.2011	17.7449	345.683	110.409	172.122	38.7055	260.76	88.3962	173.076	55.3747	82.1207	26.5175	92.1974	66.8636	506.392	169.204	151.24	86.1553	93.3647	63.6444	297.154	177.98	2.84733	6.98302	25.6669	43.9791	139.936	94.7834	191.02	126.286	51.4413	39.6553	152.294	85.4449	61.1292	89.0191
302.542	83.5006	130.836	57.8329	67.0981	31.9799	855.252	222.562	162.046	41.0552	55.9103	33.2296	13.196	22.7758	5.31648	21.7698	235.708	107.131	203.775	115.859	3.08729	34.9125	5.78714	43.2618	0.697014	17.0072	38.1041	47.3332	10.0372	18.2297	49.3209	454.615	73.7819	39.3407	5.45355	52.9986	51.3337	66.0277	157.724	85.1018
97.1555	36.8524	85.3621	53.689	2.99278	15.66	184.448	59.0477	309.046	57.1036	399.442	95.0286	113.641	62.9157	27.5515	37.3621	377.175	139.199	296.265	112.392	159.465	66.1761	103.329	50.9172	0.58558	19.2202	62.2278	48.7885	4.70698	44.0487	180.579	116.729	208.249	100.346	64.8295	52.1031	1.33925	13.1313	11.0383	110.266
139.414	39.5313	169.147	79.8647	27.6235	33.1927	9.16428	14.1632	366.141	78.0702	107.242	33.0204	36.2634	18.7613	260.897	74.5082	445.996	173.932	244.514	119.054	93.6311	46.162	9.87484	56.9991	308.537	147.281	104.959	92.9988	25.2902	34.0482	260.349	137.884	87.0342	60.0885	53.8913	41.0034	135.665	82.9502	180.036	88.2672
604.705	153.94	81.9923	32.844	13.5716	32.0786	4.11792	13.4176	150.458	47.2732	116.93	46.9782	234.417	53.4826	137.279	57.1934	741.077	248.214	238.155	97.8461	3.59916	26.8884	74.3772	58.9176	218.134	129.558	217.509	150.905	16.5146	44.521	89.5702	86.2854	108.274	75.5688	2.33424	23.0663	3.09369	45.4912	218.309	109.958
114.254	45.4297	5.09334	19.4858	112.315	32.505	23.0492	30.7392	1002.92	181.805	27.2263	41.1268	217.033	42.4068	62.0543	27.5213	262.633	95.9491	102.52	45.0304	33.0625	29.5625	177.115	121.731	81.0619	113.536	445.55	216.753	4.81434	68.2968	4.36752	34.2676	79.5362	55.1939	135.663	95.9137	203.662	117.665	4.32005	33.4005
292.471	73.4531	377.86	94.0103	13.2696	35.7668	17.6412	17.93	483.631	107.4	3.38097	11.9603	196.776	66.7837	169.081	40.801	203.409	93.9387	542.096	177.733	140.31	81.0428	89.6907	77.0317	214.705	121.288	397.423	207.258	306.673	151.714	42.0497	83.0766	-0.846888	20.4703	369.152	158.529	49.973	53.7002	69.4399	87.5952
50.7403	41.4433	104.903	39.1306	21.3769	16.0229	14.3614	35.8939	154.293	44.8615	718.286	156.442	194.188	44.7305	2.02096	19.684	244.823	102.916	268.653	87.9632	64.0368	53.2483	3.81791	28.6926	102.801	60.99	43.7607	88.46	14.1209	29.0339	19.8294	239.786	34.5925	57.9245	443.25	242.658	141.144	67.3884	2.70383	55.5911
82.7529	33.663	142.777	47.4581	204.7	84.4678	14.9659	16.777	3.65446	16.7632	111.962	33.0055	574.318	99.6375	228.255	59.7654	479.396	183.418	226.939	99.2351	106.799	53.9163	508.87	183.98	513.124	245.402	8.61607	142.882	10.8752	149.084	14.0743	41.9705	2.33902	29.6378	38.1769	51.217	73.1711	45.8881	123.664	71.138
89.6862	38.8845	282.064	93.96	288.976	68.6823	226.859	61.3317	8.97113	26.7624	318.172	77.356	46.7615	41.7103	156.407	31.5174	95.8863	73.1748	258.878	116.162	159.392	96.1942	99.9958	49.1103	287.645	143.923	99.1012	80.5083	3.77298	38.0612	221.253	186.246	61.5126	52.4235	130.775	111.593	222.703	143.202	161.704	130.722
168.698	67.626	810.078	230.058	47.4195	25.6761	57.8996	33.0992	125.786	31.2559	201.056	73.3301	178.281	45.3164	96.9545	30.7924	48.5548	39.7166	113.374	63.3194	109.37	40.697	175.553	74.7388	1.40446	13.2185	72.898	67.7617	149.539	82.6781	-0.425687	18.2657	106.368	94.568	50.5936	49.1105	1.51166	27.3874	61.3	51.7376
73.0713	60.9234	112.878	40.7682	24.546	23.348	107.006	44.174	72.4803	23.4424	254.414	74.8426	129.116	40.5903	18.4851	20.1839	90.6041	41.6515	184.901	120.529	327.523	133.266	650.365	223.863	12.5579	29.6529	536.969	243.812	68.8706	55.5323	47.202	61.9378	185.073	118.953	198.622	125.815	4.53941	46.9632	149.592	106.448
141.039	41.6051	6.11679	26.311	117.046	39.1804	376.61	90.916	28.4425	22.1572	129.07	29.2699	141.526	49.124	95.6401	33.19	32.4827	41.4582	60.4842	41.7771	443.099	156.4	120.713	75.4601	302.26	146.502	85.9633	58.6162	4.88296	36.2899	29.7615	33.3767	100.685	73.7383	234.335	128.807	2.22672	49.32	74.2207	84.5812
65.5524	31.7749	263.804	65.4391	75.8285	29.1847	117.872	64.9406	185.511	46.7876	120.474	40.3832	221.782	67.3218	224.916	93.5846	77.4043	37.5815	146.183	73.0821	416.077	156.92	76.102	65.2348	291.963	200.958	137.898	99.4032	13.0089	188.401	218.9	155.09	149.608	117.19	138.068	86.2843	121.469	70.4711	3.79949	21.8321
156.67	46.8269	112.413	40.4102	125.175	37.5349	82.2246	40.2431	94.3054	29.1542	121.176	53.2399	220.375	50.1194	131.001	33.8385	99.8644	80.6945	100.564	72.8285	180.247	74.4038	78.0755	68.8077	116.473	59.9199	4.32271	15.2923	228.183	131.867	90.6647	93.2557	473.438	226.011	2.27241	19.8625	62.5349	69.2088	66.6008	42.8902
8.39834	26.216	92.4301	32.6924	18.1017	18.9355	5.59125	18.34	13.301	21.0959	124.638	35.013	331.511	71.6489	225.11	74.7584	154.106	57.0984	261.733	112.609	135.376	53.7693	116.76	64.8461	10.9165	42.79	64.3516	55.0398	154.922	102.813	103.525	66.1886	228.874	129.739	38.9983	39.3093	300.775	145.813	101.733	58.0135
206.31	61.8312	123.92	48.0406	107.389	50.0994	117.845	42.739	344.368	73.8262	405.198	77.7583	161.55	62.4836	7.09546	21.5276	253.365	112.768	104.686	103.847	167.735	77.092	59.1162	57.9922	137.618	76.6187	62.3717	41.8281	6.25926	33.6889	52.7527	48.3372	34.9519	41.1002	76.4487	71.4427	131.567	93.6385	50.0038	62.3224
136.466	54.6182	124.896	32.7093	2.96453	9.79289	362.325	119.719	406.981	82.9748	227.827	92.7568	10.8359	25.6668	299.92	56.7901	85.0777	55.1074	222.212	106.672	98.8273	48.7348	145.958	74.6613	96.3248	69.7786	50.6463	49.6649	25.5033	31.3384	3.75959	2.9998	4.36364	35.6571	3.09323	50.8767	6.93852	87.0172	2.4132	32.8743
63.8414	28.8684	922.707	199.045	175.379	71.4774	105.062	34.7724	4.36707	21.0967	98.2977	35.9692	127.066	43.2713	172.361	40.4084	119.262	59.6729	269.373	161.631	75.7116	49.8019	354.94	147.656	127.175	99.6224	127.986	116.247	86.3577	120.698	43.4172	38.0302	2.29937	33.6423	5.21706	49.9017	77.9729	52.5008	128.345	85.9152
183.229	51.8982	81.6726	40.4824	42.2397	22.9288	62.8503	26.7867	116.002	26.2012	152.338	45.0432	14.157	39.9045	40.3612	13.8977	90.7019	40.7484	112.672	86.6525	66.5502	39.1101	5.03051	48.9358	76.5128	65.758	73.2207	53.4368	70.3611	55.7745	109.627	66.6338	139.796	69.3604	1.03361	29.9222	19.5125	74.3713	68.6475	122.041
226.765	64.0525	244.972	73.7859	1071.31	270.046	47.1623	26.1747	306.354	67.1205	122.01	30.0697	33.376	19.3541	63.7481	42.2708	63.3278	59.8922	99.8951	72.3315	125.911	56.1928	145.348	59.6296	69.7188	94.6119	179.359	122.775	-1.6174	9.65686	141.044	87.681	3.41551	32.7906	146.885	95.0628	55.6121	67.2707	9.67626	59.0494
233.687	65.7448	115.625	39.3861	160.724	40.813	70.7921	37.4554	5.69298	26.4087	184.645	48.8444	348.061	70.1378	353.096	69.9794	22.548	33.8702	264.057	95.9121	131.632	74.3046	228.096	99.3463	158.192	85.526	8.24191	82.1981	75.8964	85.694	20.6097	44.9375	94.8356	77.7883	97.576	122.874	5.7026	31.8131	21.8272	41.121
922.237	293.628	415.054	96.7735	190.091	73.4363	355.429	81.827	453.941	85.3868	158.232	70.998	180.234	46.2058	5.69425	25.2109	180.823	90.6113	57.9104	47.2435	251.169	95.626	13.0207	33.7522	82.7807	73.1603	89.5294	81.3423	128.745	91.4367	5.39285	53.6471	275.924	173.062	69.4965	47.6473	185.27	135.765	2.16682	27.7468
155.26	64.9313	214.539	62.1808	6.44764	19.6021	180.503	54.3304	298.449	81.5841	634.177	126.704	53.0789	27.968	34.7255	12.4422	149.804	59.2143	102.256	185.412	8.26755	17.7241	105.633	119.009	607.06	433.534	67.9327	75.9238	40.1839	62.927	101.883	63.7705	198.509	104.955	65.8897	61.1388	169.996	99.3246	42.2225	43.3301
283.587	69.3774	239.059	64.0085	49.6976	31.2427	75.7245	30.27	150.878	38.106	182.235	44.1577	8.13839	28.147	39.8052	29.6611	63.4791	35.7138	301.496	118.724	77.8479	52.4657	72.1502	53.6275	132.324	69.0783	110.97	88.4127	13.2464	47.9137	89.4654	67.6235	97.4981	52.4108	128.983	61.1458	144.613	136.166	35.5766	103.46
117.657	34.0787	186.585	70.4217	428.039	80.0369	202.951	55.4437	1302.17	217.389	149.123	37.3706	251.657	53.6617	1.69852	12.0451	95.9379	40.6184	55.3181	85.2657	20.8395	51.3115	107.827	43.6418	73.9529	56.8112	84.1617	68.1673	154.397	88.3204	47.2872	83.3018	96.9879	55.4111	352.295	183.605	113.093	84.2562	3.58146	34.2174
18.4041	17.3104	206.92	63.695	402.312	113.334	2.92677	17.6915	108.654	24.1614	319.542	108.696	81.6917	36.9117	191.316	39.7718	198.667	99.5123	10.3539	60.7746	399.291	138.277	83.1553	52.1026	37.4817	52.3549	61.2378	37.317	4.75001	27.4228	147.212	90.0766	96.759	100.408	215.719	119.294	29.167	40.5676	164.662	82.065
250.839	52.0459	93.6162	30.4072	43.3572	23.6307	24.4632	36.8951	215.856	52.9748	194.748	47.8859	75.2049	41.0722	240.794	58.0712	55.1792	35.5724	128.679	71.901	126.16	62.083	9.77879	42.5885	106.085	94.6999	310.132	207.654	1.59875	13.0584	70.6044	58.2508	127.775	91.2359	97.2162	64.6863	221.564	141.836	107.159	91.9581
298.886	84.4021	449.54	119.419	77.3764	43.0204	5.73216	26.8262	321.752	90.1153	0.962386	16.9607	454.274	103.515	359.124	95.8792	262.94	125.436	154.354	78.5248	87.5784	51.6612	574.401	199.893	293.407	161.596	124.069	76.3834	100.381	54.3037	90.4759	51.1331	2.80251	25.541	104.778	63.0088	7.23379	55.1336	163.604	95.3426
365.929	83.8314	158.273	65.7246	9.80781	17.9002	9.89601	37.4819	7.27291	7.35489	76.5434	24.2133	150.092	24.7917	24.8819	20.8287	88.1401	68.1142	129.681	71.0262	120.085	44.2088	102.467	57.5267	226.766	128.02	1.18708	17.2353	316.04	175.468	55.2263	56.5763	171.395	120.23	179.982	103.68	60.9208	49.379	164.288	91.7534
328.337	97.647	219.268	66.6378	124.649	42.7756	221.104	60.0709	118.713	40.3249	254.904	62.3513	534.366	101.535	332.602	120.287	42.0415	57.5182	599.056	211.509	348.832	157.699	172.419	119.657	81.758	72.7166	119.462	89.3559	175.742	101.527	7.40127	75.9587	739.3	302.612	3.48973	26.5488	21.1134	116.975	76.0185	105.655
137.816	39.7343	91.5097	35.6115	123.98	53.3098	8.30194	10.402	103.253	54.5348	121.019	56.1105	176.406	53.0662	117.301	35.5394	80.9632	79.7556	263.054	107.429	139.228	77.8315	130.079	84.4938	33.8128	57.5256	74.6693	59.4201	6.11401	97.6887	169.994	175.452	76.2492	55.8752	174.002	88.1084	22.2495	35.3515	355.2	154.083
13.7902	55.1509	7.10554	23.7294	328.107	92.1353	226.209	58.9849	303.087	55.3628	166.336	47.8961	21.2272	16.0528	7.35112	30.8562	51.393	29.8307	187.444	134.875	137.489	51.501	7.34702	22.0644	74.927	67.2845	334.954	177.286	48.9226	105.818	120.116	125.567	53.942	55.4344	5.18113	42.3755	281.144	136.948	139.168	98.8598
3.29853	7.09283	313.873	68.8918	15.3237	30.4276	19.5631	21.4899	142.397	56.8073	7.60094	25.6561	354.8	79.9378	14.7426	33.7203	99.9756	48.9404	151.777	66.6637	89.0847	40.3243	35.8063	43.6127	8.50213	81.6228	49.9413	34.6968	5.48167	45.2773	155.979	100.886	202.401	95.0337	0.592559	15.0309	99.005	64.8055	206.727	118.249
26.1547	30.1605	135.681	46.214	110.729	45.3498	95.8444	48.9395	126.484	34.4288	233.388	93.5398	5.25594	23.6571	39.4339	21.1022	119.2	43.0047	2.59725	22.1782	111.055	73.2245	353.13	147.825	108.13	85.1725	69.2148	49.9637	116.084	78.624	362.534	203.006	80.2842	64.1346	54.0074	84.6973	112.74	74.8513	3.99455	38.2683
16.4543	16.5056	114.315	42.6298	117.669	33.3367	305.695	96.7812	5.24009	18.8825	178.551	49.505	137.632	35.9933	118.463	31.2316	34.4681	44.5103	133.429	54.8069	121.631	75.8079	132.051	233.673	78.9766	53.4647	21.27	264.61	414.661	206.142	1.91763	19.9788	124.584	109.118	112.006	99.9808	276.226	166.65	226.043	110.99
18.6242	17.0078	145.422	46.4421	11.4928	21.8816	15.8001	33.3499	178.464	74.6815	404.771	102.29	18.914	28.3159	224.856	52.239	224.277	76.5711	311.71	96.1844	115.577	54.5078	140.782	108.413	118.447	59.9262	184.325	129.064	67.8218	46.3324	40.0014	71.2753	100.714	59.3087	175.337	102.555	89.504	120.432	113.605	69.8777
211.597	54.2986	5.93281	11.4015	47.8767	21.4685	6.79603	33.2857	71.5059	26.136	266.147	57.1187	134.484	25.9016	306.656	61.856	146.128	71.6266	137.932	62.7221	186.391	95.1232	308.473	99.9044	52.0674	65.3264	5.313	28.1016	0.96284	13.2353	18.7853	231.201	5.44921	56.5734	23.8761	51.0407	103.678	70.9448	123.987	85.5412
144.67	48.2438	140.281	50.3352	271.291	78.951	49.2295	18.9109	153.585	62.5168	152.925	39.9962	173.211	33.9727	151.803	54.4112	68.5048	68.0693	138.521	53.0046	108.962	68.4107	70.6451	43.1899	167.555	128.885	32.7396	27.5547	574.623	308.357	185.374	99.1412	363.619	218.506	57.5261	64.865	217.335	158.714	93.3981	76.038
130.1	57.3011	123.707	43.0956	23.0706	23.3217	266.908	78.2269	85.4681	33.8059	12.1659	23.9762	162.704	48.6762	333.833	66.5102	42.551	42.106	233.195	94.2836	85.541	60.2814	73.2654	65.1277	49.0933	33.7131	75.852	75.4882	3.30042	41.2052	98.2677	108.86	144.18	101.782	109.37	72.0685	8.54249	33.943	77.5473	56.0446
7.87123	19.2921	120.994	44.9343	347.846	88.3078	92.0581	47.3554	348.135	63.7008	505.219	105.274	31.6478	42.3127	5.81863	24.3752	215.246	88.9314	109.371	68.1256	72.5438	42.9199	29.1161	41.3329	2.21365	14.6729	95.4866	62.203	114.842	84.011	3.59699	27.2515	53.3496	40.1908	54.1659	74.8327	293.69	147.964	180.619	109.903
134.129	48.7019	17.2554	29.7994	1232.9	233.547	3.64752	20.0515	128.349	33.9324	203.019	54.7019	20.532	39.561	46.3141	27.6353	3.8741	36.5259	55.495	32.3482	21.7911	46.6246	84.4442	56.9993	100.332	118.571	93.1796	88.9702	28.8922	52.8785	114.737	86.4895	84.7248	49.4071	99.272	52.9224	296.733	154.25	150.96	103.527
328.435	95.8648	109.711	35.4751	79.1945	38.4885	572.792	130.07	59.0255	36.8544	110.384	28.3365	250.117	59.4317	91.4941	30.2181	141.698	79.2088	65.6025	36.4973	19.4923	28.4452	85.3915	61.128	422.469	194.826	94.1624	55.1808	4.31743	29.784	49.0916	41.7979	443.911	285.515	77.0959	65.0402	212.447	160.125	5.07353	72.653
337.659	88.1815	663.927	130.8	3.0852	11.566	6.71918	39.4683	279.773	71.7025	70.6403	32.5614	132.773	34.9001	15.895	23.4305	150.933	58.9803	539.239	194.145	246.383	89.3365	5.83118	40.941	0.716095	24.3896	115.275	84.3017	60.7891	60.492	112.88	84.9666	259.035	171.1	92.9843	53.8966	357.57	177.79	54.9788	96.2036
128.745	42.875	255.941	62.0387	455.864	112.613	9.7027	26.5682	132.696	42.3699	245.177	60.9038	73.6434	62.8933	7.45152	16.2925	380.362	195.141	104.027	74.7276	150.708	68.0102	90.0059	72.8587	72.7561	55.9726	261.4	144.588	244.947	111.856	7.50364	79.5607	72.8033	61.3961	39.4585	47.5476	148.859	85.786	34.2713	40.6154
217.734	52.7217	563.823	143.187	166.514	76.8846	17.7816	20.628	265.914	61.9695	112.417	34.7145	48.9747	19.3976	43.7137	45.4195	111.059	81.1689	137.919	97.008	92.6292	46.7226	110.627	60.7862	76.0826	59.7729	58.0278	97.5589	3.30936	27.6239	7.75247	90.6744	2.76418	37.6378	500.626	304.084	61.3193	53.4944	1.82896	26.9098
79.3903	31.8981	143.023	47.8147	342.386	76.7039	18.7268	25.0632	163.571	40.1225	114.77	48.2395	302.628	77.854	68.7649	29.9819	173.817	92.8686	33.2956	53.0624	228.863	97.357	126.96	65.4568	139.679	91.4446	49.3908	37.1801	183.699	138.056	75.0735	66.4553	3.00019	34.4532	4.76103	50.3995	299.933	146.622	4.74267	21.4641
589.372	122.054	277.448	77.4482	276.153	82.9917	8.25201	16.6827	149.847	77.9723	365.14	89.7763	288.505	77.2162	216.719	72.5487	88.8785	46.9347	115.299	46.7083	191.853	73.6873	20.9103	38.5711	82.3692	55.1792	15.1936	22.4404	55.1351	82.0594	129.867	97.8265	64.1774	46.0935	107.025	91.9538	70.7333	63.2265	117.598	109.668
82.3093	28.7908	44.1607	24.5048	14.0677	32.8492	142.104	43.1132	78.2044	29.2491	387.449	67.7329	147.253	38.7436	90.5837	43.1179	73.7512	44.7932	498.602	186.572	71.2556	49.5988	480.535	195.408	358.846	209.783	161.566	112.639	180.561	112.686	201.361	123.563	113.39	74.8889	129.16	103.059	3.85112	28.352	61.9623	51.6678
242.565	53.9733	302.396	77.6063	364.127	105.228	90.5912	31.7265	53.8858	18.3283	80.6921	21.0656	80.329	30.8795	84.4071	22.9062	298.302	110.379	167.964	107.604	7.96612	27.4907	131.69	68.2591	108.549	52.2359	206.201	115.515	230.429	146.989	29.8605	52.9759	54.6513	36.4561	2.254	42.0165	102.725	71.2868	30.9447	93.5519
26.2262	17.1752	212.606	62.5334	31.1967	22.6914	3.68084	15.854	876.382	181.804	149.349	50.8596	280.898	53.7318	332.78	67.2509	268.788	114.701	193.341	89.4657	46.0834	45.2343	1511.69	446.65	164.558	117.247	45.3236	34.9044	8.52059	69.0302	792.951	420.553	50.2351	54.7106	74.003	56.0563	2.09746	45.804	106.532	81.0918
8.80029	14.7228	13.8962	32.2238	65.1096	31.3495	104.624	36.3514	667.214	147.761	73.3893	28.7699	450.648	82.7487	90.418	46.1233	41.5715	27.9273	134.585	62.6559	36.2881	34.3848	161.95	74.9316	159.438	138.813	171.459	88.4485	54.5797	53.1074	79.9729	65.4037	4.39512	54.8311	394.021	173.42	316.66	140.63	3.72243	15.4838
116.411	51.2427	145.606	43.8032	152.326	47.4149	48.0633	35.0019	201.286	44.1608	334.635	79.948	378.898	67.5099	35.476	17.5413	766.505	246.973	327.04	131.32	35.5884	46.9434	179.688	76.1414	128.171	97.7243	120.16	107.604	67.408	58.8874	48.3631	56.0922	71.7332	83.4977	111.259	74.8629	76.5026	69.2282	700.353	348.838
269.202	70.7269	77.5374	51.5756	107.021	38.748	20.9943	29.2893	111.061	43.3672	176.313	54.3688	12.7697	14.1477	126.811	23.4722	235.748	81.8949	16.081	43.8195	21.2421	50.4818	180.241	80.225	187.362	112.43	109.684	73.7394	53.3218	36.7183	376.85	192.817	186.513	123.494	183.382	104.211	156.1	84.8931	270.544	156.228
64.8728	30.919	3.15137	34.2218	77.3834	52.1066	4.53308	15.0427	46.1362	35.7893	152.802	66.9848	11.761	31.8671	120.875	30.5861	5.87399	30.5266	57.1267	41.1523	12.9333	54.5037	147.885	93.6716	74.4815	47.6521	134.637	82.196	4.66803	50.0363	102.831	93.638	176.415	94.5244	111.324	85.2791	91.8943	87.8761	214.262	119.743
238.063	58.4518	106.729	46.4718	38.1853	48.3402	2.46509	18.38	384.724	63.9776	81.3262	27.0639	28.8889	22.716	20.6364	18.9258	231.462	88.3518	102.079	44.0641	130.89	57.9702	302.578	151.741	350.63	163.68	115.295	91.7035	74.1815	86.1309	28.4136	47.7122	20.2782	44.5012	100.834	55.2761	475.923	223.642	119.53	78.2411
283.876	84.8732	266.525	95.2379	18.0912	45.5895	27.5649	20.1587	60.4325	23.7111	694.742	150.124	483.789	99.9049	69.0605	27.7142	148.956	72.945	76.994	39.6389	140.782	66.7219	297.357	109.901	193.998	117.159	36.3945	53.1752	11.373	33.4761	14.6115	41.0827	146.245	74.3817	69.396	56.4321	9.05276	27.1095	47.477	62.3323
233.76	60.902	454.998	142.224	98.6425	48.8646	65.888	49.1069	182.391	52.2224	557.013	98.1006	11.6603	32.7942	6.0993	20.0555	282.216	98.0279	130.439	130.549	307.684	122.109	242.73	107.637	82.9572	77.8778	179.075	122.255	63.2653	56.4486	186.829	143.842	282.954	130.767	109.037	100.165	10.755	52.4524	8.82669	82.7326
246.475	52.6823	433.774	113.508	478.166	102.604	221.873	63.9616	310.824	85.3071	113.896	44.1759	105.839	37.9444	46.842	14.356	741.698	242.135	202.392	76.934	24.7904	24.5982	257.269	150.103	85.4292	81.9007	137.202	102.408	32.3372	17.2845	2.74037	27.2109	3.42845	40.4419	166.636	86.8675	68.913	96.5672	114.504	136.53
137.314	44.6768	118.377	37.3759	96.2712	36.9107	153.003	54.5305	137.158	42.114	4.25521	19.2165	252.565	56.0788	2.72767	16.2568	257.36	89.2527	148.267	88.423	366.113	131.22	311.969	113.728	106.776	79.4457	213.503	120.892	20.5555	37.9422	5.18511	45.8668	4.72515	16.9289	102.502	60.0324	7.91483	29.6059	26.3476	46.847
507.434	120.188	575.777	110.704	19.5283	17.8148	169.803	34.0782	202.919	48.0875	1207.33	212.96	232.217	76.9645	643.663	101.09	623.059	202.325	2357.35	667.867	101.379	55.7798	49.5061	31.6388	164.566	97.4377	18.7979	25.215	62.2244	70.0606	9.52918	137.243	178.889	119.391	120.252	71.9385	19.8455	58.4837	262.352	127.049
2.88999	16.6748	123.206	33.4466	196.118	45.2654	19.4822	22.2998	345.335	88.6381	424.361	92.1985	9.21531	14.3314	23.8568	19.8426	103.318	74.9882	67.975	39.8231	190.695	66.2489	187.068	90.4975	288.882	149.849	148.876	94.1549	103.755	71.1638	86.1404	103.195	116.142	69.8188	3.46283	37.3505	8.12308	41.8148	190.981	100.261
201.777	46.8035	25.8807	27.2459	70.5403	42.3277	103.272	65.2473	727.061	142.295	125.908	32.0954	539.676	112.995	48.5229	31.5673	644.179	192.079	78.624	40.4415	5.69256	53.4471	77.3604	44.8145	185.971	93.4063	148.918	169.504	58.1938	38.7129	56.3136	55.9742	5.35016	50.0829	132.542	109.036	8.71383	31.2413	55.0618	44.0436
142.39	79.9773	368.01	109.396	140.071	58.6809	5.19904	13.4892	433.4	80.746	569.105	141.439	136.531	36.8738	69.3459	32.6977	116.042	43.7581	109.081	55.7503	242.789	107.475	22.435	43.8799	13.8892	179.071	95.4378	65.5768	107.53	86.7021	40.7801	53.2126	233.975	181.363	82.5251	70.8819	70.3672	60.8602	682.863	373.321
4.62379	16.6716	38.9314	48.3351	23.4644	34.7408	256.556	62.5502	142.642	36.38	139.591	36.6058	5.63712	63.211	87.0564	33.1295	151.863	89.618	215.243	77.819	174.59	99.5575	135.497	59.3748	144.203	106.044	102.997	70.2848	77.4282	60.8481	236.808	134.569	90.4141	80.3115	138.855	79.2791	163.213	95.2736	624.432	281.256
103.407	46.1799	393.26	116.718	121.834	59.8795	32.8046	23.785	120.436	47.3128	31.8556	25.84	453.106	95.0394	190.87	47.8255	416.947	154.769	146.788	71.1647	80.6006	45.114	26.283	37.0548	153.742	141.551	34.243	33.101	159.669	132.107	9.57185	47.1345	40.2199	38.6513	96.4227	59.1552	250.973	143.862	151.264	92.3093
61.0854	40.0901	422.095	89.6234	36.2606	22.0162	208.144	51.2399	130.024	47.9418	81.9245	34.5037	10.7479	32.4001	425.562	84.7935	544.473	188.982	596.877	189.6	19.6549	108.571	649.875	190.128	5.24241	42.6281	131.54	57.0191	100.789	67.042	137.631	69.587	2.67988	32.0531	135.59	101.716	7.05959	61.257	7.69916	28.5432
93.3658	47.3621	50.645	21.767	60.8913	36.9602	11.8182	15.9216	92.0216	20.8166	205.935	57.4349	77.7752	22.5365	163.733	60.0746	129.635	66.6206	153.691	283.77	789.477	258.396	147.119	79.1386	68.1183	76.5083	169.445	92.5077	12.8923	35.5266	75.2208	87.4891	1.15519	43.8921	71.4497	56.614	82.6773	61.9139	81.929	51.8899
328.405	75.9127	150.279	43.7008	24.4863	31.8518	5.96553	39.7769	104.067	39.3566	349.805	76.391	268.451	68.0867	108.9	35.4503	64.507	35.3116	132.175	75.089	98.0145	47.411	126.298	64.6417	228.538	156.725	455.666	220.973	56.2977	94.5754	1.16109	32.9046	147.25	91.7644	203.019	97.0009	0.161388	23.7994	8.16712	52.2468
163.87	56.0248	155.005	74.3965	294.719	92.2521	173.657	46.543	4.37527	13.9854	211.242	76.7838	225.485	69.12	35.9829	16.3733	58.4881	38.418	177.331	119.918	574.33	187.862	112.221	82.9102	217.99	132.627	10.6438	109.986	156.851	110.404	246.353	164.744	98.6588	75.3586	969.71	417.883	141.101	98.3697	199.489	110.415
154.305	49.672	156.879	50.8637	247.777	53.3024	73.1713	26.544	228.162	84.7856	174.864	49.5341	28.7651	14.7825	187.542	68.4117	112.276	50.3243	156.916	78.6203	4.06191	35.5362	346.37	120.042	198.701	143.627	138.145	75.2901	31.443	50.9156	22.2959	29.3972	54.874	82.946	146.662	115.249	5.17653	46.2096	3.00253	29.3332
263.037	53.6745	20.8822	24.4503	234.433	45.408	20.3873	19.4611	153.409	34.5711	32.1011	37.9589	4.92799	19.6016	327.829	101.803	218.244	115.869	283.229	155.835	22.2203	32.1276	283.959	155.191	114.843	87.5843	512.102	365.055	11.6182	8.50568	92.8201	70.9808	63.4388	52.2364	44.4796	49.3422	3.40756	39.3423	149.27	77.1449
211.99	54.9615	186.674	39.3647	35.9495	23.5092	285.323	69.3734	65.9373	26.4393	135.484	65.2935	137.84	54.6691	128.563	38.6755	235.739	86.1414	59.9598	85.7174	75.5004	58.1983	886.528	264.551	96.1187	115.955	96.0008	89.2861	190.936	154.85	96.5227	67.4745	49.5928	36.7313	7.54225	35.2101	5.00985	44.7353	40.3774	42.7771
228.608	53.3262	169.712	52.8515	68.4281	30.3076	32.0596	22.3489	40.1861	24.564	521.321	102.167	27.1757	25.8531	167.107	47.382	106.122	86.7343	499.996	156.709	108.456	43.678	124.612	76.5129	222.226	106.902	0.946369	31.5054	19.0869	30.9049	77.412	55.6547	63.982	92.8081	76.7328	47.4617	3.7997	41.2783	75.6012	56.7205
133.122	56.308	4.53808	32.4382	3.2925	15.9298	4.96579	26.4296	76.1408	34.8931	128.054	39.6397	329.753	80.9882	317.411	59.689	161.432	62.0959	52.2955	39.0445	55.0055	37.1207	127.755	82.6452	80.6343	48.2412	53.7434	44.1413	11.8181	19.9777	190.554	100.693	46.4399	38.7632	78.1013	85.9023	193.932	172.795	588.713	334.811
316.837	95.6862	203.796	61.4087	172.965	41.5716	0.991609	17.7683	184.201	50.72	665.561	150.574	156.271	55.6874	41.8002	18.2953	561.206	184.307	21.8855	22.4353	281.338	105.034	172.792	126.192	363.848	162.435	225.755	135.98	112.075	318.087	19.0773	31.673	53.4557	57.313	63.3856	56.1619	61.6391	46.1062	271.502	138.292
17.4844	51.5357	50.213	60.0485	6.6847	38.8689	188.766	57.2223	51.3048	22.051	548.555	120.669	8.66205	18.2029	85.1316	28.671	172.948	100.64	85.2156	46.4899	128.023	77.2048	130.543	50.9889	317.815	155.292	78.2057	64.4495	46.4212	44.8863	126.819	104.094	121.489	69.5955	2.66292	16.7447	1.09401	29.9768	100.22	173.71
117.04	44.2173	117.018	44.6502	205.711	49.3554	24.5304	23.1844	2.74692	18.8372	356.2	82.9464	49.2236	20.9549	17.3352	33.1941	65.0439	79.8161	220.778	99.0021	40.1162	37.6332	145.679	80.261	4.6658	63.492	60.8641	62.9916	118.789	69.9654	6.18497	62.8378	95.7777	64.8265	1.86457	41.7527	68.2297	69.5254	20.6229	59.1195
231.666	73.0043	5.17324	13.7837	340.721	76.6152	36.4781	23.8703	120.603	39.4261	170.639	43.4297	10.1112	12.3698	7.88312	33.5124	233.803	104.261	683.028	247.781	76.9566	59.0266	488.449	165.189	71.7455	60.2442	193.564	103.367	17.2952	55.1863	75.2664	54.7645	124.081	67.8815	76.9031	75.123	271.741	150.165	44.6705	55.8408
178.601	49.5809	66.7278	40.8291	531.666	143.764	7.17249	28.0049	113.186	37.2998	184.837	52.1097	448.828	86.2875	13.7438	34.2727	203.589	96.5968	9.40979	49.4182	8.1018	20.4995	674.953	260.89	155.472	131.588	8.04538	92.5978	14.2757	165.085	18.8582	63.6408	29.3596	36.7556	81.7053	70.1527	11.496	106.202	16.1077	29.6152
238.893	52.9844	116.429	43.5914	70.382	54.0911	241.561	63.5862	351.631	67.9824	354.572	75.7516	28.9471	38.0887	295.648	72.5849	218.657	94.7441	148.88	68.886	5.62683	41.5181	175.355	72.5312	65.2247	61.1991	75.5621	82.0098	8.87271	101.645	318.682	155.398	7.35049	51.9995	170.749	84.1742	8.69399	39.8447	45.6325	51.6681
341.876	90.6624	138.988	54.7326	37.7105	25.0048	844.073	169.275	119.865	47.4034	270.426	53.5417	619.908	116.608	1674.4	337.963	183.914	89.956	113.71	99.12	168.822	100.059	2.86843	26.1514	132.575	90.7339	87.0497	56.5045	3.54232	44.5299	3.78896	55.2356	1.67588	20.8139	149.749	103.275	129.946	81.0351	139.649	88.0436
108.038	31.2094	49.3716	20.9978	42.4442	33.8688	73.2023	28.6371	187.652	33.8039	88.5824	35.4301	8.78732	28.5164	153.181	44.5767	216.357	97.2726	103.893	81.845	124.038	67.4043	168.676	82.1169	208.519	100.167	21.516	37.5351	7.11081	44.6412	233.938	181.08	109.214	99.4481	215.281	104.757	3.90767	41.903	3.48952	53.964
3.15286	16.8764	131.797	36.0545	180.015	58.9257	15.963	13.2078	141.154	51.9379	149.398	53.1134	123.086	39.0165	30.5485	26.7578	68.6187	38.0425	141.59	64.5792	93.0861	43.2721	3.50275	27.9479	117.2	94.3406	7.21301	67.153	119.016	77.2187	32.5776	50.5101	85.1934	63.3518	101.913	79.7562	49.0366	40.7401	469.386	289.88
198.355	61.7094	75.675	30.2228	38.7594	15.1687	13.3698	8.18775	90.6884	26.4513	154.888	41.8378	86.7784	26.176	124.613	52.5201	373.937	145.694	356.313	162.219	11.9481	40.4497	252.106	110.792	259.941	128.29	2.00554	22.1064	42.1329	53.3403	140.975	73.8222	3.8276	34.99	43.6812	36.113	31.8142	32.4824	5.32315	45.5865
10.3634	12.2896	9.84138	24.3275	457.187	87.4381	12.1083	25.3455	904.383	173.208	1124.01	246.622	38.7509	21.4756	30.323	16.0638	186.392	75.5697	204.913	96.7683	164.911	72.9205	215.957	105.387	111.219	92.8955	1.08196	23.4287	51.7898	42.9383	2.29014	33.1799	136.014	84.5317	5.72112	61.7622	181.159	105.073	288.406	243.268
12.9674	32.8043	162.046	65.1325	298.097	83.9091	15.1001	24.6117	280.6	62.0617	251.334	47.8167	9.87189	21.3764	323.922	66.5435	36.4852	99.8108	119.745	68.598	235.49	110.583	72.7449	57.7709	155.823	88.9131	119.971	81.8535	27.7273	47.1487	54.4002	61.9757	280.349	135.548	268.644	242.21	4.24428	38.2553	129.122	75.5509
8.08444	29.138	22.6553	26.6647	6.41724	23.9054	24.2826	19.4015	272.098	61.9942	116.427	36.766	50.6906	28.1688	16.5074	24.859	414.337	208.619	175.255	60.7149	79.5016	50.2959	49.2713	34.9385	29.5083	35.8442	2.20628	28.4843	115.761	130.933	7.85398	91.1775	102.933	100.188	142.889	110.929	143.827	79.6438	193.821	96.3445
416.787	96.3331	75.7019	48.8011	5.13044	33.2547	113.93	44.9614	499.256	114.936	7.75198	12.3615	117.808	36.5932	72.3116	47.1919	288.65	116.714	8.45835	17.0162	207.99	88.061	231.487	88.0013	47.7194	53.9182	101.766	59.0619	241.908	137.955	38.4185	106.342	47.4251	53.6727	426.577	215.671	4.64915	46.0474	31.8056	54.8725
471.878	101.072	382.254	94.4045	42.0791	37.841	2.80288	17.9892	46.4949	35.6362	135.529	50.6795	75.5888	29.2967	5.34001	20.2659	71.7825	52.1551	203.788	89.4102	202.339	84.1996	91.2362	54.6632	150.924	119.444	963.321	442.003	65.808	36.8876	83.5089	75.7924	126.532	100.61	93.6172	62.6796	89.1646	104.69	19.0508	25.9334
5.89854	34.9741	37.4696	21.0349	95.4074	46.8854	30.9439	22.1089	189.216	80.303	204.083	55.3813	1656.76	296.643	90.7184	26.7399	817.725	225.836	155.106	77.0752	172.551	119.565	514.288	162.463	129.019	81.3294	2.85322	40.3049	191.651	112.699	7.71454	92.2459	109.444	124.94	210.117	138.246	189.494	113.464	100.382	77.9159
160.815	44.0413	44.9958	35.2017	2.09414	17.9553	7.19082	28.6988	255.605	65.5897	210.995	51.8815	83.6612	32.1876	10.2733	12.8191	89.3741	57.8928	171.288	110.235	164.096	90.0268	39.3378	69.8317	128.063	84.1737	80.3438	85.0995	48.159	72.2706	240.681	132.065	205.388	126.402	239.203	120.917	209.749	151.341	19.4055	37.7141
90.1544	47.9576	160.486	61.042	196.864	51.2038	368.018	85.458	205.625	56.8823	75.0491	24.7019	84.2293	36.6437	334.662	66.0662	51.7421	37.4879	311.832	175.121	58.2712	70.6426	662.02	216.036	102.099	54.4329	97.0342	62.3254	3.84707	39.0662	2.19208	25.4831	13.4737	28.2912	52.3032	47.0374	142.64	98.5556	242.701	132.675
75.8537	21.233	65.264	26.5008	249.799	72.4182	65.2234	29.2222	101.93	25.8787	154.45	74.0127	31.5375	40.5445	61.6759	23.3221	135.628	90.206	340.612	138.259	58.3873	53.881	949.24	305.779	178.643	120.624	58.8039	51.883	7.19889	54.1707	110.784	62.7281	202.872	173.778	128.156	67.5799	129.339	86.6752	2.97744	65.417
253.765	71.3751	152.178	50.7837	12.9892	30.2516	20.915	31.2429	85.1745	38.8014	139.149	54.8388	552.145	105.451	92.9256	22.7755	665.811	224.355	54.4884	50.2674	5.82401	21.6707	65.3564	83.9627	7.57722	34.0086	51.9868	53.1143	70.8708	83.4046	2.7302	31.8818	136.781	83.7545	190.273	84.5822	43.7267	40.2168	54.0072	79.827
283.311	55.417	72.3189	30.9764	115.253	43.4319	9.02589	51.8221	310.384	103.059	76.0701	23.3569	666.016	114.142	7.61824	16.3344	60.8116	47.3669	329.285	107.643	59.2877	47.3172	108.805	65.4754	78.7385	74.387	92.9793	83.2482	26.7796	53.1581	67.4145	73.5399	263.647	119.43	23.7752	33.6369	45.121	69.9185	146.389	105.992
441.769	113.811	53.0326	30.7798	22.4231	28.7773	167.188	53.9793	418.827	64.9922	286.233	65.8556	148.269	51.3185	21.7734	67.3843	165.415	73.2017	4.88105	36.25	180.747	74.601	2.91437	18.7966	75.2201	61.6737	89.922	54.421	563.829	336.599	124.194	87.814	94.3458	69.7459	98.3183	64.522	211.392	115.875	52.716	48.3811
635.45	127.369	176.364	61.8653	6.40377	23.6497	49.5794	24.0767	58.0349	24.722	188.113	62.0577	339.831	78.5838	117.368	49.4205	76.4696	52.024	266.025	125.833	304.29	119.564	5.10757	27.6344	143.276	106.366	159.536	102.574	149.142	89.2336	23.441	36.1737	42.3662	38.2194	2.53541	21.4083	41.3777	41.8648	75.5043	63.5721
2.99632	20.3516	261.839	65.1233	22.3739	19.6372	76.9392	34.6096	336.594	116.574	163.923	50.7685	132.113	31.4647	46.8428	31.3239	421.418	188.64	165.144	87.6265	82.9049	56.8293	209.583	84.4748	660.77	329.883	42.7855	62.2357	7.65531	71.8869	288.532	153.414	57.0215	50.3617	83.9256	96.5468	30.53	41.5639	119.623	70.9894
254.631	60.9728	4.57884	25.498	135.135	50.0742	224.408	57.6553	354.65	104.253	161.399	33.3001	1.68004	9.60925	11.5422	36.345	250.933	103.801	395.211	144.038	311.977	131.446	175.415	126.326	133.256	103.971	20.0978	50.1422	2.1753	26.3789	89.5682	116.206	71.5185	71.3323	256.033	160.084	435.569	215.853	98.004	82.8297
192.898	43.8913	107.033	36.3521	198.855	80.0272	187.834	45.9473	175.832	60.1408	522.374	85.86	143.017	35.8951	327.527	101.114	248.6	95.0253	344.36	117.934	209.998	103.676	191.067	79.6154	392.176	219.505	900.566	431.955	75.365	56.4112	55.766	78.5659	67.3135	62.2325	109.554	72.2301	128.291	95.487	6.67495	50.1452
71.1982	50.6009	184.373	65.626	194.465	51.4393	56.1898	23.5924	452.275	99.3765	64.0899	49.8366	91.2955	42.0183	64.1155	23.2672	141.735	57.7513	253.808	113.067	131.838	62.2348	71.2683	69.7322	583.746	265.37	211.223	129.121	73.2043	73.466	138.042	97.4294	33.9749	70.3964	87.6827	113.232	202.976	112.366	62.141	59.9847
128.515	55.6866	74.7986	38.6584	236.991	57.6502	392.043	106.092	289.018	53.7452	74.1107	19.7544	98.0831	39.1063	4.34756	24.3716	222.172	85.3161	178.161	105.661	314.979	129.741	628.63	179.742	157.711	89.8459	8.35802	28.1894	76.4808	65.3927	107.961	67.6733	83.9694	66.3052	103.1	78.1904	2.74358	25.3514	78.5647	58.3176
4.30816	18.5382	233.236	65.3309	77.7083	30.2195	188.177	61.5677	110.885	44.253	208.786	55.2413	258.111	62.8901	123.32	32.526	117.807	57.0876	7.09896	55.5045	20.0017	27.2619	60.4814	40.2689	1.36597	16.167	22.502	68.108	34.1834	45.9819	8.35769	23.391	72.3656	48.7861	0.561124	22.7172	109.084	63.2719	2.26117	21.6969
249.7	63.8368	176.507	59.6464	5.06097	18.6601	176.484	48.7805	121.696	41.9455	515.252	135.177	405.135	77.1031	130.125	35.7708	67.889	39.1736	149.667	102.118	96.4711	61.16	109.158	48.2862	9.27226	67.8421	80.6371	106.851	49.228	43.8394	307.636	165.372	0.720294	32.6391	231.455	127.876	292.535	202.688	111.276	93.4324
507.233	96.5753	46.3968	31.4014	778.194	179.619	19.3115	19.0847	580.104	118.106	169.134	53.2873	11.8167	16.4811	114.135	34.3931	59.2562	37.7296	118.224	80.938	75.8277	110.485	71.554	66.7316	140.688	79.0903	0.942826	14.374	22.1146	49.5542	223.101	109.398	139.809	97.1371	163.504	104.008	300.141	138.556	415.802	208.895
9.00906	33.3713	91.9166	42.9883	97.1095	57.2033	911.222	192.536	63.5203	23.1594	171.526	44.7948	570.659	128.109	68.8232	41.3375	501.562	190.505	5.53282	35.9224	303.826	105.951	103.87	77.4888	598.474	275.512	7.17732	53.0741	3.63499	44.6669	16.1815	24.714	156.172	118.961	96.9061	91.7313	15.0831	49.105	90.9266	68.9312
381.304	100.288	20.8108	20.1227	5.72841	18.9596	387.522	104.26	420.36	87.9017	60.8056	40.0216	86.3798	29.2752	32.6924	22.8038	127.857	56.4226	1.35902	22.0558	90.2916	49.1141	140.667	53.5332	381.406	218.335	68.7839	42.3661	71.354	51.0807	108.314	90.6432	258.765	145.79	53.0914	34.5816	87.4662	50.4809	37.5366	32.7093
234.365	58.7678	236.109	57.8508	51.022	37.1146	89.9604	36.6424	239.068	71.467	219.191	95.5733	4.57233	12.6216	27.9515	20.4266	110.592	62.3461	449.279	152.508	156.84	60.446	95.2549	85.6039	93.3998	65.0151	60.6395	40.6335	73.3611	51.3641	100.306	69.4654	129.141	86.5947	313.698	179.979	1.63612	29.89	231.088	129.522
26.5334	27.3746	151.938	63.9482	245.793	77.6623	18.5016	24.391	40.9814	19.3014	194.001	42.4814	19.9465	20.2645	201.604	64.805	74.0106	39.0894	106.196	78.257	145.572	73.0202	113.703	78.5536	99.9925	69.0624	95.3921	81.6196	24.828	37.2959	11.7882	139.641	465.803	238.939	136.07	105.874	90.8158	62.3148	2.65419	45.3201
343.014	76.4401	77.0404	27.3521	253.378	82.8163	122.59	38.855	137.447	41.177	50.8469	25.7604	4.71795	9.89634	4.02327	15.3168	204.018	89.3028	267.981	93.7237	120.051	66.2663	99.7102	66.8576	147.657	112.691	45.7087	48.5183	17.8026	36.4436	62.2479	56.4501	28.4675	45.0985	159.679	74.5033	21.0117	52.6729	4.68941	30.6004
5.81252	37.2838	27.1637	28.3801	250.888	71.9763	59.4324	70.9653	464.99	101.395	88.0355	23.1514	126.974	46.356	6.35361	29.2835	157.386	66.5816	121.229	81.3973	190.174	80.1208	66.815	63.5454	123.251	116.162	29.2735	28.1975	77.1253	71.0056	7.13661	83.0553	0.0607213	32.8683	85.3095	81.0807	76.638	57.8072	146.675	320.702
65.4191	23.1772	248.586	91.32	42.2391	23.5347	25.2015	17.4972	348.658	63.2766	7.9364	23.9505	6.23114	27.6326	204.047	56.2701	3.76366	26.015	299.938	107.908	32.7746	26.4831	533.694	178.186	90.4802	64.3831	148.119	93.7833	203.191	130.165	55.1355	61.7523	3.16621	21.0145	105.181	63.2145	307.52	166.17	117.168	79.7104
470.99	109.873	420.073	107.515	23.0547	27.8426	5.23765	32.2666	28.9788	30.0257	243.716	51.0576	18.0293	35.6356	60.1663	21.9588	193.893	90.709	77.0487	40.7447	521.562	174.469	83.8766	61.9589	102.18	95.6933	196.947	106.499	44.2835	39.2412	102.541	81.7956	1.92652	14.0381	172.72	101.636	85.28	63.2749	134.912	113.474
191.027	51.0211	123.11	47.6207	7.7758	38.6296	182.923	51.5214	43.4201	38.3585	27.5483	22.6607	3.73864	9.453	255.98	50.464	139.099	72.0425	311.808	135.954	160.6	73.4923	750.146	1168.51	103.365	83.2779	337.516	146.271	136.364	114.93	74.6508	58.3208	98.0383	65.6424	2.32676	32.49	310.737	174.166	97.9785	83.699
96.9688	41.5029	230.441	89.1529	23.4351	26.7456	18.5814	22.122	249.549	74.2325	264.927	64.1964	35.2637	28.0875	121.146	48.9679	133.75	82.1933	163.208	98.4881	107.46	49.9917	137.201	91.3298	292.858	147.757	74.1779	47.3819	34.4366	40.8191	112.328	97.214	147.757	89.0903	15.6216	74.8442	14.6264	47.9724	0.301554	22.7425
174.563	70.5977	202.807	45.3019	190.608	50.5967	84.8996	42.4693	443.628	77.2288	67.5866	37.8657	35.1875	32.2751	18.6633	17.9446	74.2071	71.4152	66.8161	108.989	131.739	59.0733	437.523	313.199	99.051	91.6478	336.505	152.082	100.452	69.3179	29.9381	29.9806	2.10604	24.037	204.02	126.466	41.4814	64.2634	26.0366	76.1221
291.225	59.4278	178.227	67.8431	206.315	81.4328	49.7154	28.9721	345.26	68.3597	403.416	126.78	48.5948	31.3328	12.8557	27.3649	94.2467	44.5795	125.727	50.056	89.6805	49.2411	180.943	77.5317	58.7108	47.1361	50.5895	43.9619	475.883	234.433	10.0154	127.194	34.8261	57.1826	55.6637	61.4465	104.009	78.1514	34.3973	40.028
29.0495	29.9554	133.235	45.0054	8.56568	14.1152	238.748	61.7815	106.065	30.823	77.1941	21.8582	8.83767	20.727	82.1744	35.8368	93.4126	53.5692	570.243	187.603	172.031	65.1958	57.8182	54.9828	0.289977	54.1386	92.126	49.4381	102.535	80.5612	21.6262	225.768	384.56	179.363	2.83816	32.5959	36.4396	57.2811	48.2454	85.131
157.74	83.994	45.0167	20.2859	58.1981	22.0733	351.749	93.8805	207.459	42.6711	313.879	91.4834	69.9344	28.3446	630.782	124.705	137.779	53.0698	180.179	112.32	109.522	59.6572	182.45	81.8537	177.493	117.76	134.07	66.6127	78.9515	64.3786	64.3211	75.1271	61.9659	103.722	39.2812	59.9019	26.0167	40.0401	50.0063	55.0419
78.4738	33.5575	222.899	60.2034	59.5524	43.3595	20.6801	20.3245	205.877	59.0642	7.28261	40.1717	3.98655	20.2449	3.16181	13.1772	97.1634	57.2428	130.894	57.4727	201.034	87.8856	813.469	241.811	63.2231	84.0828	373.718	228.081	12.0935	51.9267	20.1396	44.9099	46.8811	53.5147	109.448	93.6327	125.116	105.471	3.67001	29.1618
320.462	113.4	597.292	104.067	106.535	27.4055	160.706	58.7303	801.749	149.887	79.1691	29.8373	74.6402	41.4978	85.7025	21.8012	547.465	188.323	411.788	131.891	152.272	112.766	50.7987	37.2995	152.139	109.758	106.121	101.719	9.06626	49.742	6.32462	63.1428	245.783	138.568	78.4211	75.8447	367.999	206.207	101.742	87.8105
205.263	92.3459	30.6532	17.8555	675.82	152.817	215.534	71.545	3.64192	17.1203	178.077	45.8242	796.122	166.006	30.4695	17.4107	92.3919	59.6379	88.0764	69.7296	11.8749	26.6147	199.59	118.615	45.0153	33.1795	135.343	113.681	125.063	84.1519	71.0591	67.5126	121.612	82.8043	76.5904	51.0023	311.75	168.015	344.14	176.773
2.78592	10.7713	47.7171	19.4406	49.1546	37.0102	65.9729	32.2579	144.98	43.2035	84.0313	32.6745	169.404	62.4554	221.805	59.9297	8.05038	39.5479	219.339	99.4474	34.1664	36.1222	131.401	63.6443	39.436	36.4726	116.87	96.2132	9.41027	133.928	158.91	101.389	2.42317	34.4881	114.009	63.7404	41.4426	41.4293	0.761341	17.6806
228.494	64.4223	71.1801	35.9657	216.783	71.8416	53.4238	31.7482	129.014	43.7401	374.079	85.9738	35.4294	22.2769	273.568	66.6694	300.619	104.437	642.433	207.554	128.382	70.1459	66.2379	151.736	180.065	90.4358	91.8073	79.0367	110.091	76.6954	58.3107	59.5914	359.13	223.914	187.701	119.892	2.46677	25.7371	13.2007	98.0699
76.9778	47.5992	305.346	65.4397	93.6583	32.3113	434.78	98.7666	536.51	93.4903	182.25	63.1656	72.4231	37.1815	4.83576	20.5921	331.285	106.238	119.931	85.5664	258.667	103.792	132.436	106.887	340.082	203.254	302.146	170.679	202.929	129.683	158.712	112.815	511.532	236.8	42.3121	32.6457	42.9038	49.7302	102.357	66.7229
164.298	49.14	198.947	59.0137	47.7751	34.231	13.4399	37.1278	67.8843	42.9776	8.89296	18.5502	18.5689	21.6819	99.6039	30.8341	201.942	74.2071	5.08485	33.4406	263.488	117.492	27.9617	34.6285	319.98	169.2	173.472	142.766	139.825	88.9666	17.5489	46.1477	-0.26013	23.8417	226.855	112.884	21.7355	31.6139	112.599	74.4062
3.82876	18.5504	287.023	73.1993	170.928	70.9033	76.9927	34.7459	26.8687	17.3966	186.11	44.5151	274.217	60.106	44.2805	20.4365	131.157	66.6344	1346.29	380.456	109.355	69.0083	58.3806	129.781	326.498	150.554	104.333	55.7471	99.4319	87.1777	107.081	79.8392	98.0635	60.544	39.1629	34.2893	33.5259	53.6704	114.904	70.3039
427.652	105.598	115.441	47.5773	62.2634	26.1006	1.4599	11.7571	3.37393	11.7335	172.771	52.4431	69.3137	46.2179	142.514	55.1504	2.86003	29.7812	50.1695	78.91	306.009	108.92	291.553	138.539	200.133	118.847	3.53159	40.2576	7.05962	42.027	22.2655	44.0108	2.68874	30.4413	19.6891	40.6823	59.499	59.8081	61.9126	69.7565
64.6437	25.3924	180.134	59.5406	289.307	74.0518	158.727	51.3806	134.647	48.8153	12.9499	25.5055	230.399	45.7829	24.2175	28.2772	198.077	65.1342	107.513	228.712	174.85	60.6147	71.534	62.3125	504.009	244.31	701.883	306.646	62.08	67.6403	129.366	84.0366	303.223	146.045	84.4778	60.0745	126.226	94.6609	84.7077	120.135
169.13	42.8893	259.874	86.8466	153.843	42.1821	45.9169	18.8611	62.2642	17.6447	241.78	74.6704	98.692	29.6914	114.925	51.7631	181.831	80.1278	333.02	101.802	7.14382	44.1622	277.88	118.764	336.911	297.223	32.1524	39.5053	70.5175	49.5496	8.56433	114.845	99.1899	71.2192	66.7644	52.5955	1.64432	24.9071	0.123468	20.4548
189.905	49.9078	204.237	60.8623	23.2001	17.7242	81.0291	22.6453	1050.07	186.514	16.9397	41.4258	528.762	105.629	86.4599	29.3642	425.231	153.014	156.239	113.931	184.863	79.2485	37.5464	34.766	75.5384	74.2667	168.822	88.7255	11.7407	44.8343	292.367	162.628	356.359	217.151	158.692	84.0814	35.353	75.845	113.847	114.054
101.534	47.5605	77.3971	39.8096	50.5914	26.2409	36.2021	25.8134	131.812	44.0951	153.174	60.465	428.468	97.0675	3.61999	16.3728	128.603	69.5156	109.712	60.8265	7.38898	63.9991	167.834	65.0758	183.409	127.508	70.537	102.046	128.733	132.326	4.73406	41.927	7.50114	45.3267	54.651	47.6577	4.30957	48.3624	101.383	77.7447
2.89563	26.0178	304.218	85.9244	3.14358	23.117	3.53646	18.7799	241.703	60.9786	150.077	35.2002	10.7807	19.3687	5.68018	29.2542	296.512	113.917	77.6889	55.2355	737.74	254.555	311.398	105.843	111.307	73.3582	144.843	90.9197	106.585	96.3709	50.959	55.8575	263.705	142.303	135.511	106.861	134.435	68.3165	90.6527	115.507
5.17414	28.6826	199.132	65.2623	487.146	100.313	156.831	63.6982	191.677	44.3432	245.389	56.9835	378.638	72.5821	82.1249	27.3067	61.7494	57.0299	195.068	90.5389	139.798	63.333	6.52914	32.2193	60.8501	52.5886	8.68393	25.0686	244.826	150.902	58.7448	102.403	74.3831	44.3284	88.8796	84.0476	92.1243	55.9947	10.3472	52.4729
275.713	69.9519	92.8261	22.6826	16.2349	32.5513	127.001	32.5103	105.887	33.7723	394.511	85.7011	218.325	66.2644	50.5765	27.749	116.991	51.3088	129.614	52.813	66.1015	38.5057	60.6576	52.848	120.428	73.0597	162.85	117.652	18.3578	201.205	210.308	117.476	83.5858	44.1884	56.3435	46.437	26.0359	42.5538	45.7455	57.6696
6.49296	30.3453	4.99816	34.5585	358.062	81.0369	89.4526	25.1356	369.297	82.8437	781.794	150.055	38.242	24.0235	102.917	42.9417	202.117	78.936	90.0932	59.426	68.3312	72.5062	545.129	182.338	123.74	89.1499	40.4833	48.1969	245.738	146.656	128.734	100.095	4.8529	56.6637	61.6238	43.5078	5.9642	39.3103	120.604	68.516
256.943	65.362	27.8418	14.5432	130.762	62.3752	44.8619	27.5892	130.535	34.8094	385.845	91.3136	19.222	41.1282	160.175	44.1958	165.992	76.7005	19.0314	29.5686	100.002	56.5801	7.92602	29.1309	103.786	58.8916	38.1297	33.316	2.62065	3.72991	16.9866	116.641	251.507	127.46	133.247	87.2002	43.8373	47.9726	2.72217	40.0555
188.252	51.8453	8.96769	34.8623	317.57	77.9059	164.596	60.2367	124.508	35.3223	287.344	75.7168	21.3022	36.6362	55.8199	33.4187	257.411	90.8346	195.795	97.3498	135.312	63.5955	650.002	211.423	169.187	95.4383	116.005	135.004	423.97	184.808	539.151	269.595	105.608	92.5606	5.33624	49.2311	70.1525	58.6819	27.1015	46.4831
119.483	50.5727	8.04539	38.1479	164.922	37.058	4.8178	29.3559	475.475	112.161	239.016	66.1099	260.989	77.4919	15.6228	14.665	94.2792	43.3883	157.379	59.5483	124.388	88.8806	155.531	56.0638	86.6165	77.8161	147.633	85.4727	60.4155	50.675	62.4208	50.8287	88.6792	72.0186	247.798	108.576	49.8811	49.6169	82.7932	52.745
225.961	50.5375	147.12	60.5627	161.207	49.0235	103.203	41.109	141.222	53.6782	473.988	144.477	4.89026	16.3361	88.868	36.2197	181.077	74.2602	222.49	73.5552	18.9135	56.0848	116.208	84.4569	127.469	111.071	63.5751	81.0205	18.919	60.0096	113.868	72.674	160.916	94.2674	110.87	68.4911	6.47248	12.2985	3.25906	40.7677
331.929	81.8133	184.902	39.8354	292.904	82.2514	39.791	37.1681	295.987	54.3938	74.5745	23.1528	3.11982	15.1515	303.702	68.3803	228.716	104.06	6.00552	44.7547	101.305	43.2221	435.881	169.964	66.3723	62.0184	147.588	91.097	145.919	156.281	55.588	76.3665	175.218	92.4759	251.041	119.518	43.155	53.4976	105.084	73.2383
90.3573	37.3469	504.541	105.286	125.284	39.7446	420.816	90.1405	212.786	46.828	504.934	131.212	69.5806	30.4055	35.9205	20.3975	141.244	58.91	218.569	116.684	248.654	91.6275	36.2575	86.1803	112.419	65.8558	304.287	135.534	108.072	92.3893	4.75154	38.2464	8.69689	108.43	165.82	90.464	204.261	104.683	18.9554	33.282
101.935	57.8955	127.318	55.1674	37.9719	33.0914	271.395	85.182	46.8299	23.3434	231.046	67.3013	47.9598	28.3428	108.489	32.8747	179.69	90.4946	146.692	86.4837	636.029	244.775	386.78	153.196	277.849	220.341	142.194	106.161	500.062	440.612	86.7102	68.8539	276.28	135.824	1.79019	43.8737	17.8852	46.8685	220.844	176.564
753.713	159.244	372.721	105.136	217.473	73.1939	184.799	63.9563	167.352	56.1284	201.806	57.9371	394.226	67.989	163.924	54.5907	63.7116	54.4591	77.8853	72.4292	47.4618	38.994	13.644	30.8596	165.721	143.563	114.119	82.5574	154.097	93.9958	127.57	97.9385	107.924	101.834	48.5883	56.6054	114.376	79.2898	42.7164	55.6602
302.331	82.0246	504.024	85.8995	79.7975	30.5953	329.721	81.2536	99.9174	32.1076	223.237	77.7783	104.197	27.7799	198.161	79.2273	254.896	103.041	381.786	121.427	9.38945	31.551	66.8139	47.1896	130.082	112.839	56.7686	51.6682	96.2382	80.4286	47.3462	54.031	219.553	115.72	27.823	24.1527	213.581	99.9169	310.227	163.743
52.4986	28.3449	85.4818	37.3507	16.1493	14.7309	304.982	80.1627	295.364	102.815	155.36	62.5208	575.753	100.434	3.58952	15.3721	60.6135	66.6126	350.936	124.698	2.52874	18.3192	167.743	87.1652	10.6006	42.9201	442.529	229.216	226.186	151.478	254.925	142.516	138.086	73.9026	3.04385	17.3807	2.61368	34.6581	43.476	34.4117
195.543	60.4507	269.782	71.3076	5.33409	21.4387	4.3046	9.39013	192.266	40.5089	477.528	107.777	382.421	79.8495	190.156	43.9832	187.965	95.5941	44.1677	45.6224	190.389	81.9564	33.1755	73.1234	84.1422	124.4	60.1859	71.3898	28.716	56.0338	174.856	120.972	55.5353	49.3831	40.9901	48.3579	4.67813	41.9938	200.822	289.37
170.111	76.734	6.02111	19.0698	3.63486	16.0245	4.04254	21.5485	209.984	53.9044	3.84979	28.4265	127.519	32.4935	246.614	50.9414	107.792	63.0944	101.975	47.5746	80.7823	53.6409	160.849	80.2619	249.332	140.005	172.552	111.095	380.616	181.805	72.8231	66.6388	122.714	67.5208	102.183	84.0482	1.75845	29.3536	24.1297	51.8105
98.3023	34.0493	52.9886	28.2005	75.5303	45.2442	38.0468	28.6272	124.313	27.6261	138.825	48.1289	81.7154	33.0949	585.547	109.758	140.706	61.7245	187.039	105.794	379.613	138.605	9.62836	65.5405	82.033	46.8666	40.047	52.4214	58.9847	85.4569	83.6987	100.073	17.3633	86.4538	199.658	127.659	137.707	93.7397	1.17711	24.4038
274.349	61.2706	11.5343	36.926	88.7346	36.6364	7.10319	28.3469	275.861	79.9961	120.819	48.853	155.14	37.0094	195.985	46.6472	97.0805	78.3835	3.68505	38.4534	82.3056	46.9896	53.1727	64.3079	165.737	137.641	345.713	196.174	42.5385	45.1189	10.3537	130.299	2.62809	41.0457	207.033	94.0769	4.72661	28.9444	100.537	68.2857
137.685	46.9054	4.65954	26.4279	550.064	122.149	49.576	26.0623	69.6215	35.5366	128.376	40.1095	3.36038	17.2687	448.958	88.5613	277.951	92.8916	133.801	73.0705	15.8425	24.4372	34.9979	65.7999	71.7791	62.5945	368.727	257.044	28.6814	29.6305	10.2191	103.451	59.4953	54.4021	215.59	112.309	261.007	125.689	116.484	100.151
110.861	39.4196	2.15476	19.3197	168.726	62.2866	1.4827	18.1416	75.9843	35.221	50.0447	46.8807	51.1945	14.7977	182.946	47.6176	483.291	160.446	197.602	124.293	28.048	39.3602	305.286	115.612	144.196	88.3018	225.112	118.667	3.7223	55.4879	7.65782	58.5905	26.0103	35.404	4.53117	33.3165	180.34	89.4195	21.0544	108.314
133.354	41.3617	121.014	42.7542	11.1069	31.6414	22.2166	30.1929	512.05	115.506	122.906	34.6051	55.8657	24.8603	35.4398	21.0286	173.211	73.1085	156.713	77.3412	97.7774	109.075	123.65	72.75	415.207	217.968	301.57	155.818	268.771	164.05	131.199	130.103	256.429	130.342	1.7212	46.213	60.7898	54.0696	37.2654	41.8961
148.596	48.1696	80.6241	35.5223	229.025	75.6986	753.543	186.69	235.489	60.2321	12.218	17.3584	62.8097	16.6536	75.4939	27.3515	125.908	60.3856	69.3242	39.7712	300.527	159.445	84.7901	47.1264	5.36788	53.3891	122.215	84.1405	17.1673	57.9966	341.195	149.929	55.2646	66.6449	2.58723	34.4565	134.106	83.769	85.2583	58.3978
88.2168	29.3559	146.762	55.3255	3.61656	14.8985	104.345	32.5941	541.196	94.8857	213.937	48.9806	6.02607	14.8908	213.28	53.4338	111.252	54.351	52.9676	31.3646	67.1778	36.3864	404.706	161.599	190.913	157.258	41.4309	59.7919	34.6322	34.4987	67.8894	42.023	176.912	100.912	159.568	87.804	135.081	125.249	56.6885	50.5407
146.917	31.3978	125.517	62.5662	14.3085	18.6901	9.89534	26.4243	281.249	70.0204	409.129	97.556	305.17	71.5011	11.4463	12.6311	107.579	85.5958	266.146	101.822	203.812	102.271	31.0537	56.1154	150.661	127.395	30.5115	57.6312	47.1901	46.4788	16.2278	203.825	2.30763	28.7431	4.17352	31.5455	3.41538	33.5943	122.036	62.6066
162.877	57.9791	2.24987	12.2325	4.38299	27.8679	54.8412	38.7972	239.759	64.2917	392.684	98.3171	80.8548	33.1653	319.154	76.6315	71.0571	47.1254	219.503	87.3324	97.6283	64.1102	134.217	114.456	193.659	126.997	78.7715	100.542	97.0122	74.6127	114.08	73.6297	96.2155	97.1325	166.569	125.014	56.9753	32.3623	304.028	162.702
188.867	58.2294	80.6351	36.046	136.261	48.5602	89.2915	27.0825	158.329	39.8553	11.3544	22.1139	4.83823	18.0793	748.839	140.918	117.223	64.6615	11.5093	64.6921	24.3204	41.1317	274.218	121.654	114.674	88.7235	157.836	136.968	40.9748	76.6023	87.3038	75.5336	61.2784	46.526	379.945	164.377	38.0333	30.3969	30.1644	85.5794
1096.95	229.257	237.685	73.3364	136.663	62.4404	13.2083	13.7901	310.403	60.1452	11.5861	54.4228	244.857	57.4773	4.81754	27.1735	492.877	155.177	269.376	94.7511	101.376	60.1756	359.541	182.753	92.9729	69.2966	145.45	85.1066	137.425	84.6919	41.8147	92.2306	92.9174	73.026	2.9616	33.4706	110.929	74.374	36.4764	80.4838
105.233	42.3363	296.904	71.8661	517.62	126.25	77.0749	26.0827	95.1962	29.4412	126.619	73.4047	373.091	92.3702	315.723	89.8711	40.6202	32.1381	475.631	188.938	40.3529	45.3645	46.9957	47.7802	95.1929	66.4155	132.657	144.758	6.80987	57.1111	30.0155	36.5327	76.258	70.0629	110.695	70.6848	166.167	87.7158	15.8257	20.6472
119.626	30.3295	512.7	126.428	2.93757	19.275	61.061	39.9265	9.62838	30.4234	88.8823	31.6392	354.458	78.39	138.363	48.2979	95.7922	48.3725	129.744	64.8291	113.562	73.0095	654.924	214.07	55.8031	89.0552	101.796	64.9024	89.5535	74.9217	101.428	133.257	205.089	94.5723	215.634	127.372	396.043	220.317	35.2569	37.8019
238.998	86.0502	123.586	44.1874	366.095	76.4175	28.0084	28.9	125.545	29.4889	495.399	109.789	23.9566	21.2724	6.5933	26.0763	150.277	79.4575	5.39779	57.1682	13.251	40.5561	107.694	81.6602	157.755	97.2654	3.11122	40.4058	43.3708	48.1446	143.571	96.7864	137.818	94.5803	109.808	88.9469	20.1845	49.7656	57.3447	45.0383
79.4283	32.3149	191.628	58.9584	107.032	64.0566	66.1985	49.0008	474.829	81.8759	442.981	101.959	135.396	64.721	188.091	55.2798	304.732	140.401	101.985	46.3661	106.402	48.7289	105.483	67.4816	3.19922	50.1764	-1.00081	40.5503	169.306	125.52	4.10714	36.1573	49.8743	57.1895	149.953	93.7316	2.44055	25.5099	1.81725	18.8813
405.682	95.43	110.78	31.9598	231.897	62.1602	222.023	55.05	136.396	33.4737	309.389	86.0439	126.181	30.4191	248.356	232.694	38.4269	49.0607	112.029	88.2419	95.1073	43.375	157.291	78.4137	106.752	80.1676	184.415	164.701	4.02819	0.170357	1824	786.374	145.552	107.852	643.959	318.636	92.6394	70.1803	41.1138	90.9623
328.735	84.7044	106.574	32.0129	134.33	41.2661	96.6221	41.1957	146.064	46.5454	121.525	39.415	100.226	31.0708	275.164	88.6347	2.60865	22.7223	81.0263	68.7304	193.538	75.31	30.6164	45.5819	32.724	62.7977	289.92	167.57	14.3511	197.27	133.117	117.159	181.435	103.599	285.972	134.762	177.64	113.291	70.4041	79.6825
206.673	45.7246	170.22	74.2793	123.667	36.1807	134.966	46.1029	255.267	61.5246	466.608	110.917	107.769	52.4708	135.502	42.7486	71.5153	49.0226	471.854	178.738	278.307	103.414	312.716	110.461	558.754	300.236	415.177	216.625	8.21735	91.7714	82.474	65.1843	81.6859	71.0596	307.047	152.787	185.943	96.6124	108.005	67.3473
86.6471	27.519	135.064	39.3938	442.71	103.642	21.5042	12.3454	464.887	96.5644	224.754	81.3656	140.718	34.2695	140.334	33.3918	76.5307	70.2509	159.773	75.168	29.464	28.5504	121.114	226.298	37.568	35.1075	415.425	227.29	14.248	32.7054	50.4076	29.8029	173.15	139.35	4.45162	41.1296	8.58038	75.0625	109.488	63.1919
31.9487	20.7387	253.188	83.2093	65.3718	20.567	153.863	53.1057	366.77	72.4479	91.2962	32.263	35.7937	24.8308	105.884	25.1412	182.68	70.5557	249.481	103.232	404.86	157.355	187.403	72.001	78.7651	58.752	639.057	360.55	133.591	80.2061	44.7717	45.8051	79.9829	75.2285	26.5991	24.8729	202.147	115.847	82.1891	41.4694
147.353	38.6743	65.929	32.1559	2.00751	10.62	7.79332	19.82	335.167	84.2549	261.468	64.3674	736.356	140.674	21.7876	50.6702	202.928	97.0718	34.6547	44.2675	82.0359	67.6482	92.4818	62.9914	197.816	127.156	57.6632	42.9229	12.428	39.0374	12.7139	35.9776	170.085	106.249	62.4786	77.8379	74.8169	63.2074	121.728	68.8773
42.345	13.4907	177.946	37.4845	24.4698	35.6894	125.426	48.5657	369.174	70.9259	121.381	31.2197	101.189	34.3511	102.604	30.3295	167.971	81.636	114.485	78.9836	44.4777	65.9873	124.154	69.5655	144.854	95.2533	20.5933	121.133	112.347	86.3171	117.623	81.756	53.2748	37.1057	78.6281	51.3342	144.954	66.7366	102.056	64.1485
121.216	41.6043	273.317	77.1937	12.5436	50.6534	21.9718	27.3897	286.249	53.5345	93.4797	33.6605	14.4771	30.9565	256.53	72.4109	70.1543	53.7687	35.2716	40.929	41.5038	34.2343	242.24	127.866	118.898	87.9374	113.901	63.1197	60.9269	67.813	7.71338	61.9937	104.058	87.2614	4.9119	38.5677	10.1157	97.5322	51.1722	55.824
4.30261	21.0165	221.466	62.655	24.0276	24.2127	39.2078	22.8089	282.306	52.9677	160.86	43.4663	225.554	64.4411	190.57	46.8653	338.206	148.789	152.923	59.9012	5.47009	24.1899	99.0372	69.3984	85.5801	73.7481	83.3926	61.9558	212.668	123.283	3.80637	24.9026	163.171	81.4396	7.98937	95.0645	61.2074	59.3433	0.894806	26.9506
105.379	41.9869	157.767	54.869	40.449	25.8213	62.3544	56.7657	95.1861	32.6179	182.842	54.0511	82.9477	23.5605	411.433	87.5401	113.185	75.4449	257.179	116.913	74.9298	60.1464	83.5166	57.6544	74.0423	86.382	174.822	109.041	195.389	107.607	294.6	146.709	195.939	96.2658	182.091	99.4479	32.636	35.827	240.695	135.871
173.155	64.1284	23.7999	20.6308	197.05	70.5349	225.221	66.6817	10.7682	15.6441	6.86855	39.4727	51.0419	19.7441	351.237	91.2326	148.874	61.7805	155.87	132.059	118.198	52.4807	234.197	104.917	34.1732	66.6641	51.102	52.9845	198.957	144.231	3.46465	31.4017	296.07	155.447	85.5331	52.4997	376.357	167.008	14.5734	41.7722
189.167	58.1959	275.547	59.8479	22.4631	15.8095	94.9817	53.4219	177.914	54.2669	83.9223	30.7973	3.48229	22.1029	6.49165	30.9474	396.634	195.011	627.96	230.95	12.4348	22.9255	109.376	51.9061	605.105	327.509	173.72	96.8215	1.34336	19.7946	2.14762	33.4099	2.89889	40.6002	50.1974	51.1719	48.1352	44.8976	67.9426	49.9636
45.9426	18.7131	102.089	57.8443	335.814	71.7857	104.555	49.3087	217.298	80.052	4.95603	16.3398	50.8828	24.831	7.07931	22.2612	123.513	57.0279	114.477	55.7722	198.777	108.1	19.6066	51.094	266.528	170.789	53.5453	68.2545	106.462	98.8629	111.499	290.088	195.458	103.247	93.4675	83.5785	100.498	59.1345	25.86	99.9119
89.7815	34.2541	543.303	108.838	149.038	67.953	90.3524	41.2823	203.249	66.4988	233.181	61.4937	350.521	100.82	15.2001	51.3928	219.449	94.1485	64.0108	42.7447	66.5563	57.3391	59.7614	73.6703	73.4381	73.4989	72.9556	52.3378	9.79775	137.007	236.399	165.685	4.2488	40.6558	111.342	58.4155	6.39364	51.0012	79.1177	119.462
114.064	45.4938	315.741	74.3941	149.488	71.565	74.1131	43.7503	323.512	66.6479	282.915	56.221	339.525	88.6826	13.1409	10.2607	70.0356	52.1998	236.127	104.091	114.781	68.642	85.9868	44.9951	328.574	205.593	110.69	66.5017	255.947	130.567	5.31046	93.8788	457.573	211.089	112.643	76.53	224.783	150.873	213.73	129.27
243.056	65.9309	504.218	126.585	504.184	118.94	30.6572	70.3589	227.994	67.0377	142.669	34.9985	3.05862	12.1462	527.393	102.871	182.784	85.3954	84.3301	58.1235	48.6923	29.9951	202.602	81.3179	48.4211	53.0564	47.0378	56.345	66.6939	55.6622	163.191	163.362	1.31057	17.8619	143.707	109.974	194.585	106.689	3.9655	30.4301
184.819	47.8289	80.4914	46.304	4.24167	19.9111	564.055	139.954	543.027	120.983	337.902	73.8002	277.3	56.2657	153.145	44.6873	145.143	81.0037	222.209	86.5017	322.189	120.765	92.5148	53.6505	151.89	98.5296	68.7648	79.1058	192.682	103.259	54.4489	37.445	85.3583	84.454	189.435	91.8367	200.477	122.204	55.1165	43.2131
226.792	81.4983	264.252	93.4996	6.67313	25.021	180.207	46.4523	142.614	32.0189	140.536	31.5272	303.36	54.9417	112.798	44.2757	35.5304	47.1037	75.8132	51.3102	246.145	136.556	14.7944	31.5366	112.145	75.9024	285.855	141.609	195.002	183.97	118.021	92.0556	7.7157	28.2722	117.685	89.5663	11.2799	39.0381	5.46944	64.3962
247.902	60.6615	223.037	61.6136	6.03386	33.2867	188.818	69.432	506.166	89.4008	205.852	67.9668	12.1019	18.7516	49.8522	27.929	88.5933	93.2309	143.828	87.7554	104.962	55.5427	98.1943	72.4547	115.928	87.0722	118.902	86.6719	3.77053	47.7528	7.03048	23.0923	199.65	114.594	130.708	107.881	45.6108	61.2747	115.359	83.6074
191.211	41.6883	144.774	36.0943	330.928	68.6932	12.9414	28.378	200.09	82.2924	929.682	165.947	170.901	65.6737	901.902	191.754	232.455	83.1018	236.678	466.144	59.6304	44.7809	403.982	132.821	48.4671	39.4803	128.679	85.8987	15.5067	42.0467	53.668	49.1064	73.6234	59.5541	65.9729	56.2498	112.127	59.8525	15.5291	46.2195
99.3893	36.6648	108.773	42.8732	42.6686	40.0598	56.778	22.7684	171.365	43.4544	3.45706	10.3489	371.732	74.2431	68.2188	36.919	99.6903	77.0313	332.772	153.234	65.4558	48.1897	17.7521	31.1426	50.9453	80.7683	95.6944	67.3854	3.16496	15.9413	50.9917	46.278	81.2947	56.2239	247.122	111.038	15.1485	40.4831	46.326	102.997
76.0328	39.4808	134.182	54.3227	122.269	44.1078	68.118	33.3573	357.167	58.5427	126.418	40.8589	439.718	97.1215	6.74639	15.7399	131.163	104.109	221.985	96.4818	63.9475	77.0512	390.52	131.487	41.5047	65.9973	22.542	45.301	13.2268	207.476	6.63545	67.831	251.947	152.141	164.706	130.109	266.721	136.487	21.7522	36.6504
4.89801	29.9281	271.902	77.6121	119.534	60.3932	93.0973	48.2599	837.689	172.92	186.945	46.1783	1.66355	12.7731	110.374	78.1128	82.6685	45.3295	538.25	233.577	96.7603	55.1517	12.4099	12.0061	130.509	114.86	192.158	124.469	38.6261	37.1436	3.97489	37.3831	4.00184	20.6638	238.768	129.621	5.7885	42.7013	111.755	72.3937
53.5062	28.546	514.487	105.588	314.963	98.3037	69.395	27.959	179.568	37.6818	6.63822	26.1524	261.954	73.2695	67.0701	51.5992	62.9731	34.8675	143.554	74.1703	307.696	110.493	271.193	121.97	112.878	70.184	102.644	79.3348	3.0869	40.2798	87.4093	79.1024	147.498	70.1748	168.815	108.889	3.73663	27.832	56.0601	60.8037
466.244	92.6349	88.4128	27.5288	98.623	43.389	4.60673	22.456	142.316	36.9858	156.823	49.4747	44.8994	17.2062	69.255	54.5077	84.3506	55.9694	321.873	128.916	140.886	60.4791	6.76094	33.6957	248.107	140.483	52.6494	46.03	7.13177	94.7718	13.0011	162.884	74.1754	102.276	111.246	78.8051	192.876	100.913	79.8108	65.9731
42.0731	16.0544	255.684	77.2648	15.2837	44.364	64.2083	41.3732	264.684	59.9669	62.4408	35.3242	5.62576	22.9841	3.27387	17.3265	109.45	54.7671	247.138	88.2919	89.4451	55.5859	162.279	67.6768	205.994	121.961	88.8251	101.572	39.5614	46.31	9.36406	65.859	62.3507	37.5534	145.607	104.804	268.445	128.362	260.385	151.667
705.797	151.425	65.1814	35.1191	13.7885	16.8452	19.086	67.5985	259.943	55.8045	52.5825	27.9476	15.9521	31.2949	202.459	52.9356	5.19693	23.6988	384.599	137.973	448.794	143.611	105.627	63.6368	129.252	114.048	79.2622	86.742	46.5413	45.1169	139.257	95.4602	2.40833	23.9747	57.6027	51.6268	248.842	151.162	349.022	157.475
114.272	48.8894	120.605	51.2221	75.8311	26.5085	66.8787	22.4525	261.335	64.3332	540.118	122.282	17.6733	28.4487	331.286	89.0345	69.3695	46.9588	134.412	65.8547	29.0014	25.7762	132.19	74.9091	154.873	83.566	174.83	105.059	40.171	68.3673	2.15984	26.7387	156.693	94.3421	224.433	95.96	158.588	80.9136	87.159	59.0361
315.711	74.085	261.826	290.667	139.494	57.8689	203.354	51.7665	117.949	36.743	150.25	36.4267	7.61918	30.9626	346.369	97.9115	172.019	63.6734	358.189	228.225	3.80641	34.4833	134.981	125.883	36.8825	49.2419	151.606	102.656	2.32783	38.7901	3.22861	47.3045	163.043	89.7519	2.40279	49.4672	101.752	75.9886	57.4202	55.2139
441.422	97.6246	98.5547	24.2424	137.217	46.3577	9.03688	34.2707	163.787	54.3929	0.696013	6.63905	1181.43	219.292	598.081	108.809	181.095	93.8142	219.9	94.4774	49.7146	37.3693	4.20068	41.5261	134.984	101.21	32.6925	29.9235	36.7031	66.1725	31.3628	25.752	4.02411	40.1616	87.6029	67.866	35.9683	82.2419	261.729	163.83
3.26626	16.0817	10.036	41.1119	232.792	91.7794	81.8156	41.9673	2.805	0.312602	168.596	49.2523	137.103	44.218	137.394	35.5209	164.808	76.755	306.632	112.512	54.2895	39.027	37.5434	40.8011	136.739	99.4894	186.879	111.367	19.6854	49.5965	128.94	75.2972	304.566	197.796	117.731	79.8761	153.773	78.6901	66.9631	59.2684
87.2068	39.0397	171.401	46.8326	31.2158	21.214	79.255	40.2918	98.5778	47.9424	209.775	60.863	86.9239	34.8027	22.1893	20.2155	85.2062	38.0634	174.223	102.228	93.685	58.7324	98.5935	154.035	83.9506	71.9065	232.074	178.766	10.1551	83.4521	88.047	71.8279	80.0734	80.9855	99.9678	54.8326	3.32632	41.628	84.1402	60.9309
615.179	141.676	214.967	69.5838	20.6954	21.3349	254.325	55.466	207.418	43.467	281.028	76.8333	184.201	51.0772	583.23	103.756	283.09	125.5	154.707	84.4261	190.144	138.075	249.442	182.986	3.90681	25.2842	123.913	86.6905	62.5107	66.1836	38.0218	56.7255	167.272	100.85	76.6257	92.46	21.9398	50.0091	197.848	122.412
663.292	138.838	530.423	105.858	2.94458	19.9467	62.3856	19.2854	650.577	117.994	133.768	31.2857	311.524	66.9063	56.1995	34.8501	210.52	125.749	252.894	122.83	76.5914	46.8667	88.0164	215.763	64.3861	73.9648	78.9665	82.0288	14.0321	29.5016	23.0077	271.181	180.905	99.1137	182.358	97.2132	48.1561	53.0162	4.60036	28.0987
230.494	59.3949	296.024	71.282	106.512	46.6385	195.648	55.6769	506.578	113.048	3.66968	17.3933	117.833	40.1613	5.47464	16.2484	47.0079	41.8853	414.893	123.964	263.349	84.6888	149.73	85.7312	83.0558	69.1126	25.1954	87.1281	2.86193	34.9797	80.7324	67.5077	7.24114	85.9022	125.63	66.5624	74.8655	75.9846	43.5393	112.619
122.546	60.1293	210.871	62.0527	60.945	29.3656	113.805	58.0704	1.30962	9.49102	62.4867	20.5127	21.6768	11.6224	169.013	40.8605	65.7408	41.3828	310.606	128.752	158.969	69.9755	114.616	60.3871	90.403	59.4604	143.502	62.9992	8.35045	10.8866	113.201	79.1095	176.074	83.4162	73.3525	119.026	94.527	84.6283	141.543	78.5025
33.9249	23.6073	285.439	59.4143	10.5096	8.97973	8.17386	31.9553	147.07	45.8794	158.179	64.7687	16.0917	16.1197	235.578	77.835	55.2865	32.0934	138.236	72.7736	106.245	51.9106	64.5175	155.902	185.355	100.398	53.4668	55.992	107.692	75.784	51.5902	42.5555	6.36728	32.189	550.075	234.151	4.04692	31.3033	29.9196	37.7889
115.79	29.3163	14.7692	23.161	17.6657	28.3156	342.542	100.265	113.478	28.2123	330.346	65.8115	63.8293	18.8198	68.2315	15.8118	91.0216	48.6368	191.413	94.5442	39.9724	35.3741	106.545	49.2529	127.519	68.9515	83.4495	70.0345	70.8673	76.4937	48.4587	78.3309	213.106	119.508	95.0201	92.2326	187.006	106.473	70.7077	126.826
242.96	61.7153	156.619	60.9238	7.94015	26.4835	6.35936	21.0234	1.44294	7.20908	68.0478	36.6515	111.933	35.667	32.9744	38.3821	79.4437	176.104	135.346	71.5567	50.6549	50.0607	85.4309	58.1681	17.718	22.886	46.2997	56.1753	11.7021	52.3899	6.54412	76.4391	85.8504	138.188	45.1299	27.9364	63.7303	77.6419	75.617	72.3755
1.91009	12.1208	68.5061	26.9543	44.5051	41.7292	220.816	55.2535	634.729	130.884	275.407	64.6807	162.067	42.8553	120.155	32.7582	199.873	70.5946	158.22	100.264	153.815	55.0915	213.254	367.004	101.503	66.3576	51.346	43.2771	152.444	112.075	18.3892	218.935	14.1306	57.3915	146.806	108.594	3.66226	33.8788	44.5217	60.8173
304.655	65.469	355.89	96.9487	171.471	67.0297	5.23754	30.3876	674.887	132	49.2164	64.8916	30.3836	24.9494	354.777	61.7628	127.986	70.6469	240.243	100.881	89.6003	56.4603	137.164	59.897	52.8994	58.9948	55.6554	54.6303	147.713	87.7051	76.0979	64.3243	31.9501	50.2247	106.51	87.7596	68.9694	61.1834	74.8684	54.6933
162.029	69.706	4.99669	13.2609	13.4579	13.1587	53.2377	28.6739	421.99	99.2888	60.268	22.5562	24.001	33.1705	522.871	93.4634	98.2732	97.0049	236.159	161.689	293.318	126.026	81.8086	57.3851	132.553	77.3249	175.476	114.503	28.0419	55.7778	411.954	203.809	161.442	100.098	108.109	84.5321	106.91	72.473	350.125	180.317
527.862	112.189	101.544	37.3902	6.81424	26.4124	275.285	79.7813	9.68125	43.8744	149.576	57.345	24.8048	23.3289	41.2704	24.7087	137.168	125.177	83.7825	56.5347	252.937	182.155	63.3544	60.6198	174.469	113.827	131.753	83.7975	255.066	164.756	27.1528	38.9233	86.8501	62.0077	554.845	281.623	59.9785	54.693	2.06048	32.3631
152.861	47.8083	137.487	52.3863	109.552	60.7763	21.248	40.192	130.592	24.0228	3.25115	15.7138	6.79287	31.7759	19.1214	34.9538	160.281	94.0135	131.521	89.9292	178.919	72.9587	42.3352	16.7772	135.188	122.806	834.353	364.467	12.9118	115.893	59.2337	51.2199	139.04	85.8087	229.627	131.187	1.61938	16.2426	238.731	134.742
522.83	168.059	146.368	39.1769	9.03889	14.7441	307.314	83.4913	407.694	83.1089	152.325	34.7765	191.331	43.7779	209.332	45.751	73.5248	42.3564	116.724	109.503	140.167	141.98	275.572	123.201	6.19071	61.0367	9.11465	76.4321	7.19514	29.0235	10.8447	131.772	135.151	69.4754	52.1584	47.0737	15.4556	51.6731	12.9796	27.937
222.658	59.3776	523.002	124.845	82.201	65.5563	4.58508	24.3889	173.331	42.0422	81.6054	37.9269	6.72467	25.3379	63.0813	42.1908	63.0194	60.0228	109.098	76.9454	1186.62	361.266	1231.03	387.436	79.3798	63.9891	1.5094	14.7575	152.346	114.075	230.803	134.167	9.23563	38.8534	80.9057	62.0077	263.591	138.501	171.272	109.919
25.2716	47.7263	147.354	53.5766	76.3061	30.763	5.04082	25.9624	263.218	85.0457	35.7514	24.2723	752.555	153.229	221.747	50.2405	510.673	164.054	123.165	48.3499	21.1103	41.343	144.805	102.018	351.593	170.507	99.3943	89.7336	192.824	102.577	193.557	92.5503	84.8501	48.0345	1018.05	509.701	2.31462	43.6312	20.7849	51.5316
131.795	40.0298	332.296	76.8103	6.94318	15.1691	10.7137	25.0069	894.065	144.141	3.55657	16.0685	19.5727	22.3042	49.9411	27.7028	208.713	94.0675	50.0844	27.7655	84.6537	58.8885	138.442	111.016	86.7674	70.8341	97.6232	60.107	12.1784	32.1079	40.6493	133.005	46.284	49.1717	60.4477	100.423	72.8958	87.3172	47.7399	43.4724
120.832	44.8912	139.426	46.2664	40.8824	24.8078	146.544	33.661	167.135	54.1358	92.9831	31.6117	23.0258	40.1191	81.1396	20.9545	533.835	185.856	382.852	118.147	160.21	69.9875	121.416	55.3589	102.499	57.3595	118.559	81.3551	124.636	88.6149	25.8616	58.7356	54.2589	40.4542	61.3697	41.6095	182.747	148.917	278.647	153.604
105.121	66.678	143.182	29.674	50.306	54.6383	8.16163	16.0295	48.4857	18.5512	19.9706	31.6289	3.58392	14.496	64.4066	28.1572	131.142	63.0198	2.73882	22.2332	337.449	123.43	100.055	64.7466	108.63	101.059	2.96803	41.5185	414.757	230.885	22.0308	16.8973	49.7523	50.1801	89.9799	65.7908	74.7433	37.7813	56.4074	67.7681
59.6378	23.3516	112.527	47.8947	2.69775	11.921	220.804	71.5566	96.1431	34.6565	772.457	162.37	121.954	32.3957	240.719	67.3648	154.58	67.8422	235.271	104.642	2.78282	28.8841	41.8002	28.7516	196.098	158.649	7.96123	108.202	42.0441	61.6868	411.98	205.271	61.6234	74.3063	18.3609	40.5638	4.01378	42.8156	75.1973	54.8636
178.064	68.7902	107.431	33.2728	129.526	31.0382	259.532	66.1927	129.177	31.9094	176.621	63.1756	5.75084	18.8392	23.4297	56.9682	110.535	46.4339	637.634	206.573	172.351	82.5802	324.028	120.453	264.105	136.552	100.783	93.1107	4.10353	60.4147	38.9942	55.5499	192.638	127.691	127.171	92.5661	271.496	143.04	110.776	82.6183
327.541	84.3385	116.025	68.6006	374.14	72.9266	4.02649	24.0993	472.067	94.6192	332.56	96.7926	585.821	125.575	592.619	126.331	61.4784	27.7362	386.662	126.135	153.276	61.0543	478.763	157.295	90.5041	80.787	65.815	44.0948	105.367	105.058	99.737	67.8366	56.7031	71.0287	165.186	126.414	21.5984	40.9253	4.39576	33.4441
45.6114	44.1977	168.522	52.0948	28.5073	20.8072	126.124	55.5795	88.2853	38.0084	167.665	61.896	91.9915	27.5107	21.8707	17.408	6.68672	52.2565	44.5626	35.1236	595.86	197.847	183.872	69.1704	4.3869	34.0193	174.451	91.2934	287.501	153.365	232.715	150.809	420.159	244.045	291.353	173.647	80.5125	57.0274	49.9598	39.2441
118.829	38.7273	577.678	130.209	27.5068	32.751	104.432	67.2207	25.1867	34.9646	98.2103	25.755	5.58245	19.7815	133.205	45.3812	474.798	137.448	282.372	111.541	157.613	68.0404	334.466	124.881	280.336	162.636	40.2838	38.6831	54.3637	49.3172	57.8488	69.2879	7.43595	20.8305	339.101	153.478	4.88939	31.5968	2.31268	35.1519
92.9651	30.9904	287.832	85.2153	575.012	159.511	199.02	72.3755	163.635	40.2931	201.412	53.2536	363.465	103.225	98.7109	40.707	636.427	276.385	862.65	258.883	42.5006	49.8039	46.5015	54.8442	158.085	104.781	73.9059	68.9829	13.2789	164.34	80.6117	66.1447	71.5979	83.6306	208.169	106.789	7.51874	19.2717	380.775	200.141
208.565	79.941	251.572	87.8979	244.458	67.8584	75.1931	46.9952	230.595	46.4	235.778	53.0199	9.71866	20.9689	149.802	69.4111	187.992	83.9114	113.426	52.4174	125.321	87.0161	302.945	126.94	210.771	149.078	112.369	65.9319	10.5172	69.4886	38.6092	41.4824	153.238	123.038	66.4319	61.9195	12.9806	27.2623	125.093	106.041
192.716	64.1607	114.514	48.693	7.17562	26.0938	82.1418	43.2755	122.47	31.1146	144.208	41.5742	94.9531	23.9902	15.3567	14.2074	271.668	121.274	61.8727	33.0782	334.124	119.314	56.5805	52.8063	128.783	92.2419	13.6021	37.3554	75.1621	74.5552	11.3037	33.4807	156.006	73.2492	133.766	76.1614	121.835	63.6056	3.74639	58.1727
173.86	52.9852	288.158	69.9325	362.916	125.697	173.13	58.5161	164.773	29.5791	11.3325	53.5441	45.4021	24.6014	22.0353	36.4254	23.7208	15.7407	98.4947	67.0102	411.097	149.497	126.218	75.23	92.6556	90.4337	421.298	209.032	46.8484	47.4825	63.2053	54.2276	0.861134	13.527	69.5998	67.4077	5.79842	22.6647	2.55704	19.4554
170.196	53.2514	273.214	85.1751	19.6374	13.9289	133.169	119.525	644.302	120.189	240.504	59.3353	251.81	101.046	24.8588	26.0791	131.87	65.2743	1235.65	378.497	57.4623	41.5727	281.711	123.621	5.72248	55.8405	70.7962	35.1942	63.2469	44.9705	180.147	98.1697	58.3048	49.2269	181.472	110.205	72.7986	60.63	53.353	55.6283
250.682	53.5945	37.5168	23.0975	189.806	48.6287	50.8547	24.939	280.067	57.0715	44.8089	21.3229	23.8537	15.5721	8.40148	17.8551	179.621	58.6491	238.162	94.6848	25.7921	21.2814	213.928	97.2038	130.129	86.4232	106.534	86.5376	3.06679	38.1997	18.3513	167.457	9.61914	94.3531	3.91507	56.5147	30.6693	62.1328	51.8673	47.7536
256.105	63.0378	58.5765	61.8281	22.3977	40.6625	731.863	176.56	298.182	60.68	289.464	81.2931	65.5333	26.2534	15.1921	38.3863	436.226	156.136	263.865	101.736	105.771	61.677	158.819	76.9251	49.1011	41.6734	66.4409	60.5467	221.667	128.609	18.4426	189.007	246.725	142.114	124.608	106.204	135.38	77.2466	50.1071	47.2123
487.342	99.673	250.811	58.3721	8.45991	50.8059	101.315	28.2203	115.347	35.034	446.57	97.2022	5.51527	11.689	3.53587	23.0402	83.9883	55.2533	208.542	147.93	120.762	71.3289	118.361	57.4075	108.481	89.9837	9.25661	17.4714	4.20227	37.4779	15.9338	223.613	67.1133	59.6738	14.9724	51.398	283.176	134.406	87.8025	78.5077
320.71	74.3541	7.1632	30.9561	204.751	47.494	129.897	36.2657	110.939	34.1724	196.124	46.5929	484.556	126.023	245.386	55.0491	166.27	85.9728	90.853	52.4027	90.3175	51.2429	154.537	77.5938	179.687	110.74	511.297	316.838	8.32954	91.6126	17.9306	52.2717	3.14173	52.2861	2.04871	20.2358	60.0862	56.4193	279.711	200.749
138.431	41.3448	3.10034	6.37024	142.078	39.5568	117.39	59.6073	168.826	55.7529	647.619	130.743	14.2566	22.925	135.447	40.8041	133.102	73.6476	349.674	142.181	20.2545	41.0795	126.769	58.8313	44.4626	36.4451	202.13	123.659	258.021	133.228	8.12786	86.1735	97.0937	74.409	156.223	76.0664	18.484	23.6536	92.1821	57.6897
104.892	48.1271	200.247	81.369	4.76048	18.8837	37.0549	32.5093	74.4889	23.4427	19.7431	75.4917	81.348	26.9942	215.518	69.5153	113.75	52.415	117.799	82.4489	216.941	79.4741	118.06	75.687	95.7315	75.073	72.3364	61.7437	50.9609	41.866	115.649	160.446	108.398	72.0801	70.4081	70.4773	79.7708	101.695	99.7046	145.23
322.866	76.4635	69.7589	28.9598	1.92964	15.5158	240.159	51.2816	104.9	34.1746	177.573	62.5694	95.5841	27.8683	138.814	40.8272	587.513	186.201	76.1031	72.9406	107.996	78.4787	28.188	59.3349	71.86	65.4937	121.092	85.9649	95.0049	96.8707	78.7159	52.5969	1.31516	34.2061	160.88	111.726	25.1564	93.1132	14.5374	31.2517
77.024	32.6197	322.225	80.7229	583.032	123.559	10.3027	14.6339	94.1092	28.6049	91.531	31.5629	45.2931	33.4206	32.8203	30.3598	153.209	82.0936	107.248	64.2882	98.2292	54.075	106.485	59.1541	131.354	78.4068	94.9979	70.2855	48.8797	60.3913	501.865	290.189	4.1433	32.4402	96.5295	114.231	35.5238	50.7861	200.744	106.584
144.148	46.7974	3.9144	17.1665	49.6407	24.195	15.8904	25.9331	218.027	51.4244	202.977	65.1182	15.579	16.6726	54.0592	34.2959	133.871	46.5112	72.6898	74.4103	59.3082	38.7878	87.2102	48.6883	99.8826	74.8808	68.1375	61.8053	144.596	91.3592	86.6426	80.7573	61.1951	52.4235	370.352	206.73	15.8662	35.8269	303.692	171.274
5.17893	29.6725	8.06533	28.4145	159.415	53.9338	75.2184	38.9929	203.262	49.4638	100.012	31.0066	194.754	46.0419	177.751	36.213	2063.47	628.065	281.077	100.954	37.2087	39.5373	333.58	130.632	153.983	143.62	1.91361	17.7123	369.265	209.355	140.758	72.0947	309.141	163.693	77.3935	68.0131	66.239	52.5954	454.833	207.974
328.074	102.673	204.706	59.1533	198.146	62.9754	313.052	74.3715	105.3	33.238	178.55	35.0795	52.3435	35.6137	20.2998	17.8725	138.596	57.3013	489.723	196.659	52.909	42.4804	88.4576	43.5006	208.274	177.392	107.305	119.185	482.241	255.152	127.076	127.499	8.22279	20.8441	110.702	74.4948	185.195	170.785	109.344	83.1678
354.721	86.666	154.784	49.2216	2.65044	6.73087	714.775	166.807	220.668	65.1989	169.183	50.8414	170.713	35.864	42.0366	27.1193	98.5784	51.6665	198.304	95.3389	104.333	45.6427	1222.08	375.936	254.789	147.445	11.8768	93.0908	0.881657	21.1148	-0.437332	16.568	60.8635	48.4328	303.962	126.169	110.682	72.3739	3.82951	29.3052
349.049	85.3064	132.541	44.8914	16.6538	18.125	179.356	47.0015	122.174	38.6088	139.683	28.3781	384.498	101.846	6.20369	20.3618	402.723	136.862	272.349	121.508	102.738	67.4295	93.3031	51.536	74.2574	59.3678	99.7043	67.2067	18.2201	30.0355	220.876	112.678	320.981	161.374	93.0312	71.4266	274.389	151.115	216.711	158.333
38.3039	26.4747	201.231	49.6895	88.8239	29.5473	12.6023	19.017	86.3414	25.7585	337.361	72.8956	47.371	32.7679	1.97362	13.569	468.758	168.79	113.395	96.6695	40.9588	46.1703	206.45	97.1056	74.7508	93.8335	65.5822	98.055	8.61189	99.4098	6.82107	-1.67703	122.442	75.0405	206.345	119.229	219.071	115.74	104.552	52.2142
99.6445	27.1423	108.772	37.1551	43.2697	36.102	134.362	58.6854	264.738	72.508	88.9478	38.8537	87.8231	27.9964	18.6487	72.9046	1.32332	21.4861	128.524	84.3068	54.388	40.1479	75.8055	97.8393	163.186	111.673	26.5937	35.4788	325.415	141.052	9.15375	108.481	47.4177	51.0325	215.857	175.527	85.1315	52.0227	54.5261	42.2964
3.18474	14.1632	149.981	41.3856	280	85.0555	290.3	112.036	86.111	38.928	264.688	68.7465	320.194	74.7104	8.85116	35.9211	78.0255	32.7697	117.993	50.168	164.466	78.9362	80.6391	59.1724	229.655	156.789	5.32335	59.8919	17.2336	59.0304	11.4679	159.871	6.92333	59.9569	222.123	131.749	1.78019	19.7224	122.234	84.5002
102.614	37.9439	3.73613	33.0756	15.1223	46.0474	141.513	70.394	195.794	45.5306	130.249	57.4504	2.08008	10.9854	63.2154	25.5325	99.1007	48.9327	536.644	250.368	5.42125	28.4976	383.506	131.583	80.7942	86.8698	70.2316	63.7964	68.0619	68.4861	18.4085	125.374	277.386	148.429	74.4935	56.522	92.4307	119.79	25.7866	128.058
358.505	86.7765	228.44	61.4239	5.97682	29.1744	294.414	89.5844	261.759	55.252	341.735	136.022	151.758	54.4264	10.8975	24.3519	35.356	19.5691	100.102	64.2534	299.179	112.738	267.191	105.164	152.497	98.8594	268.014	157.907	31.1425	41.4851	113.209	73.7449	103.435	71.9746	68.6497	41.2974	59.3722	40.4958	40.3339	85.5163
205.768	73.069	204.719	69.0164	69.779	40.1098	213.942	40.3768	95.2509	24.6971	442.903	89.7367	136.909	40.174	92.9102	35.6379	71.0854	51.5949	101.868	53.0116	106.169	66.8558	76.965	69.032	83.0449	51.381	113.146	89.4637	0.717041	10.2207	656.97	299.229	91.2861	76.7495	306.985	143.561	2.1504	46.8913	76.1472	62.3406
279.967	84.2545	4.58356	33.7626	235.876	60.5784	191.156	52.8627	120.062	29.2566	113.152	28.9193	211.311	48.6162	105.863	21.7707	58.5874	43.3971	58.3706	40.5489	90.1855	45.7281	2.946	48.1489	116.017	75.0364	88.2898	68.4307	179.057	91.74	59.4937	54.1113	67.1177	54.1354	106.557	71.8223	53.149	84.1168	2.87704	20.5579
49.9884	28.382	87.5362	27.8226	632.182	121.365	317.914	118.575	698.445	123.787	470.581	115.544	256.569	63.002	140.855	50.2585	158.043	55.6416	205.078	112.676	404.21	155.451	1.5918	21.9526	36.0836	38.3338	169.859	106.728	507.56	308.662	3.377	13.0836	176.599	98.4598	115.983	59.5058	25.5857	75.5371	241.896	126.35
6.08599	25.0829	320.856	65.0203	176.174	34.511	11.3393	22.6623	220.358	63.7066	88.4007	30.2478	174.002	49.1256	221.966	52.9611	237.788	99.378	49.385	26.7796	180.217	61.0676	90.2581	56.4168	59.1421	62.7595	125.174	92.7281	317.878	154.006	156.118	126.564	18.6037	24.6495	184.16	103.109	53.1897	41.18	1.42887	21.1084
98.7776	43.1166	62.8484	44.1951	64.2823	31.1691	45.5319	25.7674	2.6976	13.9835	250.426	69.4886	569.451	108.85	379.183	99.5021	268.712	109.343	43.3293	43.4586	256.07	108.114	515.708	179.019	94.2104	70.34	114.789	83.1581	240.693	155.917	175.273	117.302	94.3483	57.0441	110.087	107.09	197.033	109.626	23.6577	38.7445
259.928	92.8659	254.455	68.7444	191.07	46.881	10.7932	33.2399	130.612	39.0243	179.277	48.3183	16.9696	14.6666	94.575	31.5335	144.202	60.2492	334.497	178.594	279.292	99.8724	195.01	92.428	3.13825	10.2529	147.148	87.0045	509.384	225.67	2.53416	19.8254	3.26774	22.1584	88.0475	73.5517	155.809	98.9056	86.5086	79.2507
335.47	71.6249	118.797	43.2787	100.223	46.1503	13.0216	22.5755	73.1069	31.5999	435.727	77.8231	21.1508	19.7632	4.15283	20.5071	97.9275	52.5307	115.52	69.0352	47.5873	34.3503	200.861	66.9802	191.209	109.799	68.232	79.2227	296.835	184.917	172.933	140.768	45.9915	39.2297	87.0188	59.7993	59.0071	52.9157	3.03922	20.7355
129.939	45.7063	132.116	40.2551	914.36	179.728	49.4111	32.1772	184.544	62.0169	244.433	67.5953	43.9296	21.5489	397.555	86.2252	165.306	66.8469	39.4457	99.0909	393.118	188.444	129.712	60.1849	470.527	232.905	132.351	71.1268	95.2623	49.9443	512.338	481.368	60.0946	52.9241	72.0041	56.4399	111.585	77.5536	87.0709	68.6386
7.16157	25.9795	8.96836	36.5862	16.1942	22.2805	53.5878	19.8703	274.741	61.5077	186.958	82.8058	66.6937	19.2048	519.304	114.992	110.29	50.474	136.5	56.2474	107.858	95.6857	181.23	188.918	14.9495	218.644	38.2123	43.7832	146.47	90.8307	3.88287	24.9313	232.217	113.247	171.13	152.915	4.74689	31.3077	511.605	260.65
118.341	41.8484	859.47	184.525	860.331	209.429	40.901	63.8099	154.371	40.6244	217.996	62.133	176.738	73.1611	172.426	36.0652	441.492	155.247	81.0612	61.6785	197.926	102.737	237.289	317.087	90.4956	81.2752	76.5837	48.7687	76.5694	52.4862	284.312	125.184	108.697	85.716	98.5626	80.2221	55.0014	44.0843	128.622	70.1817
667.639	137.455	29.2742	54.8487	68.8188	28.6064	115.874	52.0304	112.947	44.1566	124.404	43.5813	45.2665	34.9955	20.239	11.6542	7.3193	30.6602	40.2652	28.2327	98.0099	64.4464	3.7268	27.0269	81.254	76.3829	93.4145	73.1873	3.47297	46.6431	46.6958	70.0846	73.8296	76.127	152.196	90.9104	72.4992	71.0267	91.5581	62.4396
141.201	39.8117	168.968	64.1706	181.404	55.9961	127.193	52.4613	286.125	61.6895	87.0847	24.6979	122.421	31.8651	5.6806	14.4099	142.07	68.3534	368.841	163.736	126.506	65.9744	371.06	138.956	236.853	127.675	3.39586	37.6478	27.6881	50.1871	49.1923	65.5432	148.256	104.543	2.04302	39.4264	12.6541	31.2952	203.533	91.2187
157.307	64.7314	71.2687	31.1443	145.216	33.8024	7.53759	26.9248	292.608	71.0098	141.873	44.5692	186.269	77.9591	110.742	33.465	72.136	39.1963	89.7381	51.1232	178.623	97.128	372.709	127.494	140.068	80.6829	75.2263	81.1333	88.1803	63.8256	7.03922	7.79174	88.0409	70.9496	98.7497	59.5548	266.752	145.902	18.1329	42.0793
67.1067	23.6839	82.059	35.5248	63.5142	28.2974	101.636	33.1342	7.33142	24.1153	502.001	138.323	5.03928	21.6738	225.483	52.758	142.391	61.7561	118.561	68.283	358.285	114.161	252.186	110.382	186.904	104.546	127.503	89.2043	74.6581	81.3833	146.606	91.3633	2.08167	38.2185	145.119	83.0424	78.7076	95.6922	27.5895	69.9837
157.894	49.8861	231.487	80.8869	278.263	81.0575	29.7501	36.1171	5.36418	20.7087	4.7562	19.5928	225.564	43.0856	32.6496	29.9687	122.697	67.5324	204.264	88.4911	138.751	55.6162	420.674	243.484	66.2462	67.5452	48.2272	56.8932	9.01134	29.5518	14.0657	26.8173	119.811	83.5706	2.95267	29.6291	329.334	159.125	253.29	149.736
359.187	96.7813	4.36387	31.1721	13.2967	18.0194	239.413	77.9046	518.786	99.4665	27.8915	27.5961	1.99326	11.3524	355.182	62.2789	81.0823	69.6821	191.888	120.225	91.5705	38.1718	5.81535	39.6512	100.002	66.05	131.611	110.267	0.359192	16.8256	131.118	100.587	304.207	139.491	170.678	104.561	105.53	90.0371	6.85461	85.919
34.7681	34.712	35.2011	58.6886	3.37826	21.9852	161.696	52.1912	97.7959	20.8202	10.7825	29.6509	3.62118	26.3976	114.775	24.6939	195.295	74.1422	109.54	54.2525	82.7518	63.0615	134.168	53.0883	350.839	194.145	57.5906	55.4971	61.7477	48.5948	465.412	235.995	135.958	85.0113	57.8997	62.9572	77.8492	62.6265	160.313	101.538
4.47605	10.6064	7.79047	21.389	189.846	42.7614	10.1786	25.478	96.055	34.6313	312.113	69.5069	107.45	72.2402	28.0314	27.135	69.081	46.5755	182.281	76.8764	71.2073	69.9273	157.203	108.856	34.2901	49.0697	58.7075	50.8427	64.4732	73.6801	285.374	135.179	102.028	88.5948	79.6596	89.9924	95.7199	66.1127	4.01184	21.3031
226.474	53.1775	3.02309	19.2648	424.391	96.1566	99.816	36.0068	45.4174	16.1929	602.015	127.532	258.406	74.6334	70.0626	28.8907	34.0888	69.8037	96.6183	60.0624	52.1368	60.9236	61.6964	41.0585	51.4794	58.4194	53.549	102.407	9.00004	34.91	62.521	82.9762	186.078	110.895	7.37395	93.1222	102.577	103.407	5.01759	43.8729
4.83343	14.9486	127.6	58.1319	847.415	170.34	27.006	32.364	84.3584	30.9984	69.5507	55.1007	103.511	21.0933	54.6416	36.7773	61.2204	58.832	508.649	198.549	568.862	190.333	94.6431	68.5339	335.576	201.342	318.858	172.71	27.5044	33.4155	9.97147	124.083	85.8553	76.6533	128.458	105.333	150.418	82.39	324.765	149.19
159.231	46.7666	48.8973	34.3725	142.572	53.2301	102.133	28.4338	91.8768	36.5796	238.394	56.7782	360.482	95.0862	120.743	50.2107	124.201	60.4804	90.9149	50.9524	14.8667	151.93	74.5148	38.9866	374.429	175.124	66.1144	48.8371	82.4499	115.998	8.89027	62.5918	117.367	77.7577	136.608	84.8978	23.4447	23.9215	113.269	126.328
106.81	43.529	57.4745	43.4182	60.6095	25.432	92.114	23.2407	58.9466	18.4369	200.889	37.5908	164.388	31.3876	46.9658	42.8155	116.101	77.1162	2.69427	25.7174	148.708	77.9772	40.1715	37.8578	2.00827	31.2324	120.996	81.74	103.81	116.681	21.3928	245.016	2.63954	33.0101	109.309	83.1203	12.8748	47.1681	46.9398	72.8471
136.902	50.447	265.476	71.1759	85.6825	36.2459	115.589	29.1817	341.768	71.675	240.767	55.0591	95.4665	28.8772	106.524	32.7	163.652	79.8265	269.612	96.4784	131.594	66.6077	91.319	52.8381	55.7399	44.4647	255.283	145.601	107.191	66.4514	23.0797	39.7821	300.056	176.974	79.2737	61.2052	78.1161	71.3694	152.002	114.441
88.4025	43.3551	106.681	28.474	3.46213	15.2329	58.7201	47.6093	67.1097	34.3596	751.476	149.203	288.36	81.3414	253.958	51.7349	126.526	55.9646	67.98	155.168	122.2	53.4794	67.5954	60.9429	63.7603	55.9712	-0.802258	29.6058	134.342	73.1539	4.90621	35.4894	95.1251	59.6964	35.1243	54.8229	84.0881	63.9661	115.295	57.7487
98.9468	33.0995	62.8921	26.0549	81.7374	53.851	61.2689	20.1907	388.188	77.9445	209.185	61.37	273.918	67.5957	833.054	131.217	325.095	147.67	96.1639	40.4162	229.279	101.05	74.2317	44.0841	363.553	194.732	172.124	92.4016	79.788	62.2794	8.70915	50.9303	127.181	70.853	349.422	184.916	220.409	169.821	166.5	84.9337
253.031	95.2948	3.20133	11.2318	135.106	33.8314	52.641	67.216	4.64104	17.795	232.948	103.025	6.31301	22.9103	46.0228	22.6902	62.5724	52.9687	144.131	75.4253	91.3752	56.1597	11.7772	69.8925	174.371	101.699	154.854	95.8619	508.04	267.995	92.7831	63.3412	73.8992	65.2891	109.422	61.3688	76.9241	61.8422	151.859	84.5159
12.9209	18.3006	87.5157	23.3954	71.9353	21.5446	26.9702	24.9846	547.31	130.542	276.211	68.8749	40.1381	24.5092	16.327	18.0124	292.641	94.9529	344.476	162.734	225.122	79.8473	2.88073	29.1469	112.018	96.3505	172.963	136.328	113.645	87.4822	106.896	59.215	8.83061	89.5684	70.4585	49.2975	211.478	94.6252	154.528	79.7165
478.822	98.6967	51.9256	21.359	235.422	76.8422	65.859	41.8085	158.131	45.2942	549.472	107.123	9.51984	16.6314	113.25	37.122	192.813	93.8395	480.073	191.94	31.1797	53.3743	98.7069	58.656	213.895	99.284	132.875	75.5279	6.25568	24.9523	124.536	163.371	85.2438	58.8486	105.113	97.7156	7.67898	67.3078	96.512	59.7643
53.4994	24.1233	203.754	46.2687	3.6054	12.1128	216.325	44.9071	71.4771	28.5912	112.738	38.1126	118.458	42.4938	2.8899	15.9317	135.78	105.939	102.522	60.4365	74.9273	60.6586	26.7904	55.4302	3.08102	36.3321	4.46792	52.017	10.348	25.8767	9.18983	12.4366	85.1992	119.568	67.4702	41.7368	94.0652	100.332	133.028	175.521
106.09	33.659	192.034	73.5981	383.024	85.3713	16.0375	57.1478	309.493	67.2123	663.618	197.537	156.927	39.6316	11.8765	27.78	201.655	97.6309	89.7814	61.4179	104.121	64.718	273.335	124.355	148.545	89.709	276.276	168.82	161.889	96.8187	73.4486	53.4886	3.48545	52.8751	16.815	39.9438	64.3526	45.8111	54.5155	55.5725
294.267	71.1072	202.061	45.5814	23.1448	22.9561	15.9779	26.4805	135.161	56.7676	121.409	49.8861	10.8179	13.5366	93.725	39.1851	166.985	159.533	134.1	80.4701	52.8701	28.8649	119.585	115.271	139.463	128.072	371.641	184.206	158.747	102.368	6.46671	22.3244	2.5397	28.2271	1.45879	20.4776	180.424	97.4241	137.104	89.9308
2.1404	27.5536	5.27072	17.9633	277.122	74.3906	8.89176	12.5341	70.1278	23.1637	206.839	61.2131	3.40987	16.4613	3.16967	18.0913	122.901	66.518	103.255	45.2118	48.6938	26.9055	41.2125	36.4578	148.924	98.0852	115.531	69.1032	27.387	40.1176	376.837	223.922	110.814	83.9743	100.459	77.7047	111.617	78.4141	145.808	148.03
439.08	119.456	66.433	30.6728	445.048	88.5208	398.703	125.821	76.3745	26.1694	105.027	41.1057	1.80122	4.47383	65.8623	20.5463	329.2	116.056	128.836	59.9158	129.107	88.9931	138.385	58.2385	122.811	123.434	195.488	142.833	166.116	113.029	146.535	77.8807	170.363	98.9609	78.2306	51.8104	2.34637	19.4975	210.974	166.362
112.078	79.0703	254.635	68.4487	141.05	53.9715	147.087	51.1113	589.289	113.784	156.492	49.4729	74.0888	23.8289	30.6424	32.2928	459.998	170.021	151.696	75.8206	2.49069	19.5021	198.087	78.9711	81.9898	125.159	18.4495	37.8086	242.338	115.765	108.187	84.8597	139.284	84.6116	372.231	166.126	150.287	80.5268	3.07329	30.0608
192.729	46.1207	234.186	92.5642	27.0306	23.0153	16.5199	19.8496	300.427	80.258	83.6995	31.732	19.5568	16.5546	37.742	24.45	97.2037	48.2001	7.79284	31.4538	256.985	115.406	96.8731	54.4432	8.53155	91.1878	49.7026	35.0718	99.0986	83.5527	21.8609	48.3224	53.999	40.1806	87.8421	53.3488	341.359	180.321	125.477	100.433
829.324	160.23	60.4348	36.7811	160.959	67.672	225.181	78.5738	251.809	65.139	8.88389	28.8054	49.8684	17.6779	546.882	123.429	66.1244	35.6101	211.695	98.5246	92.9921	43.1763	25.3769	61.5108	145.825	86.603	81.6698	69.592	464.852	241.565	74.6602	107.678	144.192	126.252	174.529	92.5234	35.1207	49.1341	28.537	33.4551
165.992	59.2348	79.1527	39.3299	41.3233	12.6935	82.7898	85.7579	223.512	73.1035	224.077	57.0232	34.785	21.0113	218.602	77.8039	340.072	147.872	7.50178	36.6666	91.9694	48.9936	159.346	199.052	3.45497	40.5906	72.6286	75.0666	99.6125	62.202	17.3598	34.0171	147.109	81.2228	277.594	165.445	109.947	62.9893	5.26123	53.3011
2.00991	9.76182	12.7411	68.8142	73.2575	25.8321	13.7569	13.42	738.912	137.14	464.63	109.067	17.9922	7.9617	45.9204	19.3304	200.206	78.5312	114.768	62.267	53.3199	55.8361	157.935	100.593	231.791	144.271	52.7947	49.4646	119.112	83.8048	10.9945	114.499	73.3751	49.2755	91.5864	59.968	452.506	207.79	38.3436	29.6598
126.26	45.9181	118.376	48.0913	181.725	52.8118	84.0741	59.711	10.4752	40.8853	519.798	96.51	16.7681	31.839	387.375	83.9287	8.59181	60.5132	176.339	75.5153	73.6117	51.9688	224.081	98.5894	68.6855	44.2582	79.9594	57.8127	280.903	180.275	97.3208	70.0554	54.4462	44.9354	445.274	223.629	126.87	103.83	24.5993	28.6715
130.634	61.859	2.52207	15.2793	103.791	34.2057	671.127	175.523	498.362	98.1623	281.658	75.0285	16.2986	24.7729	105.118	28.4512	183.346	70.9596	77.1176	38.7442	97.0254	49.86	38.0206	73.1655	180.74	110.117	35.7009	31.0631	110.404	69.707	37.4846	27.4564	124.557	102.963	163.7	122.088	75.1355	80.2534	123.433	81.8271
164.285	53.8932	136.423	32.6761	52.9867	35.0434	-0.0549674	11.8904	69.2284	26.0694	92.4224	43.1763	7.51899	5.30743	76.7452	19.5121	194.8	73.3745	129.865	73.0845	237.309	94.8615	74.1548	41.4677	45.3058	41.1576	111.298	95.7187	136.745	104.008	208.192	130.266	25.4793	42.8095	631.41	292.315	25.4287	57.0162	376.106	154.536
90.9785	31.902	159.736	45.9559	48.3924	42.92	233.437	51.8011	29.2774	32.8404	348.839	87.8751	4.63211	16.9679	154.589	61.2665	425.684	140.549	149.207	66.0827	180.331	107.234	102.023	63.4715	101.63	60.8397	65.3207	67.524	114.595	91.1335	11.1563	132.319	128.662	80.0539	57.7629	58.1138	4.54307	29.9284	260.422	151.919
86.23	34.7659	193.451	61.2709	105.857	50.0052	211.567	51.535	104.279	22.3752	105.428	44.5504	57.5571	33.2895	106.131	43.7959	170.639	82.8067	24.5202	45.9104	118.642	76.2306	80.5101	76.7673	3.42722	29.8145	210.115	144.148	156.934	86.8385	59.0571	43.3654	13.1542	78.7731	104.275	91.6897	135.173	113.648	4.06215	44.6403
85.161	27.7638	2.59902	13.7031	12.1494	40.6775	11.148	44.9444	39.6647	23.3213	495.866	101.841	408.29	107.918	210.373	55.6254	35.1417	24.0824	186.484	74.6106	132.345	61.2858	67.3216	16.8496	237.863	115.62	120.663	87.7388	52.8689	42.6465	72.7288	72.7652	69.654	77.976	2.42399	35.2012	138.114	82.2577	24.7289	50.1628
135.813	70.2561	222.995	49.2065	125.92	42.6932	301.613	100.465	373.901	70.8568	134.473	58.7568	206.646	52.6392	69.5815	19.0147	190.752	73.5196	116.754	90.8544	59.056	40.59	69.4668	46.9271	86.976	75.3482	114.843	116.948	4.70539	42.9955	37.0331	54.6483	492.244	313.48	133.18	110.11	9.07961	63.8155	130.75	88.5128
160.897	45.468	9.35485	34.7081	7.05922	36.8009	26.506	47.3572	1557.89	296.119	163.273	52.8499	15.3802	30.9772	113.334	44.9501	67.5395	57.1758	106.963	57.4635	172.963	66.1747	141.332	130.065	122.718	74.8449	83.1842	67.3671	138.074	99.4268	10.5933	156.025	210.501	194.661	2.31931	36.7999	339.742	168.61	231.724	106.11
357.213	79.4196	35.0357	26.2215	6.32596	29.0629	65.5965	22.8287	194.843	53.6816	198.203	63.8833	35.8177	35.9337	234.626	40.4454	372.223	121.366	293.622	110.754	4.59504	19.1898	250.09	83.305	194.752	128.464	91.8923	66.318	168.765	144.06	13.0674	34.1797	386.825	184.053	56.4523	38.9868	16.2445	23.0107	21.7991	53.3748
386.607	84.1833	84.1168	27.0205	3.14579	21.3439	38.9717	41.5466	131.776	57.6263	93.0169	67.0851	31.8653	16.5933	265.504	65.6171	299.674	108.904	195.89	90.5656	55.5698	41.8392	344.174	155.75	83.7601	84.2337	247.972	134.734	252.648	157.622	3.19089	13.1763	4.15657	40.7501	113.727	60.244	95.2609	79.2954	183.897	97.9836
206.922	88.1499	97.9848	49.25	9.07675	18.3859	34.2902	32.4077	338.663	52.3797	143.794	50.4135	134.088	33.5615	10.9302	37.7996	151.898	98.6943	421.162	156.152	122.316	60.8713	381.863	136.794	126.517	98.9013	38.5911	51.0603	51.1304	51.7144	50.6658	61.53	56.4734	48.3378	134.766	92.0917	426.38	235.694	101.045	67.7438
120.924	39.6835	268.237	78.3123	91.6526	40.0632	13.2413	34.752	232.372	66.9308	156.468	80.437	44.9266	18.9886	506.214	101.034	158.886	81.5487	137.895	102.577	141.001	61.5165	136.514	92.0341	7.6615	24.8049	43.8998	44.0142	176.842	158.294	15.9114	166.988	73.6344	83.6354	1.68134	26.1744	48.9035	74.0991	49.7934	81.3657
18.264	36.5149	95.2274	36.2518	583.941	151.181	181.165	82.3506	208.206	56.8802	98.4998	59.2422	60.7753	21.9262	245.567	63.6848	76.4851	39.0192	250.459	87.801	31.8374	32.9969	53.392	63.7263	103.876	58.7659	79.7912	43.56	2.5964	28.4434	197.678	115.454	74.0093	67.5497	153.374	90.6674	50.7798	51.5514	8.29448	45.1158
63.7271	42.8117	30.5122	27.1942	216.323	56.2776	119.195	28.8647	657.628	136.467	99.0615	40.7074	47.2497	30.2535	38.4924	25.5038	126.593	87.2595	87.3604	63.9538	185.308	76.1577	188.889	91.7632	81.3825	88.3646	163.818	125.682	2.62204	29.8608	49.112	39.898	116.053	141.594	442.739	189.213	37.6647	51.2502	177.218	98.5863
537.847	127.054	342.707	98.8211	41.8266	22.2944	18.276	26.3783	182.146	46.8724	51.0764	20.6869	40.1433	24.9157	42.2373	19.8929	154.678	79.8892	1892.7	553.609	18.471	34.654	210.837	95.6282	142.225	122.245	4.83536	22.9669	94.8055	75.773	344.634	172.242	120.668	96.3958	593.381	277.54	32.1197	37.342	21.7978	46.5264
62.0943	19.8713	109.972	33.5014	5.46449	17.8738	135.694	58.8023	141.436	39.3548	266.236	67.4174	778.828	163.23	26.9851	38.4719	95.9755	130.65	158.061	100.052	10.2035	22.0158	123.187	77.6885	184.248	144.17	19.828	44.9134	36.0634	51.9229	162.786	90.456	80.2624	90.3561	59.1109	59.7378	244.343	148.449	1.80031	23.3473
354.05	87.0344	6.89225	13.0743	11.8138	19.4995	142.155	57.1782	350.714	63.7812	90.3321	37.6244	162.052	40.0988	154.761	39.3159	74.2665	64.1401	168.713	71.6357	148.517	68.3404	162.352	139.5	53.0703	74.7049	73.6165	48.611	239.341	117.538	237.597	185.711	32.8473	45.8372	5.50946	45.0547	124.877	81.3498	53.1143	49.118
2.97835	22.7298	426.4	84.9097	126.666	60.672	176.808	70.3519	91.7435	28.5354	132.996	33.9973	4.76656	24.3145	350.885	93.7519	47.8772	27.5449	154.299	88.9689	415.286	142.948	219.954	114.576	89.1706	86.5172	99.2543	68.877	69.0033	92.3579	93.7818	73.0485	140.503	75.7011	59.6189	56.216	12.8356	41.9806	5.32277	25.2832
87.4526	19.4771	5.45	22.3632	164.107	46.0342	88.4781	55.2324	186.092	50.0493	193.698	44.2177	177.637	53.6251	41.2887	21.4084	198.034	94.5711	360.22	131.553	56.7486	63.4519	6.50897	45.2658	102.904	66.5013	120.673	104.502	161.219	116.037	79.6413	71.6128	177.25	117.81	19.4021	41.299	13.869	67.3314	16.6961	61.4851
212.302	67.8348	498.26	128.307	86.7859	32.9753	108.604	57.8377	261.154	67.8557	282.812	68.7662	634.676	104.534	180.22	50.6105	191.43	66.7991	175.783	86.3245	142.135	76.3973	62.9967	46.1037	62.8643	58.1219	71.5611	65.8464	74.074	59.9235	189.988	92.194	143.667	88.6576	7.42357	66.1628	0.871751	23.5313	4.16519	54.4257
916.83	180.469	70.3858	32.8286	186.273	49.509	280.553	82.0706	122.135	42.5783	24.6388	65.4284	138.151	36.6186	12.5432	21.2434	23.3065	50.4585	154.4	58.8381	240.739	104.8	127.232	99.0904	169.592	141.673	142.723	83.7698	27.1983	46.6701	104.593	88.506	2.11391	31.6941	3.95663	36.0393	191.312	100.221	5.53709	31.5415
329.428	102.622	97.0177	30.7144	233.381	78.6704	39.1901	33.4327	185.537	72.9329	130.244	68.2071	8.80641	21.3822	15.561	26.9223	310.355	108.812	180.649	105.548	5.55025	38.8656	228.118	81.8621	82.3545	80.3995	84.0595	54.5809	11.2899	87.9059	12.6875	137.799	123.399	66.5884	544.339	314.215	166.748	83.7147	88.4056	61.3384
20.9026	29.9524	307.27	80.7602	289.262	70.5093	94.7317	36.5998	329.624	71.5723	94.2025	28.3114	32.9954	15.1983	12.6238	22.048	364.865	138.949	265.137	482.928	53.4424	58.1335	385.577	147.07	50.1734	57.048	32.4725	43.6294	175.728	104.474	135.858	99.4344	1.9447	30.9421	277.933	184.188	36.659	38.9554	340.366	215.348
111.938	46.6458	78.2671	48.3243	3.40943	19.4886	137.934	50.9335	212.723	47.4463	143.27	39.2777	140.351	31.032	814.725	138.497	141.926	100.386	172.226	107.603	200.708	86.3168	102.007	52.5869	107.386	89.004	222.12	134.143	109.42	58.5207	117.441	84.1141	80.3031	54.2346	208.512	135.492	110.782	86.1344	184.434	113.489
153.063	64.0697	60.7394	35.3178	31.7633	20.8899	37.8855	37.3736	143.939	54.3692	167.819	60.6991	25.1974	27.0936	203.998	67.0014	106.636	68.9432	418.265	155.728	228.095	108.417	135.797	75.241	88.0018	75.8292	160.328	99.8355	10.6461	129.053	11.9186	27.4948	85.4798	71.9833	80.6818	77.1714	289.999	181.243	108.246	69.3632
254.962	64.2644	253.777	79.5237	2.02494	16.3717	155.736	37.9561	671.409	123.25	6.81716	28.0189	232.795	47.5369	32.779	30.3521	17.7623	37.01	197.234	97.8398	84.1402	39.8256	110.554	63.5309	-0.126462	23.196	111.14	117.684	140.691	101.978	5.38184	37.4332	157.442	108.13	108.172	73.2802	4.16985	53.8294	21.3728	33.9054
103.982	33.0748	287.729	65.3956	251.183	106.508	104.063	41.97	816.594	157.262	178.072	45.0999	117.755	27.0566	913.589	154.258	259.323	107.648	1388.36	423.235	322.073	113.655	8.90602	32.2783	56.0547	46.7033	147.612	94.9733	7.4809	76.4359	381.323	203.906	112.217	67.1408	259.796	122.372	180.319	99.3931	189.52	101.369
334.666	103.12	190.317	44.5052	92.139	38.932	56.7564	26.8198	392.545	92.5966	252.129	58.4765	2.08659	10.8405	91.7066	24.9836	76.0349	56.2512	87.7161	42.3567	181.266	64.7049	132.405	87.7637	228.766	144.505	334.51	178.563	2.56839	21.206	17.2917	37.2877	383.518	181.609	88.4296	108.542	38.3782	63.231	8.05581	35.3991
157.394	39.9583	61.9566	34.2933	3.40154	20.9305	8.82288	37.9283	79.9536	20.1246	691.097	148.646	199.829	56.2788	56.8399	31.4262	156.662	83.6891	87.8082	47.6571	62.7666	55.0384	216.2	125.486	131.554	115.412	50.4304	64.4321	18.0955	38.9959	17.0982	33.8308	96.3639	72.5811	44.6457	132.511	80.0956	80.2657	13.9414	120.178
100.635	37.9978	100.628	39.1769	2.05944	6.61675	32.9236	14.4537	136.817	37.2224	152.18	53.662	173.6	43.5811	240.072	57.3862	2.27849	17.9003	224.155	76.792	446.703	177.899	162.469	142.616	56.0822	51.1955	153.627	74.394	85.4681	70.001	102.143	87.1014	219.937	117.412	146.031	88.514	240.005	135.291	441.292	192.869
270.115	66.6542	167.403	44.0227	24.7437	40.5019	129.043	41.214	100.859	34.7334	284.122	90.5668	5.02867	20.9786	14.0686	24.5004	191.109	119.839	110.563	48.5653	4.40527	17.9446	108.834	60.1248	182.128	120.61	24.0099	79.0245	3.24208	28.2058	95.8037	60.362	75.7887	63.5944	13.1391	47.5695	2.54277	33.6038	67.9612	44.6803
252.931	95.7166	834.435	180.882	137.37	53.3371	67.9687	31.1146	808.88	159.077	96.9945	24.9216	4.43701	14.7734	162.28	33.5027	38.1363	24.2633	261.942	120.095	231.788	88.2997	122.968	57.3892	11.6424	170.826	25.7867	12.8187	113.283	73.4601	2.3344	9.40505	172.338	96.0144	2.30162	24.7512	83.6225	56.7839	90.3577	139.379
153.213	45.2774	404.718	87.3835	89.4807	36.946	173.418	46.1364	103.002	19.1257	157.257	60.9385	519.51	98.1085	130.943	32.3969	70.587	43.7735	321.284	114.756	324.384	123.079	490.57	169.468	3.37606	29.6898	351.686	401.731	88.6028	71.8725	4.17318	32.9033	5.14696	66.4081	0.5143	38.0872	41.3157	51.2175	100.951	69.6105
139.827	49.9817	121.485	58.3956	24.6959	34.5389	157.26	46.9186	309.806	55.3453	6.87484	11.8792	3.28955	22.1804	159.422	36.0207	105.398	85.0269	127.132	68.3691	124.21	47.868	55.4955	145.767	263.303	165.348	2.96118	23.6045	29.5697	84.9536	30.1131	35.6899	128.594	107.648	158.704	234.29	151.704	105.024	119.677	99.9819
105.139	32.68	99.5042	40.0283	49.8189	35.4844	193.466	62.5636	192.684	43.4741	182.567	79.2865	238.911	74.2439	170.124	49.0817	80.3153	47.4488	106.384	43.3194	18.8915	18.8011	88.4156	81.9743	90.5107	131.184	94.3354	81.5194	90.5429	82.2236	99.4648	107.023	68.9959	66.2569	453.857	207.082	22.1553	51.6629	59.3828	43.7915
110.551	36.9544	2.10045	15.8366	112.4	35.0406	93.94	44.9182	266.482	54.4866	313.592	75.7215	157.902	41.8285	356.606	102.124	449.939	138.59	167.781	103.988	233.427	80.0613	6.54468	23.5933	2110.12	884.698	192.076	95.0777	98.8281	65.8276	64.8167	42.4146	100.321	71.1856	65.9368	44.049	3.11215	48.3759	7.05671	40.3254
42.8374	55.7467	200.182	55.9084	97.5225	27.8231	40.3845	25.5455	463.295	81.7007	109.296	33.447	371.634	67.0298	103.596	27.0307	201.86	86.4227	245.786	133.971	12.5469	40.9183	162.083	148.157	79.5703	131.019	496.035	237.453	2.49339	12.0774	53.9054	46.2496	65.0389	70.3607	191.127	89.7884	17.8484	35.4992	104.58	94.9259
406.977	91.3939	403.769	120.485	483.693	113.709	341.275	92.6401	367.36	85.6347	60.7933	28.1247	11.2215	26.5974	478.942	115.945	101.032	53.1458	197.85	103.567	13.8403	59.051	96.8813	59.461	351.225	164.788	99.0516	53.5066	95.495	65.5205	12.3843	165.378	214.557	117.856	2.73181	22.7408	28.9645	42.2906	49.8046	58.0307
111.205	33.7444	42.5647	22.6138	126.666	38.7068	222.31	41.0869	107.222	25.7806	287.978	100.862	3.86045	8.56088	11.1805	34.6403	323.717	110.16	144.313	76.7502	466.381	163.167	139.307	79.1787	359.37	191.034	84.6484	92.5707	22.8989	30.1421	36.6	39.8505	127.384	86.135	113.872	77.1352	30.2148	28.6926	6.92169	41.1534
492.812	118.635	494.256	109.371	287.879	67.1789	63.8044	52.6929	213.276	53.0143	235.093	50.54	131.21	36.3884	33.5669	22.4535	8.54305	73.084	45.655	43.1646	66.1092	40.8532	80.6212	49.7078	40.4967	44.4961	320.437	162.319	60.5032	60.0201	35.9642	37.7939	86.9619	62.4558	176.824	93.9894	88.938	85.8456	81.0244	222.833
331.914	94.1277	5.0939	26.2374	37.5376	23.3681	3.87765	12.7302	440.817	102.261	832.864	180.236	15.0876	46.8516	6.29287	19.7598	167.394	79.6849	189.893	105.877	200.394	93.2772	202.326	86.5397	3.54115	37.1239	2.69757	31.2831	99.7059	61.3554	20.2305	42.4391	105.277	55.1336	73.5963	76.4263	14.8022	29.3325	79.9073	71.0184
420.177	102.279	432.73	124.438	175.314	58.5946	17.8617	20.403	481.994	114.994	78.5656	22.2992	84.3231	35.5762	704.328	131.924	719.182	214.717	131.368	65.0897	67.5649	41.5896	331.232	134.218	90.4962	95.4242	8.36492	118.598	4.38651	33.3995	33.5901	34.0429	96.1741	56.0398	98.2224	63.1037	111.768	70.8537	11.1047	19.0864
86.3907	38.8563	96.1636	32.9356	99.614	46.7614	108.884	45.4904	405.587	81.6306	117.017	43.1335	142.655	32.8891	5.85582	14.2926	4.17441	34.2395	178.663	101.802	22.2319	39.2277	12.5869	96.4387	92.3515	86.7789	3.80043	30.713	71.4549	124.333	120.547	57.1642	71.8942	101.656	283.809	187.915	2.92583	43.5401	78.7044	71.1726
161.285	46.6121	99.489	41.9623	11.7895	15.1787	105.328	35.4797	224.854	44.0166	1117.24	218.177	9.71666	11.4804	197.271	42.5694	182.902	73.7437	143.79	71.9102	646.527	225.542	82.2047	81.5671	102.841	81.525	139.29	89.0314	6.45794	31.239	107.681	81.2498	134.317	97.6607	0.695056	27.6677	304.855	147.307	242.453	180.673
177.057	64.8217	7.69366	21.2368	211.724	60.4629	139.48	56.4059	27.5917	10.5095	196.224	57.6321	63.9786	22.6986	34.5622	25.4459	172.675	77.0596	83.7923	64.8356	167.67	89.7274	65.9463	35.0837	83.3916	67.1752	23.072	28.4776	1.42837	23.2732	217.857	132.399	96.9881	74.867	68.6477	54.1325	6.25166	48.2094	129.623	107.23
133.974	33.9846	67.3413	34.2511	136.953	33.3336	3.23837	10.8035	796.624	153.293	343.797	69.6359	205.091	65.9921	146.743	39.1478	230.919	100.181	216.873	118.238	27.9041	22.6326	510.701	563.671	4.23274	58.7755	24.2892	10.2767	102.967	69.8921	95.7256	75.7722	103.277	55.8939	120.666	85.7365	34.9129	29.1656	153.823	124.271
269.889	89.7737	535.48	169.665	218.093	66.5083	20.1714	37.4631	133.26	57.6822	82.2337	30.9976	3.9081	16.7797	165.982	40.295	70.4371	27.797	7.15014	45.7265	216.497	102.829	301.961	133.595	91.8747	85.4351	9.05359	103.04	31.287	69.164	84.0215	85.5495	134.491	89.5634	71.6162	60.9136	179.54	112.715	215.003	132.227
93.216	39.2578	282.443	85.9065	142.705	67.4031	65.3148	26.8355	104.108	38.0355	248.498	59.8889	187.144	51.5846	4.51603	21.6034	45.9002	36.6441	274.87	126.854	84.5605	69.164	57.9888	77.1961	189.71	122.798	168.156	127.677	49.2323	507.521	22.3056	43.1222	117.791	80.8564	94.3476	59.239	50.6669	57.0164	73.4704	59.198
6.41963	20.4957	237.75	60.7149	4.11231	17.3417	3.78288	34.9503	101.6	31.2201	390.6	86.6733	396.584	90.8898	150.273	41.7768	111.964	53.8097	90.2295	47.5271	76.999	42.6709	49.0946	56.3702	36.0649	39.2911	75.0626	55.5158	296.117	150.308	572.4	278.832	52.6233	46.2135	69.5601	50.0365	15.4586	67.0763	152.246	97.7288
5.19229	14.2269	131.883	39.9432	88.3483	30.5251	84.9876	33.6864	34.4636	21.494	383.264	78.5492	201.734	39.2536	86.5797	48.2454	10.5682	85.6268	114.238	71.2725	450.203	159.403	144.874	80.1286	251.75	154.241	42.9855	45.6473	347.397	174.576	48.887	84.041	86.4382	48.1372	54.7125	62.8745	90.8002	50.4464	38.2197	37.668
7.25437	14.2543	33.2614	38.3371	75.7726	44.56	39.5807	36.074	70.2448	29.1759	701.131	149.433	77.8232	24.8978	21.3466	71.7529	452.535	144.432	3.34151	28.5338	97.0124	55.4303	524.113	181.784	96.4883	76.4087	44.1934	77.8242	217.442	109.405	5.09196	58.261	142.658	74.2145	72.0358	54.9538	70.6135	72.161	101.136	110.514
123.829	26.8931	301.35	129.971	200.011	53.6034	134.999	38.3475	184.96	75.2791	215.066	72.2897	288.207	53.4399	243.382	71.8503	116.514	82.7214	61.0806	29.0655	31.9359	61.9502	86.0523	168.312	4.13636	71.0414	84.9629	81.6434	46.9159	51.0707	11.6964	38.1811	140.43	84.5203	96.0933	63.7376	285.4	134.253	93.6405	101.516
155.84	45.662	18.2821	28.3772	217.563	75.7153	75.1935	37.4185	146.284	39.7856	186.099	67.2204	17.4572	13.4409	122.615	34.3684	437.669	177.962	180.117	72.6837	246.39	132.902	93.0522	61.6743	216.125	136.585	451.849	223.571	485.206	224.45	70.9973	68.8521	57.5248	54.3896	50.2971	53.9655	128.915	71.3549	265.439	152.527
66.5734	41.238	98.5308	53.9165	75.1792	28.2249	11.1686	15.2819	5.95778	17.1405	39.0811	14.5669	269.935	54.7946	503.191	112.528	435.101	160.043	662.148	225.291	10.4029	27.602	93.3191	161.401	147.251	76.1525	54.3279	52.45	127.362	116.798	51.7649	68.3422	71.9654	48.2312	7.81337	25.0453	6.8377	31.9314	228.849	111.602
325.123	70.3972	192.457	68.1518	147.536	34.6936	4.04458	16.1777	280.815	62.1145	147.934	41.0173	88.2303	23.0902	62.9984	31.748	380.854	127.907	80.0721	49.0905	123.906	92.6939	21.3633	60.5802	59.4746	54.8351	3.66236	66.4844	4.60603	52.887	46.6457	46.7388	166.763	76.453	262.289	121.307	100.487	70.8445	59.5381	73.9408
163.199	71.513	93.0338	52.9031	49.7037	22.8435	153.296	67.8106	143.808	36.6469	208.223	54.5183	142.435	28.49	13.3115	41.0483	69.0923	42.0404	233.121	92.9949	149.451	79.6421	6.47167	63.0297	11.5286	53.0416	68.4846	63.3647	42.5123	48.5806	193.896	153.614	55.2587	42.1027	296.987	142.425	2.32483	35.5177	70.1803	168.028
143.641	54.375	197.196	52.0452	151.029	46.448	184.469	59.688	343.016	81.1068	222.901	62.2384	78.5775	30.784	132.182	53.836	413.375	150.603	109.5	56.4951	230.708	111.52	172.388	80.0928	89.4028	66.5901	79.2012	60.7851	60.3564	76.9811	17.3231	39.1665	268.234	139.83	42.8935	72.0841	0.58738	21.6923	133.382	142.691
247.303	65.999	64.3332	25.0809	70.1416	31.552	83.5053	43.4976	530.944	103.889	837.266	152.617	92.3682	33.5791	470.666	97.2545	122.741	64.3627	272.668	107.207	76.3818	68.3472	111.701	47.2677	29.6302	31.4072	464.682	229.728	119.136	95.573	92.7594	100.946	28.4038	37.557	29.0271	37.0725	61.3039	83.9355	3.35594	32.0313
177.062	53.1007	20.6419	43.7218	12.4693	13.7149	48.5866	19.1049	275.85	57.2022	637.493	152.35	15.9279	48.342	43.568	17.608	68.5145	47.1595	62.4786	52.5435	42.0471	46.1847	94.2316	40.4447	89.6423	97.7452	83.269	63.8875	53.5685	60.1879	126.17	78.3571	141.136	76.8829	92.6978	74.1673	1.84738	39.5593	84.7089	54.3726
212.582	72.0713	7.14761	28.0866	35.3574	22.129	12.2627	25.3424	159.421	48.0359	235.081	87.1685	21.9112	18.4018	7.11289	33.8546	821.242	283.36	187.792	89.4608	58.7019	35.919	11.5098	45.3133	76.453	73.9691	246.617	149.069	236.583	202.655	70.2298	53.1942	545.529	243.968	898.107	489.585	265.43	152.347	143.519	76.145
280.47	68.0912	545.054	131.374	23.4794	11.7271	417.131	129.548	193.638	46.9285	8.95172	34.036	199.677	48.0781	73.6297	33.7148	186.782	76.3925	412.449	172.008	306.529	99.4826	43.9454	49.4004	5.2447	54.4547	266.051	127.246	5.14462	33.0113	32.7862	120.175	197.522	95.5992	221.235	109.814	22.3738	37.508	9.8802	118.094
257.154	70.0445	35.8818	25.0744	228.112	55.4527	272.436	75.0772	152.224	42.7665	83.2465	31.8988	378.103	79.4746	281.462	69.2796	230.039	88.2161	124.285	75.5034	5.24497	29.7272	110.948	52.0272	114.135	77.9821	92.6344	65.3284	157.558	118.356	213.574	123.507	50.4446	56.6666	3.84671	31.8904	42.6351	48.0668	43.0796	79.3133
78.3718	53.3299	614.506	132.088	17.6742	16.2231	95.2095	40.1876	70.0271	25.2064	178.655	54.5147	563.336	116.22	620.669	124.604	213.334	93.0284	132.521	49.051	76.3461	36.721	110.657	57.9831	259.758	150.388	101.147	97.5287	43.998	42.8246	158.789	185.061	183.038	106.26	81.8485	49.5773	4.99068	55.4002	59.4484	82.315
194.191	45.4142	222.476	74.2123	183.035	40.2591	4.5861	24.8444	4.67216	12.0837	228.367	73.521	13.125	15.9349	37.0948	22.1578	65.6211	47.4734	239.096	180.047	12.5341	20.0336	64.8109	55.5228	3.27386	69.0181	123.348	84.3169	186.445	117.349	8.65705	121.542	193.537	106.861	621.141	250.372	83.9809	55.9191	1681.3	708.301
189.466	55.2273	135.739	36.0742	465.289	104.188	22.9407	23.0991	90.3751	36.1962	139.445	52.2012	31.0719	26.8752	296.944	67.7124	60.0529	31.1595	50.2303	50.5345	111.7	57.1656	156.094	279.101	100.045	80.6413	281.966	154.605	1.79661	3.17838	6.61503	49.9864	113.715	68.2	182.775	107.843	254.172	125.082	77.2023	52.6271
170.197	67.5015	3.87446	14.7374	541.483	124.199	60.1989	49.6693	8.33508	29.6325	213.069	51.1369	140.215	47.8231	55.0335	25.2232	134.315	77.5112	132.536	48.9666	183.9	68.7854	85.1965	42.5775	9.75746	135.443	167.25	147.346	218.737	113.395	31.8478	46.7308	33.221	48.4885	27.0234	33.9067	76.1656	53.3323	134.836	111.359
410.908	119.263	117.422	44.995	46.1321	23.4029	34.4367	33.2156	148.902	38.6182	187.941	41.6242	38.1272	26.759	272.618	88.276	107.776	48.1089	495.964	184.366	194.796	80.0299	5.83047	37.4988	147.184	107.386	107.457	67.4085	116.722	110.696	127.356	73.0168	81.3109	45.9749	122.159	115.722	79.8477	81.6257	1.29989	27.7363
5.4502	26.1094	762.393	219.329	120.415	25.4306	37.4637	43.0818	308.398	61.389	179.365	58.7387	17.3049	20.237	202.057	55.789	72.3653	45.2496	238.125	116.643	457.813	151.336	59.8199	33.6553	119.204	93.9783	5.28456	22.6671	2.67518	20.5439	2.7002	28.0181	68.192	70.6749	129.278	60.5548	0.90194	21.7865	573.53	277.681
133.44	54.4045	98.5273	49.3767	275.629	63.1377	4.13223	23.6522	151.504	33.0907	371.285	71.9158	120.51	36.618	144.567	39.7884	45.8298	39.9902	107.44	75.0071	36.898	22.8595	88.819	58.442	64.2647	45.5965	39.8223	32.4673	15.8231	33.6576	192.407	366.29	77.1759	70.8685	87.8195	68.8878	164.358	88.9411	667.796	279.563
274.432	81.0431	712.98	165.267	408.436	112.027	1.01447	10.4384	558.378	111.835	136.075	50.8041	92.6273	28.4252	61.6069	27.5787	101.494	58.5993	497.01	165.347	270.894	121.677	136.534	98.4046	276.383	161.389	45.3489	31.2312	4.08131	20.2289	29.5389	50.2189	99.3691	74.5101	60.7146	43.8175	121.508	70.653	1.19519	16.1108
2.95818	24.7695	69.0575	39.078	4.46639	16.341	270.138	75.6312	164.406	42.4194	167.484	37.5154	64.277	22.068	59.7824	19.453	4.56652	37.9676	479.769	169.846	12.5818	40.1607	443.708	157.867	1.54232	19.3921	60.3071	60.0055	181.5	88.8017	403.284	201.749	214.253	100.799	45.9569	26.5388	47.13	56.1617	109.067	75.7096
264.614	63.9984	327.734	95.1081	82.6953	31.2063	39.3243	24.8096	211.054	73.0695	160.771	58.4012	5.70449	24.4173	211.31	60.873	219.046	81.7474	35.8229	61.0456	88.6316	46.7471	415.069	151.631	197.106	106.386	127.89	96.084	68.6498	57.1863	331.962	160.325	2.82077	34.5315	138.068	75.8888	84.7757	66.3456	166.045	92.056
238.121	83.2844	87.3213	44.8168	155.758	54.8062	27.3464	26.5009	127.67	43.3729	103.229	46.2979	461.511	95.1457	368.973	78.1482	45.7194	31.694	301.09	149.797	27.9178	41.4688	59.0669	43.4995	109.389	81.7679	67.6814	77.3713	116.992	85.8071	223.143	128.487	208.935	127.907	4.71434	49.6144	42.2947	60.3541	279.08	151.799
63.8891	26.5256	7.7182	38.9848	231.271	81.1021	3.89588	31.6017	283.245	65.3811	-0.307297	21.4275	25.2159	21.9716	109.544	37.2923	88.7774	56.1454	521.917	206.018	98.9061	58.0911	349.807	128.865	43.8044	145.648	128.02	115.226	147.375	92.3313	100.346	95.5126	65.119	67.7349	15.0504	53.6422	12.7596	41.852	119.015	70.0878
259.977	82.6269	7.80154	22.5543	7.78653	15.616	93.9305	31.5229	132.177	55.4269	218.412	100.595	179.358	47.9428	23.412	43.0451	230.331	97.4211	82.2488	50.8619	35.4837	37.8332	162.047	60.3521	9.00947	102.144	287.07	135.712	272.697	136.237	76.4031	55.125	90.1149	65.2528	44.648	56.6742	21.089	60.617	22.9284	46.4077
42.0555	39.0158	320.707	83.7794	25.77	33.296	391.663	90.5736	248.46	77.6087	3.89802	12.1489	90.6399	38.1892	1156.26	196.025	182.008	73.9172	301.942	142.892	197.014	112.815	2.25132	28.0689	11.9116	20.5694	7.6865	15.0039	5.10214	32.7656	31.6499	36.5045	64.7013	70.7638	152.736	85.4052	12.5889	36.5424	7.075	40.9811
183.464	67.5585	111.17	47.0632	492.19	125.543	200.211	57.6885	6.84899	28.8928	224.741	55.3094	132.753	40.849	116.263	26.1613	167.61	74.2015	1594.14	434.734	870.167	256.457	52.084	56.5788	3.17793	64.3997	194.471	500.181	131.52	80.5386	299.711	152.851	0.473135	15.2452	85.8931	115.029	134.52	84.334	38.3228	39.6333
5.16193	19.2349	205.972	65.6897	111.832	45.5599	116.685	41.8414	15.9899	25.7212	140.545	36.2998	106.925	29.6926	148.033	47.2449	140.429	64.4683	57.1432	36.3271	287.772	119.594	84.0086	37.0795	32.3063	59.2888	136.317	107.194	5.61192	41.4914	448.935	195.502	122.656	86.4951	147.438	120.008	83.285	52.4246	240.628	124.872
389.35	123.589	256.699	60.4329	455.661	109.722	38.4873	24.9112	389.099	74.7275	292.636	59.7668	11.131	33.4739	4.52695	23.8083	112.349	55.3953	168.178	81.4999	38.0417	55.2171	2.7891	22.8283	205.026	96.9166	217.466	131.482	69.0452	54.2335	160.109	121.57	223.944	115.852	96.4169	100.259	152.12	101.523	3.20917	59.5196
110.827	48.476	104.702	44.7974	891.216	188.877	44.2216	59.7153	91.4057	60.2379	131.371	37.0415	9.50929	18.7451	290.854	118.51	47.2876	25.8476	91.3195	79.7789	152.844	77.0804	53.4493	36.9454	8.38874	123.304	37.2206	60.6681	57.1163	107.766	346.265	146.12	1.48895	20.2548	78.4305	93.9717	1.31636	27.9254	0.940843	34.9632
122.908	38.1706	197.381	68.7843	224.63	54.5787	2.67568	9.8295	532.119	126.994	220.291	66.5119	132.917	37.2468	232.324	57.6166	355.038	205.753	97.8525	35.0945	342.176	117.65	451.633	220.401	121.282	97.4176	99.878	89.9076	198.177	137.277	2.38003	33.4234	70.8453	51.9647	89.3357	64.5308	144.066	106.338	73.1634	74.8795
137.667	42.5097	270.197	84.0831	89.9256	35.3836	102.42	53.9402	217.481	34.8595	132.349	32.9645	25.6669	15.1047	3.54318	15.1538	160.193	81.1345	55.0994	62.6422	43.9988	47.6926	59.0163	125.845	74.055	38.3182	263.832	127.627	153.53	94.1554	6.89017	0.632262	89.7202	62.0219	82.9241	114.48	67.9444	62.3641	40.9064	31.3643
613.009	136.049	44.7751	23.3882	52.6491	30.3927	4.30289	25.3085	432.701	83.798	227.065	56.7498	38.2105	18.5753	148.011	56.883	65.3496	38.9662	43.0465	84.0841	165.593	74.0475	179.613	70.3513	83.4223	66.2544	109.366	89.1919	85.8387	93.3384	71.4906	59.8668	1.8512	27.9992	5.6919	57.174	4.62467	41.2776	3.04113	33.0767
155.002	47.4079	114.195	39.5454	36.8392	32.1322	7.66261	20.3971	110.967	47.6062	249.367	114.201	12.5072	13.5618	59.7557	15.3415	86.2877	45.9917	203.92	90.1944	66.233	49.085	62.5869	114.825	60.7889	81.9668	351.946	176.895	42.4732	51.6836	2.90348	45.6248	96.1048	62.9187	0.44747	22.2971	18.1336	52.1962	29.4096	26.1607
203.402	46.8815	122.618	56.0777	263.676	77.5365	315.963	64.0893	99.7286	37.9346	90.8627	41.4163	160.602	28.8398	129.137	63.7953	505.312	194.386	277.229	110.62	18.8533	21.8599	288.095	109.301	1.84974	38.7616	232.055	122.687	100.163	72.2118	1.31357	14.3871	361.815	172.473	108.448	101.589	159.511	118.926	256.088	132.417
557.844	146.24	879.368	203.263	146.278	42.7056	160.729	59.7098	8.024	13.7346	636.724	118.675	98.1491	34.7849	18.881	6.51747	86.7514	53.8675	102.534	59.5395	141.723	67.6369	156.956	85.367	6.0683	81.0154	69.3512	96.4751	5.49638	33.9107	63.6034	50.1711	0.123423	31.8766	158.084	140.626	6.33993	29.5878	108.4	66.8436
86.9743	47.7503	6.35937	12.3237	4.9176	38.142	127.942	29.8443	361.773	75.5105	192.742	41.7465	348.011	64.8237	122.793	43.8916	169.12	75.4095	383.817	131.443	74.3024	33.4828	266.506	126.247	138.737	80.5665	252.091	164.07	78.8926	77.2279	616.075	323.975	281.671	131.104	82.5285	51.8845	9.81704	56.1626	45.7097	105.105
341.509	81.7241	27.8951	18.113	337.374	81.9325	283.71	66.7574	44.601	30.7526	253.459	56.0841	1.3345	18.2532	228.396	42.1896	276.369	106.896	155.362	59.5577	26.4824	122.523	539.99	172.02	29.8697	44.5033	85.2386	66.2255	94.1606	74.9295	5.8848	46.9197	58.3214	58.8685	395.549	190.023	94.304	68.7574	145.028	78.8611
110.28	39.7339	283.477	81.6768	4.62145	12.3543	45.0538	22.9386	91.1812	31.1168	151.202	43.9001	7.00256	26.4325	173.237	47.5158	52.1001	36.1425	120.203	64.5995	4.69105	19.9848	267.293	94.3407	158.982	116.333	160.477	99.0436	197.28	106.74	7.3522	19.9221	37.3114	36.1001	63.5799	91.9583	7.35047	51.6235	153.78	111.509
154.861	50.943	63.242	24.1843	274.365	82.3468	6.44861	19.8339	134.493	29.4336	341.596	89.0309	50.5936	18.6703	172.774	40.5498	211.907	86.419	51.4546	43.9123	52.4824	33.4228	159.511	108.802	51.5185	43.6698	133.911	64.5412	6.65143	35.2053	103.921	260.885	93.9913	85.2948	132.124	90.3706	4.63494	42.9851	36.2153	67.7361
105.893	31.7962	197.697	62.3527	48.0521	21.5244	17.9299	23.3674	79.6122	28.8058	264.954	82.5314	50.2306	20.8704	14.9557	25.8245	58.7667	26.8178	108.074	89.8983	183.282	83.257	104.729	48.8555	3.78488	30.6405	157.217	79.822	179.371	108.661	3.01994	19.1663	404.346	190.742	181.56	136.564	53.6362	56.1595	7.77256	51.8043
420.218	85.3218	324.906	75.0624	8.99422	46.6457	298.142	114.83	183.331	93.4565	738.51	151.953	132.225	44.7113	67.8234	24.5828	94.0401	82.7459	76.9237	53.1613	92.6109	52.3596	3.00277	27.3544	63.0975	80.6483	156.163	121.158	154.14	146.83	8.06814	74.25	89.6115	66.626	155.406	98.4381	54.6845	40.9414	18.7003	91.3049
190.713	65.1522	142.127	49.9092	4.6184	22.8604	245.358	62.2841	532.707	86.8785	221.333	70.7669	88.2497	27.6887	34.6599	30.4833	69.5665	31.1761	255.709	124.412	199.735	79.1971	235.24	401.169	107.366	83.0771	153.406	89.6935	32.9558	4.16293	238.818	123.176	100.998	57.817	46.2773	50.8929	63.2423	50.3271	225.413	118.53
817.997	192.831	383.465	86.0556	6.1428	22.7688	144.628	46.3699	63.6332	22.0408	54.8002	20.5711	44.2016	21.4156	74.9996	40.4067	76.8227	43.6338	591.325	191.573	100.373	56.4183	124.577	85.2766	114.384	76.7384	341	168.078	9.75497	106.532	55.9089	50.1155	67.9893	49.1886	13.612	59.0918	136.09	90.763	27.9284	45.8236
860.124	181.711	162.489	57.4964	216.475	64.1643	143.686	43.9119	839.692	139.134	6.98841	17.4933	6.81971	19.7838	232.006	59.9713	220.161	82.1078	894.433	318.064	19.6843	53.3498	111.441	86.5882	1.27139	9.08312	523.992	240.425	27.3402	36.8391	10.1719	36.9928	1.17176	23.4478	86.0487	52.1592	131.754	117.158	135.401	91.1812
2.28342	12.9232	102.993	28.4403	60.3254	20.9871	138.619	54.4452	358.914	83.0546	157.562	57.4878	74.1194	25.6405	122.057	63.6811	243.413	101.131	199.625	98.4418	507.936	166.448	120.735	77.0424	86.977	112.572	144.548	109.42	5.31042	23.1241	18.3466	52.2134	1.99615	34.653	112.673	76.4169	111.297	109.1	-0.487103	6.32717
302.091	68.9232	116.893	56.7536	2.74172	14.179	15.5155	18.2562	395.525	83.0884	372.313	93.5284	54.6393	15.0983	557.99	122.623	119.032	92.5616	464.736	144.829	87.1859	41.4933	229.117	93.6133	396.375	198.042	4.14158	20.5537	6.68662	22.727	351.036	163.862	121.719	74.8364	40.6705	76.9662	10.0599	52.5931	301.187	222.333
80.5879	34.2593	262.014	81.0466	531.845	118.321	104.804	40.5016	43.9832	14.7362	449.634	126.834	29.9874	33.5605	5.13001	21.7567	69.5433	47.6141	88.7924	63.2387	8.72036	44.5076	272.161	129.158	77.2526	62.1251	266.576	147.895	63.3193	52.7921	58.9941	60.7275	2.80407	27.6333	114.157	109.944	92.7447	69.2797	164.238	90.046
8.30197	12.7601	192.544	87.4176	250.61	54.7445	195.982	69.3365	83.7571	21.2359	94.1162	28.2798	294.31	76.3382	7.24993	15.0594	102.875	67.9258	266.166	97.2582	11.6758	103.319	131.71	78.9689	7.23649	96.521	13.4418	146.403	341.527	162.195	3.29382	36.5302	145.853	85.1728	209.304	89.9817	70.168	65.1731	121.662	102.445
95.664	35.1662	170.437	48.6294	207.239	61.0759	24.7408	36.1428	14.5363	27.3041	204.205	66.6029	207.697	55.1329	150.045	22.5902	35.1243	36.4351	110.512	50.5759	90.4766	70.8785	26.2848	52.2526	227.606	150.161	54.3141	97.9192	31.6768	60.6372	63.3111	63.6184	113.376	85.0448	5.2482	36.1198	142.412	77.6241	96.0937	97.1784
6.21592	25.0085	178.656	51.899	43.8268	35.6568	208.001	62.0124	129.978	39.1157	354.064	93.8981	169.863	54.2068	19.731	23.8212	144.706	59.573	125.42	55.5604	205.157	88.4864	163.907	83.3082	202.975	108.286	103.783	77.9994	112.329	81.5811	45.8757	37.6898	229.852	132.494	95.0876	58.2035	204.564	126.127	29.0261	53.6425
74.3911	24.8868	47.4325	26.4282	9.4418	33.9987	44.4202	25.977	586.784	106.17	93.6927	38.7541	46.8928	24.747	179.083	45.6922	22.0358	39.927	122.495	63.898	61.9047	56.5566	115.84	78.4583	90.9339	76.0573	97.0856	77.7337	128.816	81.8873	439.916	211.659	83.9342	70.0367	85.2153	94.062	104.487	114.481	123.075	97.836
250.505	71.1564	2.27773	9.68009	13.8241	17.8774	397.218	107.483	238.938	54.7952	846.989	179.321	68.2996	47.6788	219.569	56.3761	184.842	80.935	97.3834	70.4961	97.5394	153.588	56.7717	86.4227	6.34881	47.8544	12.3218	137.249	85.2701	56.6227	5.23	65.0621	292.513	127.519	185.618	107.641	197.735	102.871	146.97	84.2147
103.047	28.4047	92.4342	37.8744	136.568	53.0753	185.986	56.0816	89.5903	27.5102	145.607	53.534	129.511	36.4185	84.3958	36.881	42.4222	34.8297	89.0488	50.2342	239.08	100.461	251.856	107.938	3.11424	39.7856	145.061	88.5882	4.76924	48.8898	101.717	99.2866	276.01	125.748	11.6247	106.746	3.4421	37.9449	133.49	97.3825
403.018	90.9163	71.327	22.4474	177.985	56.6763	31.1085	46.8071	232.909	52.9667	123.682	40.5853	489.356	87.2778	472.772	118.518	275.169	96.2347	104.208	62.9459	218.858	84.917	151.295	103.494	665.94	321.244	7.65012	63.7263	92.7017	69.4669	9.52316	93.9415	177.722	88.661	619.541	277.044	16.4562	44.7761	5.88082	63.2824
51.9664	34.8123	128.503	38.715	15.8868	31.0503	21.8991	25.9637	6.43904	15.4068	207.79	76.5688	201.649	51.3992	467.352	122.924	17.6254	37.3253	125.776	86.4683	85.4685	40.1586	218.902	120.593	91.7091	97.5363	761.702	315.141	5.13122	75.0277	17.1666	140.598	4.3561	47.9862	85.5159	69.3056	25.0094	25.9391	190.724	108.202
149.625	50.3899	133.851	38.3466	438.548	106.693	389.984	95.7516	67.4583	25.7354	352.108	87.2535	85.0571	39.5038	181.229	37.2122	91.8291	47.6852	221.689	85.5473	54.0964	37.3562	217.099	102.24	108.623	53.9774	49.5692	62.6027	45.001	56.2401	5.62792	90.7626	44.5965	44.0171	195.017	96.7156	13.562	23.3593	123.333	69.9347
230.309	69.7137	90.7901	54.1888	176.578	45.3928	12.3967	31.2994	469.445	100.468	251.026	52.0631	23.8034	30.097	60.4552	17.1205	173.782	125.526	145.373	66.9647	127.608	64.3924	35.8631	102.139	570.332	289.616	72.0218	51.2256	127.998	92.0606	70.3811	104.957	32.1154	29.9047	333.769	173.343	59.2148	70.822	78.5908	49.4465
30.5996	21.1262	305.29	77.4162	9.70714	12.4492	165.369	35.3259	114.306	38.1968	230.957	75.3671	31.1747	22.517	18.4613	22.8336	129.191	57.5311	244.105	84.3854	84.901	62.7998	51.6809	39.9705	243.782	130.17	211.226	107.286	105.814	106.943	122.646	87.4119	111.822	83.2419	380.289	183.67	33.6851	48.1096	5.84305	44.4026
107.973	27.0121	12.9349	62.8916	5.42489	27.7796	22.0177	39.3073	124.401	34.9971	147.214	36.8175	2.46327	8.85945	43.8564	16.1457	281.312	90.8688	391.298	132.758	20.9179	34.9133	253.716	80.6118	250.674	138.341	30.4489	246.209	205.485	161.683	4.41579	36.0105	441.763	221.665	3.21464	40.0223	0.053574	16.4969	8.03054	45.6788
442.762	112.423	91.5043	27.0702	104.419	36.2088	77.5141	45.6026	133.054	47.3638	175.385	71.5816	127.181	36.9579	701.138	127.439	100.03	43.004	196.739	120.729	308.339	145.728	32.5784	39.0929	122.081	90.1479	116.748	110.047	16.2185	174.556	7.76485	25.6068	118.523	62.1812	90.7008	64.5378	61.8905	46.5427	249.087	141.53
353.799	70.8286	236.158	72.5692	15.5071	28.6842	126.213	38.078	168.332	39.2841	203.897	42.0612	275.431	54.3577	5.68518	31.2011	69.7077	48.2571	194.564	95.223	22.9166	32.5328	353.82	133.507	1.41367	22.957	2.41453	28.7941	293.815	145.998	79.3413	65.6222	3.95718	48.8749	130.403	66.0129	302.019	171.121	89.6796	54.5532
31.5357	35.6981	175.274	88.4756	155.118	49.8558	4.3923	20.9238	137.325	37.9917	159.105	54.0814	147.124	44.483	8.55387	32.3523	59.4214	39.6802	691.685	214.703	81.2805	43.5822	528.027	187.328	95.3994	60.045	39.5801	76.6842	49.7888	65.4567	115.413	77.5314	82.6537	55.707	43.6261	52.5454	149.237	99.9886	24.5111	72.3044
2.66155	19.1549	141.819	47.3394	513.131	119.269	48.396	31.1794	150.445	39.233	132.269	49.3454	221.001	61.936	251.856	70.947	38.878	62.6571	154.52	91.298	60.1613	44.6437	175.396	87.8624	4.49822	59.6634	175.559	88.0699	28.5045	253.129	221.145	185.3	109.177	98.6847	439.387	208.17	124.366	77.4215	2.60381	59.6048
17.8529	13.3451	333.698	76.4345	195.087	38.4021	275.742	67.7845	274.632	66.9428	288.272	67.7267	85.9039	30.8264	448.192	97.2261	163.52	74.9501	164.278	66.8366	114.992	56.6573	39.7313	58.5673	166.68	119.335	6.03453	41.0321	295.941	136.425	66.4614	58.4149	226.505	123.518	132.551	65.4784	72.3272	80.7035	139.082	87.3593
229.163	70.3767	410.255	93.4501	182.516	51.1978	58.488	27.7634	1.68514	11.5379	178.647	55.9281	315.57	64.1986	172.802	52.7454	131.236	79.0509	251.775	133.387	157.052	78.8715	261.838	133.919	6.70376	104.313	343.55	161.054	43.2566	59.0345	50.4163	45.6873	18.0292	22.5233	140.582	99.5738	357.735	165.245	55.4513	49.8494
440.574	105.429	169.395	70.0291	415.688	87.0116	37.9824	25.9348	294.687	65.3375	186.151	55.4621	7.113	13.0739	436.66	79.8749	101.471	48.0582	93.4781	54.7494	396.495	119.371	271.643	253.578	42.4338	50.5991	0.294044	22.5608	27.7712	72.4786	3.66122	54.0128	95.4963	65.066	146.402	117.064	16.7547	71.2861	214.968	131.022
4.84704	14.8966	1141.87	249.833	5.86909	30.7818	160.145	54.9603	170.773	45.7076	430.446	73.3326	495.715	113.122	257.981	62.9807	4.17836	26.4219	4.78798	39.3552	36.5904	41.6166	192.369	105.907	81.0931	78.6427	99.4982	86.8212	75.6527	68.7092	7.57645	85.8811	74.8574	45.3203	99.2855	62.2491	84.8791	51.8734	59.4578	55.2952
793.853	164.766	98.9835	41.6586	1044.05	225.979	23.824	30.9208	84.8989	24.6564	5.57276	29.7389	236.807	57.0299	518.468	108.746	37.87	28.3136	178.153	79.4936	70.0588	61.2201	7.6853	17.6578	69.323	74.4501	0.40672	16.4325	132.181	105.613	140.413	113.316	125.664	120.417	154.115	86.4357	98.8275	71.6075	63.9429	92.7382
10.4836	33.2292	87.7035	31.6244	110.18	40.1216	236.129	58.7467	4.31288	22.4621	629.576	163.355	5.56277	17.9047	171.937	50.6092	237.915	121.55	103.751	64.7063	28.0124	25.1791	30.4585	28.5566	38.9156	59.1815	218.541	174.305	364.813	175.732	99.875	86.2941	1.78945	15.9369	111.979	58.0018	166.337	106.428	30.565	42.4404
210.582	59.6421	100.777	38.5913	167.624	44.177	107.217	35.9977	89.0904	26.9129	53.1903	27.9837	1294.63	240.291	153.64	42.2887	276.582	99.2652	82.2204	47.135	399.183	125.295	1236.27	351.158	8.67498	85.2749	276.562	168.983	91.5854	86.1257	42.5398	32.1114	259.78	161.582	541.059	280.484	68.0984	77.7634	103.149	76.1638
199.625	45.1329	294.878	122.733	332.167	67.159	97.2404	40.6684	417.014	84.4464	72.5806	38.0413	16.1905	18.1429	94.8451	37.8732	3.44181	18.4581	267.312	169.921	6.69983	28.245	135.783	72.6009	433.961	215.51	133.41	89.237	6.4904	70.6425	410.534	212.661	1.75814	21.4437	630.219	273.033	163.512	110.558	9.21253	28.377
750.844	171.017	177.252	91.9405	264.584	84.9946	28.5988	29.5248	120.155	49.7143	180.536	51.073	135.53	34.8914	195.298	51.2016	223.174	92.7915	60.8749	37.4117	116.944	94.6602	7.22029	45.4679	70.5129	50.8297	101.958	78.7894	300.271	148.256	402.419	237.876	93.1626	50.2834	72.3544	47.0658	97.8459	78.303	25.4606	64.9815
76.6445	32.6277	318.073	87.2237	94.7949	28.3167	238.125	102.745	68.6652	34.993	37.7002	29.9178	10.9581	24.8793	72.9052	44.8955	175.908	83.264	76.6603	82.6738	178.449	78.5137	248.954	123.574	145.387	109.793	3.74707	24.856	51.3022	41.8277	66.1614	77.6942	215.334	107.479	12.3607	59.2682	109.681	71.3525	20.0038	104.303
141.302	59.1313	90.3069	45.0372	12.1054	25.088	170.886	51.2253	26.7874	22.6589	270.878	76.4557	106.953	47.2936	16.7694	32.6013	132.139	69.0714	131.943	71.8939	133.734	94.4114	50.1684	49.514	6.54597	80.977	5.00536	59.1368	150.688	126.602	188.76	151.252	210.181	106.449	59.7944	88.5288	49.5187	46.0391	212.194	147.116
162.589	57.6826	159.115	56.6716	19.5726	20.9531	494.34	176.594	179.977	48.7733	137.907	48.008	63.1954	28.781	11.4974	14.1465	180.82	94.3615	153.934	74.1217	218.192	79.7138	35.2555	36.4212	109.745	107.196	54.3082	48.6884	92.6697	87.6432	153.711	120.193	95.875	66.345	44.3159	49.7564	519.05	257.534	85.8937	90.3717
341.928	76.3997	304.542	93.1185	8.6217	34.9792	207.797	70.2803	171.728	52.373	137.47	73.5244	122.293	43.5546	377.183	71.9723	443.249	138.542	296.86	115.74	144.088	87.4585	264.355	88.5571	92.2495	87.9962	1000.73	425.961	12.9993	33.5745	113.561	105.565	74.4827	63.1414	1.82783	23.0328	4.02923	33.7356	76.6162	60.9713
356.21	74.1068	118.562	33.6416	9.74916	42.811	39.0191	26.9327	109.615	25.2867	17.2536	57.0271	314.214	91.9131	667.676	163.426	48.7773	37.586	137.594	88.9518	105.836	63.0995	44.6189	72.351	74.7264	72.522	34.6456	47.2182	40.0145	46.7678	12.7661	105.239	6.96585	16.4108	6.10029	41.8055	84.6977	64.3041	100.918	59.4239
52.8717	30.8755	74.7306	53.515	197.535	66.6737	189.061	45.8236	95.9365	53.6297	176.383	43.1487	157.589	42.6668	12.5004	35.7458	159.903	66.4832	106.635	81.3222	289.357	113.555	168.938	79.719	1.19719	22.1313	216.364	140.408	302.824	151.475	75.5467	76.7354	106.488	63.1219	77.5875	58.7904	57.2973	45.7603	105.926	85
87.3479	25.1819	77.5718	35.5816	105.598	43.2931	37.1869	25.8152	305.092	66.8183	42.3373	20.5993	141.072	35.8102	31.7785	22.7324	724.163	297.365	245.258	101.037	102.023	47.7825	138.531	68.142	43.1937	37.0892	196.65	134.276	293.848	160.07	70.5386	56.2199	189.423	125.364	2.78759	31.7418	6.42212	47.5338	218.855	108.606
106.82	42.6862	365.589	108.401	2.62633	19.7369	112.534	45.8156	174.844	44.1683	88.1076	38.134	101.939	29.2518	178.584	49.7287	337.381	134.812	587.439	206.891	86.8728	46.0802	460.413	173.031	6.00416	31.0628	60.2829	47.1588	63.5286	65.7175	107.019	87.5184	30.748	81.8931	71.1687	49.6078	70.9488	62.6791	22.0791	42.5188
177.913	58.471	21.9775	16.2796	5.67416	10.2804	68.2752	42.5282	91.1355	42.5178	374.386	157.013	104.657	25.8316	59.766	16.094	112.692	40.3207	113.877	57.4624	164.261	64.714	76.4144	57.4141	59.0053	83.2226	99.3149	86.815	8.0508	73.0031	286.508	155.013	136.43	75.2742	27.9702	28.5876	736.574	344.545	135.625	75.6867
4.105	14.426	5.20896	19.1605	101.957	28.3434	15.4094	16.2297	96.365	33.3257	647.205	123.413	254.778	59.0396	18.5085	18.5755	175.155	81.7936	577.169	210.689	73.894	45.1322	47.3075	40.837	70.1349	67.567	182.771	136.608	367.351	217.749	31.5804	46.2344	76.132	61.551	101.86	102.107	27.6187	37.5261	29.572	45.3426
752.327	159.866	116.907	44.8161	67.5511	60.1608	34.0802	24.0918	762.174	155.289	420.46	113.034	18.7849	33.7644	256.838	51.7686	63.9847	49.6848	281.431	113.762	3.9913	27.9552	40.1716	42.55	106.948	102.929	94.1981	73.915	108.918	89.557	14.7477	43.7749	10.4783	70.9611	3.86676	15.4564	235.243	136.155	24.6708	61.2074
129.317	39.3357	208.313	64.1287	198.144	41.6775	91.0888	34.4172	5.20845	15.6971	208.009	51.6608	14.3307	21.0613	6.91703	28.7728	164.352	72.961	116.982	71.1123	179.387	58.8325	72.3688	69.6603	134.011	100.148	69.4166	54.3908	146.383	97.6922	36.542	50.3873	3.4273	25.6942	492.974	229.004	164.664	84.0181	182.418	101.192
6.64927	17.8408	235.962	105.295	43.6766	36.7045	71.4658	68.3813	101.315	33.7604	482.897	91.3156	4.20421	18.3491	47.5583	31.2917	47.03	25.4579	48.2188	56.8563	5.64548	16.5146	225.837	97.8378	371.885	181.551	12.7799	46.4597	129.645	88.1455	101.76	81.2824	115.543	84.1748	5.68987	63.393	13.9779	38.3401	44.8602	63.1996
204.834	70.3745	169.943	60.8067	9.78434	25.5895	447.743	93.3867	49.4847	24.7149	64.6162	24.6526	19.9468	18.3467	79.174	29.9959	51.6441	34.0898	131.352	59.1427	102.975	44.2469	95.9922	88.7183	69.5942	51.2792	49.3376	55.1432	144.362	77.2479	95.4951	60.9875	93.5712	90.4332	125.583	68.764	40.7427	59.026	38.1209	88.2779
13.6816	25.9219	357.271	76.6812	123.427	44.1255	6.43003	13.3277	434.834	84.2284	195.018	66.8195	105.096	26.3934	341.622	74.6757	83.0043	71.2629	281.594	104.339	131.71	78.7023	335.333	119.13	271.661	143.338	102.627	61.807	197.508	109.141	92.8433	68.116	107.613	82.1616	362.099	178.052	2.53439	32.2271	117.328	94.4108
608.408	131.376	459.078	108.79	286.211	53.1468	374.349	111.86	274.717	68.2163	151.41	61.6157	12.5609	56.4051	90.5666	46.7634	39.2525	33.2239	178.793	74.5668	188.836	76.481	16.545	38.8291	172.454	126.473	3.39107	30.3724	1.97557	20.564	245.331	127.188	133.918	97.786	339.733	166.652	21.2729	74.0584	143.065	115.515
2.78492	21.8555	146.432	60.3117	199.297	62.6675	8.21029	22.7806	490.567	92.3038	2.23844	22.419	27.1631	16.3323	197.002	55.449	705.266	208.741	64.1631	64.2979	67.513	58.3561	61.8593	46.6808	27.6289	32.217	140.908	93.1372	614.193	434.294	35.8002	49.4675	99.0895	62.683	100.145	57.7676	9.21406	26.4449	111.604	76.403
145.857	61.1117	204.16	53.2943	7.11991	10.032	185.775	53.0901	377.205	112.448	86.7188	35.1708	6.34123	22.8448	262.58	56.9056	486.798	157.757	475.333	173.583	4.92382	33.5609	109.142	57.9513	45.383	26.192	12.108	20.1618	45.3938	41.8661	169.154	84.9889	64.3821	50.3316	34.9436	37.701	25.9718	46.0685	5.47812	64.3909
83.3064	34.109	132.686	65.9021	154.421	45.6641	7.93663	18.5262	163.155	48.1551	103.053	44.7974	66.3241	29.3816	2.71595	25.8447	137.252	81.6225	94.3829	53.5752	4.11465	24.0782	26.7746	42.9362	96.042	69.8879	67.8499	100.721	18.4253	239.398	23.8693	42.543	148.047	82.5226	268.518	131.458	31.3807	40.4439	87.5936	52.6511
132.134	52.5462	118.176	41.9168	573.013	128.496	152.076	53.8322	29.7432	53.5079	53.693	22.903	118.737	32.072	131.018	34.5571	127.536	62.2249	99.4545	58.7495	38.6844	53.7291	118.273	65.3476	24.0112	52.1893	245.676	132.458	37.1939	91.3086	30.4417	100.552	425.638	211.538	87.6337	74.9685	117.463	97.7223	78.5179	98.5712
169.848	57.5265	252.45	74.5202	22.1778	22.5246	32.9713	25.8377	518.081	103.592	23.8827	44.0346	14.6103	30.9901	49.0675	31.6625	123.38	57.9484	163.019	87.1705	11.9994	20.7123	108.801	57.0187	1384.39	573.469	575.317	296.888	196.682	105.631	118.818	85.8286	99.176	127.048	263.096	148.565	25.7894	43.4308	162.839	93.6395
230.171	62.1512	120.738	77.3463	38.0375	23.7128	148.872	54.2176	1.09287	8.54257	74.3352	27.5341	5.49525	18.7963	13.8763	13.187	160.053	82.4758	77.2234	48.4553	52.7245	30.3222	537.262	159.479	441.969	204.078	66.9074	50.897	10.7985	108.596	169.145	96.529	240.736	146.79	214.977	120.491	5.38765	51.9405	1.82242	27.4293
785.792	151.224	30.2923	22.5911	2.69407	10.084	48.0366	26.6411	792.29	171.062	167.75	58.2429	7.21171	22.5597	266.855	71.7494	431.07	139.756	878.348	281.839	113.531	89.6136	36.5384	41.0356	26.825	51.5434	45.5947	67.5071	160.833	77.4013	566.471	256.362	11.6685	131.84	49.6721	43.6309	4.33389	37.1177	82.2906	92.0865
176.395	66.2615	19.2404	35.9713	274.966	62.5319	7.79586	18.4588	183.634	50.9995	183.352	57.6729	10.4988	41.6157	386.365	73.6576	64.6287	31.5927	9.48911	67.3654	11.4186	38.6145	9.25833	23.51	262.634	129.184	85.9426	61.7045	51.1878	46.5558	195.415	104.262	63.8413	52.4938	122.293	77.9053	281.976	143.996	7.72581	102.009
9.62276	40.4587	198.906	54.8989	2.45101	15.7318	25.6763	33.9596	233.372	65.2253	2.93536	10.9422	19.6605	23.8443	10.162	30.004	74.6196	87.5436	87.5404	51.8099	39.7641	25.7543	199.04	95.1565	48.4095	46.7248	108.179	84.5644	29.5219	26.2858	0.908028	9.87889	0.715502	26.9403	89.9724	78.1831	389.485	175.884	24.8189	22.7724
103.689	30.9238	249.4	114.215	81.5702	53.1215	81.6712	59.5395	115.835	32.0696	182.971	59.4283	16.6458	18.746	191.104	60.4055	167.528	79.8354	152.487	81.3452	318.504	113.606	72.2037	48.687	87.7973	54.5545	296.115	154.219	8.61508	26.0586	79.9299	69.4423	457.976	229.494	58.7125	59.9115	57.2375	69.1543	309.632	174.835
331.842	81.7261	15.3739	14.782	11.7787	17.0529	104.75	41.7602	6.45997	25.4447	903.003	192.938	222.861	52.3705	12.062	12.6227	921.838	292.308	178.359	97.3602	179.545	116.315	69.4625	64.722	2.94628	-1.50591	128.543	107.909	7.24283	7.28735	57.175	44.4085	101.447	99.3002	142.595	90.3025	69.4626	45.6894	235.473	106.794
390.708	97.7181	232.271	68.4899	223.743	62.5449	68.5694	53.8124	115.519	35.5326	419.796	75.2094	117.976	29.0283	271.269	68.7195	382.697	144.508	13.0619	55.8386	137.626	72.6986	21.1405	45.8177	113.388	84.1922	11.3681	24.6375	202.321	112.817	7.43613	81.3362	36.0138	28.0966	3.78646	60.5944	74.8873	45.9362	222.1	128.373
4.11798	9.92073	95.421	33.405	4.42994	19.3371	28.7847	12.9934	322.531	76.2116	205.457	53.7476	240.772	57.1974	1.40662	6.77824	79.7339	68.5928	79.5479	45.0554	67.8377	38.2281	1492.13	430.065	623.914	270.369	137.611	78.5717	1.72274	23.385	169.742	136.707	255.577	96.0941	97.4278	63.0664	114.531	106.627	90.4921	129.173
129.577	46.146	4.61063	17.4759	965.8	226.536	10.708	25.3493	214.389	48.1998	458.272	100.636	211.337	52.3543	62.5077	21.1928	36.5222	29.4617	707.168	238.368	132.541	120.431	135.241	68.9352	103.262	67.5098	85.8974	73.5615	7.90191	98.3292	554.925	281.869	528.246	283.127	122.96	95.7024	124.667	96.5235	8.95105	41.4467
4.70745	15.2937	91.3205	33.8964	155.443	40.384	6.49828	34.6289	436.893	89.4679	87.8832	47.6754	16.97	31.341	19.0716	18.2867	391.808	120.595	304.357	148.869	94.1319	45.8953	371.925	140.5	177.171	88.1656	24.4182	42.8374	202.228	124.418	81.9426	95.7328	115.802	90.9157	144.657	111.077	14.2932	51.1802	42.674	31.5214
123.194	39.0205	73.4438	32.9912	126.828	48.5701	82.0433	36.4155	51.7163	40.0355	103.1	43.6411	25.8996	34.0324	105.081	37.467	101.371	53.8616	193	80.7081	170.169	77.031	133.02	59.5454	174.453	136.052	52.0406	56.888	28.0056	26.7014	4.68918	28.1991	92.6818	96.085	51.1265	48.8637	11.7217	125.166	66.0844	58.8866
229.025	60.3222	373.648	88.8507	3.57074	5.02412	184.299	51.0968	703.892	148.993	401.747	85.6008	97.0881	40.1509	100.798	28.6828	24.0149	40.8017	534.365	187.07	163.444	87.8183	72.4029	47.7475	120.837	78.6507	2.5569	39.1811	64.41	50.5087	418.947	231.396	368.781	166.082	427.377	227.085	107.535	88.4927	2.72459	58.5205
152.498	39.1499	147.13	58.8605	316.539	67.4437	26.5789	25.5199	293.956	67.9438	222.026	59.1086	158.377	36.0634	21.3466	20.4871	81.7326	40.9995	302.383	103.811	7.11297	63.4021	744.051	251.772	41.2899	95.9625	21.5372	41.2298	157.575	90.59	175.544	86.8475	214.691	118.391	90.1815	78.0501	82.248	63.6496	30.6141	35.3311
19.6542	31.5246	112.898	28.8526	25.01	28.1019	34.6025	30.438	146.275	50.5792	165.119	59.4197	115.547	39.2891	122.261	54.2136	87.1216	43.9345	26.8285	36.0037	775.59	236.007	243.757	91.8001	78.4784	46.5782	139.945	92.4533	14.3376	183.013	9.63715	118.447	433.278	198.896	196.775	89.7003	18.2903	65.2996	119.587	74.708
114.066	66.023	99.0541	42.5494	7.1907	44.2405	29.6083	25.4721	336.583	74.5159	511.958	114.029	101.708	27.5117	10.0429	31.074	133.618	81.6825	87.0635	45.4755	26.3297	27.4762	167.011	77.8909	4.84949	38.5833	109.464	68.3088	293.161	153.557	-0.147661	6.11972	322.645	149.947	41.8668	54.1347	5.59147	52.1773	82.9242	64.1958
98.7918	27.1995	4.4787	21.3779	75.552	39.4431	157.775	49.3512	104.562	42.2763	188.703	42.7144	510.817	91.1381	145.811	39.4068	129.684	70.7224	219.086	84.3987	131.965	81.0657	163.985	73.4567	82.2224	79.4389	52.7149	40.8343	36.14	46.7001	756.244	316.65	74.0224	78.0662	81.9672	63.0649	239.647	110.464	5.78777	67.5883
237.52	65.0897	159.811	52.801	18.0708	40.9846	19.2529	22.7131	532.246	88.1316	191.942	98.5911	104.697	40.8689	97.2126	43.4598	90.9333	53.4022	198.611	90.5602	90.4991	63.2607	140.01	84.0705	2.64205	39.6836	79.8977	87.9894	6.70268	48.8343	43.9775	42.1214	144.698	87.2457	49.6994	45.3466	128.212	77.8999	312.038	164.804
2.42499	14.7532	42.6273	47.2264	325.679	96.5595	24.3105	15.0672	8.30448	30.9061	2.8932	7.45129	5.74022	12.8187	23.6171	30.0434	98.5182	49.3281	2.82268	25.7802	311.464	112.768	351.079	114.485	41.3318	41.568	28.8461	41.4679	3.31706	-3.95684	65.6098	52.1628	263.66	129.743	149.256	91.3754	46.0501	52.3151	95.5306	77.1518
146.58	46.7663	46.6095	25.6054	59.4304	24.2031	424.137	98.5056	116.884	31.9095	149.707	54.6307	236.734	66.7632	69.2388	29.0177	22.9431	31.0919	488.991	185.315	9.04795	49.5388	173.431	88.6418	88.4694	83.2105	119.664	96.3146	4.16489	32.0023	52.8174	91.5749	141.041	90.4398	189.245	81.5742	1.87955	25.2838	31.7005	78.224
209.773	65.1729	190.307	66.0659	29.1355	33.452	74.65	27.956	390.017	94.0063	10.9862	18.8286	191.39	43.1343	360.602	65.5026	95.9735	60.6461	66.4249	68.5426	218.018	138.372	254.118	215.542	144.148	85.4801	154.396	97.09	105.897	71.9399	163.279	156.913	6.85352	44.9023	126.192	102.684	138.555	80.2598	146.332	81.9578
128.68	34.707	141.084	75.3206	285.553	64.5499	155.8	59.9137	552.16	102.501	104.175	41.9311	155.426	38.6493	5.71663	30.9295	136.804	59.523	120.433	55.2558	71.8492	55.005	63.2244	50.7771	106.13	77.8894	351.995	193.567	147.04	106.743	53.3846	54.3335	107.132	69.6298	112.667	89.3154	118.157	88.4866	73.4094	51.5974
116.073	51.9532	20.5102	24.4011	89.3452	45.2074	331.992	107.546	6.75761	38.8455	133.649	45.9284	165.207	58.4891	15.8405	34.4151	151.731	65.8804	144.55	67.6918	27.8859	40.634	94.9108	180.678	0.359161	14.854	83.3661	66.4626	16.0869	89.8112	42.9922	49.4337	70.6173	57.295	372.153	198.891	5.62325	16.2591	5.11315	57.6213
207.204	61.6324	275.359	94.6559	131.363	67.237	52.809	30.671	292.244	56.8654	206.778	40.2986	18.3436	14.5207	50.3849	37.6629	469.293	155.398	123.656	70.1846	310.679	120.717	25.0264	31.144	44.9943	45.951	4.23076	35.9674	129.76	121.587	129.899	76.7453	83.8353	64.8989	80.4676	95.748	114.163	90.6894	31.8703	41.4853
344.242	85.1849	168.784	72.7036	6.77555	23.8451	22.1594	43.4879	132.633	37.8719	383.051	93.1875	12.8018	43.286	181.52	58.9585	63.8897	90.7232	134.919	76.299	62.7832	35.2974	227.435	98.9047	53.2646	48.6597	234.17	115.335	2.24583	1.5371	101.924	93.6448	101.43	83.0852	110.521	83.5963	35.9875	30.0601	22.5686	40.8886
383.123	119.86	103.007	55.7669	40.3705	33.7359	243.62	77.3658	125.063	42.8933	142.498	32.4612	125.346	31.1866	46.051	33.8879	53.9903	43.3396	69.4799	36.6678	122.051	65.1732	141.374	64.3392	666.343	289.769	285.445	147.421	4.65016	33.1018	97.101	87.2698	320.047	141.576	80.4449	93.6254	35.1287	48.2703	4.24262	58.4169
86.5946	36.7557	157.072	43.8656	16.7521	42.1878	50.664	27.965	836.177	161.831	95.912	32.1765	63.9552	29.5214	181.691	46.025	86.3832	52.6708	79.609	53.7225	404.855	135.943	2.26488	23.0515	11.7373	141.528	111.037	78.8277	69.5762	40.6092	167.403	99.3167	66.783	82.564	52.5375	41.4778	154.209	144.109	95.3104	95.2829
33.3131	28.3015	303.767	80.3352	16.8064	23.3004	255.924	60.5691	127.244	40.2318	310.122	79.1316	12.2857	22.7202	86.6761	50.3093	416.399	137.344	130.86	53.1473	5.39988	45.2107	232.915	182.394	38.7884	40.6481	7.46149	49.9383	1.50996	24.6594	45.6479	48.8373	10.8784	34.1007	5.53793	50.4289	3.23475	25.3453	139.508	92.5556
15.829	35.2794	7.24451	31.1123	140.51	35.5445	13.1009	20.9843	74.6396	32.1449	145.682	37.3245	160.35	33.1127	176.653	50.8722	52.6972	53.6155	133.08	70.798	31.3279	19.1605	82.198	68.6891	38.5642	48.0526	111.084	108.372	196.253	92.3013	44.6229	41.0072	173.683	92.0954	62.3319	44.9882	88.9466	44.5406	1.45054	26.4804
52.1206	33.6885	96.7756	56.6883	191.319	46.9515	304.379	65.1864	794.316	149.813	134.126	35.7561	11.3864	23.0963	88.0833	27.9416	140.174	68.3921	170.705	81.6954	140.194	63.9801	886.478	307.019	3.86027	37.319	203.546	160.993	21.5719	43.3135	117.079	104.47	75.9736	79.8002	7.87194	55.0159	169.117	81.1923	7.28612	58.3307
265.574	82.5553	3.0149	19.8902	45.3988	20.8339	16.6397	21.583	2.25743	16.0703	75.1928	27.577	230.399	67.5402	85.457	59.2609	431.748	160.535	332.224	128.386	94.8307	63.2153	126.965	58.7221	66.2514	56.532	101.36	140.59	102.622	71.4484	64.0424	65.9329	86.2784	47.3938	31.5921	34.2189	2.20597	43.0123	284.934	157.763
96.2549	39.8798	142.077	60.9519	255.856	61.9381	70.0736	35.531	142.692	40.6512	554.644	132.439	552.864	102.802	119.631	42.865	146.701	60.4045	61.3332	52.0943	648.291	218.632	109.353	74.5152	123.762	103.861	102.972	71.2255	1.10285	12.9719	275.113	136.725	45.5462	32.2015	118.735	96.6959	38.6098	65.9259	112.719	70.488
568.325	135.064	245.259	69.9282	19.0953	17.2418	76.7568	40.6649	137.232	36.2006	99.4203	27.5014	42.599	16.0042	319.681	73.7906	193.986	77.2481	210.443	95.5325	291.172	94.5146	103.116	68.961	163.513	130.807	37.0469	72.4248	3.87916	44.3542	179.97	146.045	82.6262	60.977	6.67119	64.1694	159.089	114.827	172.974	101.267
92.9318	45.9933	245.933	93.9641	116.2	33.184	165.679	52.4211	174.061	47.1092	341.446	76.839	13.1417	23.2602	217.235	54.5167	39.2801	24.3344	6.26893	48.7087	89.0739	48.5155	237.906	85.1059	726.169	355.854	73.301	57.3514	25.4421	30.4891	108.417	74.7306	4.10546	25.8977	75.9488	72.2033	3.7326	36.4086	106.405	104.199
97.8078	36.361	236.841	88.0145	7.11728	18.8413	21.7762	27.8776	3.82292	26.5459	97.0132	28.6381	254.163	55.1286	171.773	56.6109	815.221	248.213	271.757	91.3804	167.78	71.5747	287.024	124.722	203.077	107.705	196.114	164.901	117.222	100.249	37.0421	26.4677	6.53651	54.8115	99.3365	63.2753	253.977	205.041	143.653	79.4988
5.36866	18.4426	11.0834	19.1526	12.9341	28.7777	371.616	92.2637	231.541	57.305	211.718	59.5588	5.41609	14.7137	258.695	61.5645	62.0792	70.4782	496.494	201.73	40.1945	43.9936	91.6123	76.6787	111.458	101.975	54.9881	39.9364	60.4821	61.3119	260.836	172.447	199.988	93.4556	0.547653	34.3784	67.147	55.1283	192.907	122.42
181.864	60.5795	156.438	67.5902	119.924	33.3255	5.86614	12.8449	214.283	76.2365	5.09134	21.5844	256.82	58.5126	9.14001	43.3559	6.95093	47.98	151.327	79.3025	5.296	40.1447	73.0606	48.6369	171.407	91.0812	3.27297	45.4921	164.09	140.531	141.531	98.1408	207.279	106.525	152.421	125.679	87.7784	69.7828	373.652	185.55
879.094	206.379	84.226	49.2146	382.176	73.9828	1299.51	259.047	3.4968	19.6094	373.716	97.3239	201.529	49.2575	191.91	55.3656	117.724	68.4379	112.574	71.583	532.588	176.356	96.8318	41.537	197.976	126.743	63.9934	48.2683	196.521	131.218	100.292	90.5511	97.5792	66.7745	107.117	69.1332	6.50982	24.2153	156.658	99.3378
291.362	79.4788	9.96638	33.8566	615.261	133.709	144.874	37.6577	133.908	47.1123	95.4395	29.1979	101.11	28.5885	83.1472	26.5139	81.414	48.0439	148.483	98.7021	71.7242	38.0269	392.414	131.852	170.127	106.295	8.32068	82.9538	29.7391	48.8388	303.678	192.151	107.098	68.8637	7.41878	30.0576	11.3517	20.1295	139.028	98.7357
3.35314	13.1281	12.3685	48.7187	114.706	53.2742	83.8445	28.2076	169.543	52.8144	144.664	61.1764	4.13228	14.1101	75.9968	36.3084	92.069	52.6945	686.056	266.437	34.4755	45.8687	111.211	56.097	343.948	251.337	62.6601	62.5964	47.3112	27.5521	9.45374	36.928	5.29598	40.0871	60.1754	44.1452	2.70093	47.5085	19.2539	30.6286
179.672	41.1903	9.34845	31.8908	232.09	67.1609	182.607	71.9934	3.25746	26.7111	470.253	103.111	21.1187	17.7628	25.6003	24.7155	104.307	90.7845	139.694	77.839	48.3037	41.6334	483.628	158.455	43.9138	59.2586	433.055	208.64	64.7996	69.5174	178.537	99.8684	119.729	76.3222	228.348	106.645	201.371	118.012	18.4186	41.8079
1.83682	21.6795	71.661	29.6886	98.652	37.7721	31.7674	21.4678	160.961	47.5795	44.5988	21.5576	259.241	66.9358	83.8832	27.1833	138.262	60.6458	90.7652	49.0677	272.06	114.96	7.28724	72.3946	2.22711	17.2991	7.17421	71.4098	14.3625	30.4675	23.095	53.0762	63.6026	47.0512	1.26673	23.9718	6.98425	85.3285	218.198	157.244
283.814	72.3723	108.167	31.6551	7.20372	14.1098	66.3083	44.5548	242.312	53.399	346.66	105.375	492.933	110.486	14.5017	30.3787	92.988	56.4318	178.836	64.1818	112.024	52.5792	122.082	63.8093	242.243	151.196	42.8356	62.2483	105.5	76.6535	34.6858	42.3705	76.2462	89.4468	177.541	153.467	3.19915	23.6413	4.01375	27.4892
133.746	34.5639	137.051	41.5284	9.75533	14.9945	3.92743	23.6198	99.6861	37.6577	199.584	66.2245	233.208	51.3476	364.81	87.9147	178.87	84.9945	527.969	196.649	5.46896	23.9043	175.581	96.5976	75.0057	76.4393	71.3668	69.3332	59.8176	76.7467	181.697	107.605	113.366	79.1397	120.091	78.093	123.454	99.7539	122.103	89.2944
35.279	37.596	81.6878	46.281	156.138	48.2373	106.397	41.175	85.1049	20.2278	378.467	90.4702	3.44161	8.75744	41.2697	18.3671	207.846	81.5704	366.959	137.206	25.8408	70.8191	52.1236	64.1066	114.053	85.9381	83.7413	76.5444	11.5043	105.09	19.7506	42.8833	85.3197	53.6848	102.687	72.0181	2.56295	37.271	-1.02007	21.0197
4.31443	5.93287	517.665	136.331	10.0958	25.7816	17.8076	37.9528	113.254	32.5674	131.66	57.0355	8.88721	16.292	157.528	59.4687	67.8459	94.9367	417.34	149.222	35.8603	54.3303	80.2592	38.6648	105.061	89.6486	350.036	223.181	218.895	103.879	24.628	41.8147	146.488	76.3532	177.578	115.338	22.0646	30.1258	6.65367	74.6827
625.299	153.606	145.481	46.4677	159.404	31.5588	6.3226	36.52	57.6738	26.3575	275.08	60.1431	84.6241	34.1994	7.64887	28.3461	323.139	126.84	13.3249	35.7483	28.1705	39.7228	66.6413	47.9518	161.009	82.802	3.52411	40.6694	46.654	66.8991	7.62763	14.2717	154.239	85.0064	164.122	90.0187	139.538	106.321	94.1122	63.5595
156.042	35.2896	149.209	37.3918	90.9297	27.5418	5.71379	15.7353	51.6077	23.8006	49.4588	32.1422	98.8797	30.1292	94.7381	29.4969	78.7433	73.0176	79.5831	69.648	3.94922	25.8735	154.779	88.629	-1.88875	2.33276	93.9721	69.2223	16.5342	34.7141	353.824	184.089	92.0459	50.3976	58.0754	134.094	96.6387	73.9396	174.611	89.5717
681.599	149.284	91.3962	49.4667	4.76429	8.92072	349.693	108.431	371.796	92.6788	148.807	37.784	26.6352	21.2768	11.9833	30.4574	3.72922	28.4769	297.989	137.652	69.8766	50.2509	241.032	116.497	134.322	83.1501	228.339	127.871	192.415	123.896	139.548	92.937	93.0786	61.8152	3.63534	52.0191	173.552	118.502	146.127	91.5771
48.8267	22.8038	78.3473	37.2841	395.189	90.6951	6.51205	28.8278	6.94292	39.3854	160.486	46.6133	154.213	49.4337	21.9489	40.5223	148.978	62.3811	122.748	71.2973	41.7801	32.5758	573.266	624.203	93.9865	68.373	434.883	222.126	214.522	153.546	162.013	91.3463	208.257	167.605	117.284	73.1576	46.4626	38.0562	132.233	97.3507
218.618	40.2061	245.116	67.157	81.704	34.001	193.482	56.948	4.87756	22.7741	172.544	47.876	60.0622	20.2145	291.952	66.565	75.4855	59.0565	130.568	249.112	517.088	157.101	132.929	71.6009	325.812	188.15	32.1067	55.3429	26.1516	65.6518	40.9857	49.4772	100.09	95.652	89.1046	66.1402	26.4775	46.5335	31.7488	75.755
164.436	73.1891	3.96996	18.6674	201.824	52.9367	6.13901	31.266	383.88	69.1465	138.773	40.3327	741.959	143.4	118.482	45.456	62.034	40.159	150.04	97.3516	12.7084	24.9229	109.263	91.0799	78.0714	80.6952	130.785	79.5013	10.7708	36.0033	78.6469	57.0999	95.8405	60.2115	45.1089	43.4995	162.833	93.358	5.1676	27.3754
309.741	79.792	65.3014	47.9463	146.547	51.4937	8.89006	26.9826	330.152	78.7128	92.622	36.4962	17.9757	18.3619	92.9552	36.1286	265.938	130.685	272.094	98.354	28.0026	73.2388	4.78226	22.994	271.794	167.198	149.979	92.1122	113.501	84.1661	7.13449	56.3708	348.835	174.726	115.155	92.4905	12.1544	22.6613	76.3767	65.4109
176.397	60.2148	59.5203	49.2363	17.2026	28.0946	12.2497	32.2394	118.408	33.2585	276.99	56.7832	113.731	37.8522	134.408	49.0888	1.94286	28.3678	102.017	67.0223	220.859	105.512	124.726	131.364	5.83478	32.6286	56.2459	87.5185	20.8405	34.448	82.7615	77.9711	3.45385	16.6924	44.3204	31.0179	39.0448	99.8019	124.824	90.3812
340.996	84.2095	110.035	50.826	24.8336	35.8056	77.6007	35.2938	297.254	81.978	84.7911	30.1124	127.227	39.6155	136.523	27.0764	61.0972	27.3856	5.88034	41.2494	355.04	138.05	22.8733	74.4491	88.834	65.4826	251.606	166.837	13.8411	144.408	174.232	176.978	646.51	288.566	62.973	55.7148	21.5709	48.3942	603.878	277.999
175.326	41.7033	312.515	83.4449	25.8796	25.8424	155.543	47.8782	53.006	15.892	322.591	80.4745	44.9249	21.4109	4.82996	9.25311	96.7683	58.5474	176.622	92.3254	68.0538	33.402	62.8495	47.8748	76.9341	81.1725	54.1252	45.9172	61.1205	59.4324	240.521	157.824	3.64812	55.4704	36.0125	42.3692	13.0674	36.6806	2.97107	42.9432
5.74766	35.8684	173.228	72.5568	73.7653	34.7147	7.59135	41.4024	149.866	32.1834	180.512	53.0362	214.462	49.6306	4.08762	6.16068	556.393	180.342	8.41594	70.2622	343.892	112.585	115.674	49.2621	107.767	77.7166	22.6581	30.6441	74.785	57.6565	45.7422	26.8158	1.93421	46.3945	4.27956	53.3846	182.178	109.155	172.355	112.02
3.22508	16.3652	3.91475	14.3237	66.9202	23.8075	3.24914	17.2438	186.433	49.7317	9.93778	26.6224	61.5963	34.4849	198.007	57.7563	154.128	56.0812	80.2846	46.8603	10.6008	76.7624	33.6778	51.1441	89.8177	91.4342	71.838	58.6847	135.839	76.9218	127.593	100.306	114.086	76.0238	162.105	96.4544	407.704	157.488	1.06653	33.6249
124.233	40.9774	267.544	112.74	7.10879	10.5688	45.3017	39.4054	122.515	49.1061	237.65	46.2336	204.16	47.9932	1.75865	13.7321	210.555	91.0194	91.4504	52.869	120.756	56.459	136.899	92.7051	83.3609	73.4235	10.0873	10.8054	124.893	76.6906	47.187	107.538	174.613	99.4446	3.08335	32.8116	37.1124	63.02	90.357	65.2462
148.752	40.8764	10.4215	14.5729	423.396	90.8856	8.7833	23.1703	11.6247	24.9508	194.829	50.7853	946.867	169.14	57.6348	21.0077	232.633	114.249	162.249	69.6954	198.126	83.9645	50.9121	48.1382	45.447	53.0778	181.21	112.35	129.265	96.7653	15.7357	9.49034	113.94	65.9368	2.71345	33.923	6.97852	85.311	196.235	115.833
330.661	94.935	128.528	71.2717	244.355	78.9894	204.614	72.7321	416.498	104.352	65.4808	22.9045	216.694	47.7848	88.7655	30.9948	99.179	70.0152	220.628	83.6171	158.5	77.4999	252.665	89.5753	426.189	224.321	206.504	117.193	2.16454	32.6493	16.4733	33.1855	71.7396	38.3473	13.2853	36.0145	10.8224	39.1697	137.425	109.778
351.276	82.6927	143.3	37.5445	228.074	67.9994	141.81	34.5673	70.6449	27.7813	311.586	75.4001	323.971	86.5859	34.4248	17.5127	92.2076	58.5032	95.4312	46.5805	179.393	91.969	257.355	98.3226	212.054	163.107	28.7934	40.5659	15.7394	41.6382	18.4596	43.1181	12.2585	41.0141	30.6832	55.5171	37.3668	56.4531	16.6585	23.846
52.8184	27.1357	141.982	55.9785	115.141	41.1158	385.724	114.106	156.131	34.8244	214.727	50.8765	239.244	66.3178	7.85502	12.7333	762.526	253.866	109.802	75.4926	165.28	90.3712	44.6877	41.1828	7.3751	91.2238	254.291	159.404	309.824	188.772	21.1941	94.9055	80.0332	61.0847	26.9725	51.2763	136.884	75.6639	176.81	88.2806
88.0804	44.8809	131.298	63.4684	42.1416	26.0763	7.54912	25.5685	452.215	82.2009	577.381	119.542	28.7134	33.1557	212.12	48.7376	226.436	114.989	224.349	85.1324	57.3793	54.1077	84.4054	53.9275	28.2182	59.4797	2.77848	40.4777	26.5703	44.7528	861.219	628.011	99.049	59.3809	37.1227	47.7341	10.6701	58.0726	252.32	125.852
3.92369	17.14	271.99	67.0701	277.728	82.2612	7.91675	19.449	244.009	55.5826	432.268	89.6234	162.997	34.1879	1.79742	20.8013	48.1034	35.7178	171.754	96.7125	88.9466	59.7344	49.6308	46.9763	89.6131	76.699	66.1429	80.4523	1.19788	56.5746	207.157	101.985	84.4034	61.6642	153.847	92.9728	3.45487	22.1128	135.826	103.212
179.612	70.2973	5.38425	36.8214	90.0628	36.3528	176.955	94.387	7.69985	38.4489	483.934	92.493	545.838	104.274	55.2968	29.2351	58.0048	41.1942	460.745	620.886	137.905	50.5415	289.256	120.381	82.4797	59.8962	196.056	127.633	69.0146	27.3326	59.0096	52.6043	87.6683	67.0422	141.628	122.217	115.336	86.4551	5.70045	60.8512
125.817	45.2242	1140.01	233.116	67.9898	25.8509	32.1963	37.7715	263.065	60.599	14.9252	23.5321	333.651	74.8492	336.337	69.8132	118.231	78.7262	331.735	108.838	97.4853	51.1174	396.236	237.748	55.4166	42.4721	76.2201	80.5906	71.198	55.6263	54.8339	51.6086	126.811	92.5137	3.28593	60.8611	105.615	69.6175	50.4089	41.3713
91.8671	41.3609	143.202	42.3856	215.739	57.0657	285.907	71.4336	182.527	60.5543	63.0443	29.3857	63.6511	31.5368	47.4145	24.2211	104.998	67.6119	81.5737	41.0565	65.1593	34.5375	6.71081	46.1754	229.437	126.651	2.88491	19.0371	129.833	76.8511	63.7693	74.9351	62.1279	43.7668	137.468	100.95	61.8208	31.6215	3.72648	43.3577
256.853	75.329	651.317	161.809	183.29	67.3291	125.684	43.2667	276.087	72.4488	907.467	193.864	109.984	32.5315	75.7002	23.9175	135.633	62.8286	43.9022	44.0092	273.974	173.066	293.054	131.685	6.72358	41.9547	73.6596	87.9514	147.848	110.388	18.1834	229.952	92.5089	62.3861	87.263	70.6878	33.1066	35.2887	134.74	76.4451
205.123	88.2231	617.473	188.689	120.293	50.6586	221.824	61.1421	148.323	51.6283	147.259	43.319	5.80164	23.9918	165.861	46.8817	108.934	52.3847	50.3662	32.0517	439.524	171.335	17.1795	31.1635	8.59636	114.429	93.1225	71.2423	6.54817	103.166	0.932634	27.519	17.6351	46.2015	167.215	113.763	55.2851	40.8028	46.8739	49.2435
433.852	104.185	105.209	47.7447	54.3302	42.2087	16.8864	77.8516	128.521	43.7997	371.202	99.392	121.486	69.9068	185.546	41.1804	566.25	208.385	155.531	86.1441	4.76938	30.7886	51.1313	43.215	80.6758	94.6958	23.7376	28.9751	73.7377	49.5178	60.2583	66.5788	81.722	51.0768	29.1796	89.3021	682.263	275.288	96.4585	97.6134
118.263	49.8733	268.654	66.6102	23.4898	17.8943	322.077	70.428	698.676	128.531	354.145	70.095	150.204	56.1734	78.5691	35.1972	60.5974	37.1231	160.538	75.34	14.5556	24.2355	421.313	168.289	144.835	85.8519	106.491	99.5923	39.1047	50.0748	1.81915	-0.0539904	60.2015	59.6143	110.261	111.851	31.1997	41.6973	233.415	116.665
150.584	45.9671	233.746	86.0708	924.88	189.894	29.8382	37.7565	212.121	47.0165	218.699	47.3595	16.8554	18.3362	13.7012	23.9157	288.695	127.391	4.33819	26.2263	224.593	104.477	21.8031	25.1727	33.5068	154.251	48.8164	51.1484	9.33246	29.1688	2.5302	38.8629	97.8083	63.8312	29.4859	32.1013	479.082	223.268	87.1637	71.4911
102.001	41.749	53.0829	30.3346	81.606	34.708	225.996	90.8588	147.314	39.3862	353.759	84.4359	326.585	73.1753	40.6141	55.5814	32.5889	49.9023	3.14554	44.8114	74.1181	65.4924	87.3457	70.3616	9.43157	93.0252	21.76	65.1941	120.523	124.606	348.437	210.169	284.949	158.834	43.2915	62.6304	3.82901	41.2873	154.268	100.241
932.99	212.174	186.332	51.0557	126.216	53.2985	4.7279	11.4116	463.595	81.8985	59.7928	56.1705	80.8033	32.1319	30.647	19.7194	447.204	142.347	295.869	129.811	113.423	58.1567	88.4581	52.079	101.673	70.4289	28.6422	46.7014	47.2368	80.3982	221.197	111.25	50.1701	35.6198	55.5068	42.6687	173.357	93.1284	74.9377	86.2366
112.294	35.1658	121.512	47.859	8.62237	15.3299	150.887	67.9655	118.044	54.0649	238.671	63.5042	4.39699	13.9703	310.126	66.1392	76.4322	45.9285	112.719	64.1444	67.5207	80.0363	85.1132	183.843	51.9137	73.778	59.6811	64.1483	38.3271	51.7341	81.6464	74.5823	111.822	85.6616	106.764	87.4294	92.6346	57.302	207.648	121.999
57.8674	26.8429	75.5729	35.7544	338.178	84.5145	70.3141	31.7131	3.52569	9.41732	305.505	80.5743	8.18865	25.1718	210.006	41.8464	3.19407	28.8028	410.563	157.847	81.6931	55.5889	154.411	69.5015	1.50756	36.7494	142.482	104.865	138.193	94.9529	112.846	78.5603	107.135	60.0559	95.7532	57.6586	4.85782	34.0943	36.7559	26.1868
51.9975	29.7184	258.687	103.775	8.35532	37.8096	96.6354	56.5159	195.191	73.7862	335.231	101.574	383.743	78.996	28.4625	32.9352	83.9429	42.7916	307.98	116.441	153.275	73.3473	211.396	87.0566	164.521	101.038	123.318	72.8564	163.559	157.726	144.261	85.528	84.851	49.7339	142	77.8119	215.848	120.291	4.58026	25.4438
202.584	60.0722	252.042	90.7153	372.676	84.3385	405.684	156.926	88.8188	20.9534	412.487	77.4627	17.7029	13.2418	123.399	53.5929	178.22	92.591	138.787	105.482	44.7763	33.7502	141.28	84.883	10.2888	27.867	83.7984	122.984	371.274	173.031	59.5525	92.2866	179.961	106.461	309.85	141.826	76.3481	86.4004	84.1879	78.1106
210.051	56.7226	110.815	43.0545	42.209	19.1607	330.242	78.4022	123.332	35.9738	95.2848	36.1012	5.3526	11.2128	142.354	49.7207	68.9512	39.0128	125.879	69.1884	570.414	190.329	45.6624	45.8532	108.126	72.5663	548.736	258.283	139.106	124.128	8.62629	61.2852	57.9626	45.0783	4.6303	40.0948	60.4683	65.9638	60.5288	47.0234
220.057	77.9769	510.985	153.872	24.5179	21.9331	16.6723	16.1725	195.976	51.4471	253.98	62.979	83.0248	25.0454	158.381	44.9415	294.85	116.312	115.147	76.0864	229.087	71.0852	63.2454	37.3107	37.5461	62.3063	202.995	118.269	44.2161	49.7026	27.4981	41.0309	211.186	97.5656	71.4089	79.4461	151.708	100.904	45.2706	90.9899
148.969	56.1002	77.8644	37.8445	22.1152	22.4136	11.0253	34.8124	452.54	89.2778	400.633	84.955	22.4546	16.3036	92.6451	33.8635	96.1948	52.3348	143.663	65.0529	54.6394	47.5323	79.1256	135.096	85.983	64.4292	135.211	101.99	136.727	74.2519	38.6888	69.9554	251.178	127.494	75.6993	62.2778	68.7811	85.519	0.878763	7.83635
55.1205	29.7249	74.8326	19.77	7.91908	53.0769	147.916	36.1433	164.524	49.0634	189.424	51.6652	243.477	69.9926	152.026	43.6504	5.45709	47.0592	82.0644	81.7001	20.892	30.1088	109.882	52.6863	2.40547	49.2766	82.031	49.1265	239.631	152.351	3.20973	9.05996	84.4997	67.4823	0.225027	16.1624	0.129016	28.1227	5.37446	78.4843
153.859	56.264	92.9556	36.2984	6.41707	18.4566	184.695	59.5311	7.52258	19.7215	303.28	68.8291	234.947	63.1733	147.554	71.857	277.71	92.9636	59.6151	56.6492	130.422	58.6282	18.1858	44.6334	7.02693	50.168	267.965	157.582	72.9407	90.8887	3.78486	53.8319	39.1227	46.1453	160.051	96.6854	5.70018	75.6251	136.696	101.466
58.8602	53.4046	137.287	35.6579	688.059	150.342	3.68998	24.2025	273.575	59.3756	288.632	61.642	63.6601	27.446	178.771	50.5723	242.985	100.71	184.672	112.987	254.572	98.6042	42.3416	41.1715	97.5386	58.0389	74.0971	46.7292	90.3253	75.8041	30.8993	57.2918	32.1455	36.4861	103.818	101.102	337.151	159.075	8.55602	43.9638
11.1395	20.2078	95.2415	62.707	116.659	42.4147	128.066	37.2019	71.3808	53.8386	266.58	57.9369	157.307	63.5428	233.656	44.3732	54.2338	32.3083	513.579	170.597	2.8991	20.0493	96.2126	64.0589	360.878	205.427	95.2361	93.6092	142.083	80.405	136.11	65.3814	141.572	93.2876	1.16338	27.2034	3.87609	49.3706	168.72	108.271
11.2318	50.1004	35.7681	27.0199	755.142	175.463	7.4894	30.5601	141.87	32.8916	129.528	34.4458	1.64634	15.3321	10.067	28.1028	38.3791	24.5861	48.6408	30.6961	69.1431	70.6491	42.6858	29.9716	247.727	112.588	130.347	101.457	4.26041	57.6981	142.99	74.5161	3.76204	32.3328	97.2361	55.8447	78.7184	103.697	245.701	118.374
189.252	50.8705	405.63	106.297	389.325	112.411	290.078	72.9599	147.334	36.0856	725.673	140.936	540.852	119.877	430.844	151.821	40.2922	44.0903	4.21569	30.5004	74.5432	42.4494	97.1111	50.6625	28.0004	59.2296	182.254	114.434	0.641163	3.75336	29.8198	47.2371	79.3386	67.5297	133.649	69.4104	43.7043	50.9199	32.8292	45.7387
134.809	46.5595	121.518	65.9881	455.183	116.641	11.2039	28.8244	140.688	29.6843	225.455	52.7327	144.277	32.9904	3.15036	22.3822	77.9215	46.9382	200.125	69.1062	120.332	46.887	327.04	113.426	48.1383	72.3574	71.6299	60.4758	101.034	69.2976	60.2309	45.2592	110.31	68.6363	82.0009	53.5541	86.7925	91.8202	159.248	98.6485
281.739	53.4609	103.244	42.4654	475.738	97.2778	5.70033	29.8882	95.5127	21.6678	169.981	52.5663	72.0183	20.6099	49.8685	20.5574	567.162	190.925	45.7837	33.5808	162.41	77.3702	304.989	122.596	29.8581	69.2955	95.5002	65.8283	70.6073	92.0294	124.779	98.5242	92.3742	69.8965	4.19291	55.3427	24.0219	28.5786	6.25522	74.9218
648.893	119.778	64.2198	23.4935	486.547	116.428	394.242	106.412	148.966	48.0707	397.1	73.1361	13.703	12.1316	75.7886	29.3594	58.0375	35.6609	149.021	89.6915	128.046	60.3676	9.68515	66.1083	125.17	93.1124	9.24867	48.9173	184.006	92.8622	4.10497	19.8531	64.4894	60.4314	63.554	41.219	287.227	126.828	193.526	118.999
326.171	89.2119	53.7526	36.4987	485.831	110.254	53.3822	26.9072	31.2786	17.4432	31.0768	22.6474	1082.65	189.088	56.5507	29.5043	268.977	95.4857	100.746	44.491	58.9837	46.5754	2.1798	26.1446	116.31	74.0078	3.70587	31.8931	34.5323	76.3884	323.048	167.592	20.2889	31.9655	1.5091	20.0868	146.543	87.3976	159.18	82.0624
104.186	34.29	66.4806	36.3053	45.8457	21.2489	20.6113	29.9859	126.759	37.1513	252.843	61.3812	344.981	72.0481	10.1152	33.3151	72.1871	45.9948	142.32	95.5779	13.158	56.5093	176.654	79.7392	90.4705	109.803	104.254	76.6889	63.2436	63.7313	231.946	177.493	49.7243	51.0989	100.653	66.9376	26.3321	37.4808	70.7499	46.7738
115.348	40.8333	98.4182	53.4815	178.786	61.4438	5.04476	19.0885	48.2778	41.9192	155.602	40.4666	5.32316	11.126	41.9003	35.6727	34.3089	34.7267	182.613	70.0309	187.529	81.3848	147.864	70.388	88.1095	82.6173	120.466	104.193	72.8929	59.1507	121.263	98.7704	116.404	108.934	106.765	111.646	653.464	291.131	66.2071	53.6017
4.13544	15.0304	104.24	40.7409	77.9821	31.0882	29.0618	26.0852	76.5411	20.6997	110.904	47.6009	544.454	87.1592	76.6841	31.9533	54.9582	37.5212	67.4034	41.4085	104.009	72.3894	265.742	85.8523	93.9404	65.3068	119.169	75.8301	9.70024	36.7644	7.1552	69.6462	85.9086	53.14	139.046	70.3708	47.3491	40.8172	126.98	73.5096
4.35673	30.3171	148.156	43.2703	34.3452	42.2359	839.32	163.513	388.901	74.7522	132.817	38.4469	195.591	48.2048	59.0069	33.9223	77.0038	36.3667	282.888	139.243	91.314	58.5849	272.587	120.652	93.7026	72.9863	119.367	69.9123	219.471	99.9917	38.9592	73.9229	39.2394	34.0648	140.331	93.8122	11.14	64.365	78.0334	66.0084
94.904	34.0476	47.3068	26.6292	188.429	54.0697	187.791	51.6815	92.4516	42.2863	182.524	57.0476	39.5716	32.8934	174.165	48.99	106.94	49.4626	248.83	130.952	179.992	96.3538	107.399	90.6089	242.737	173.04	5.79756	54.56	97.7015	54.0632	145.893	114.647	2.87578	36.0306	65.4089	59.8406	1.97571	29.3296	88.7616	65.6102
359.094	95.728	732.778	168.996	138.59	36.7774	25.1897	32.0257	8.3351	22.773	140.51	66.4445	130.752	46.1991	60.8342	23.2835	111.986	56.3648	245.024	106.898	19.0022	52.2919	359.545	216.952	92.772	37.8157	288.74	162.33	34.6185	44.2105	59.3326	63.9024	64.7446	58.2231	122.205	73.2224	11.6651	62.3941	48.6161	43.6815
137.424	41.0584	403.471	102.408	3.92545	12.9416	55.8293	47.7242	191.955	53.0843	113.513	46.2878	55.8558	37.8233	75.5449	34.7421	188.968	84.4509	223.19	104.282	21.137	75.8987	174.216	92.833	11.1242	156.449	106.485	66.8647	220.497	112.15	8.00365	32.2493	78.8891	57.6597	139.623	87.6549	189.034	94.0139	47.1691	72.7607
99.4608	57.5951	209.608	97.0123	364.757	110.423	90.7056	41.7393	5.26671	18.7254	103.594	38.1873	129.929	31.6224	91.2358	21.6644	216.335	82.1301	329.286	126.1	141.961	56.6456	88.8158	81.5199	370.872	173.699	155.065	97.0113	69.8849	40.259	30.5046	44.9809	57.7762	38.798	392.007	205.91	175.962	114.153	5.28926	31.5876
265.471	71.9566	173.819	84.5799	424.548	100.855	206.988	64.2151	71.2023	42.6364	1703.24	302.267	29.9624	25.6539	231.511	55.7065	96.046	43.6888	103.254	53.1332	369.573	126.041	42.1105	39.6299	242.572	117.232	95.0884	92.7391	183.664	113.832	122.93	102.337	601.406	245.746	441.43	209.382	88.1968	80.0807	99.9039	60.8389
92.8797	46.1058	61.7502	29.0897	12.5262	16.7343	2.41248	15.8789	379.613	69.3038	15.1228	28.2745	8.43462	24.4136	109.057	57.6795	277.582	123.552	78.4791	74.6994	188.014	102.024	129.149	65.805	345.753	202.857	136.273	118.785	46.3389	47.8416	10.0434	34.1299	53.8347	39.7412	118.045	136.597	101.841	64.5852	2.80015	15.7219
100.934	29.2467	8.22406	10.5358	4.4065	12.3546	139.27	43.351	103.452	45.0728	504.087	124.666	57.6036	19.5637	110.791	34.5287	212.979	69.9515	857.695	286.746	23.2833	46.0665	203.581	76.0307	195.425	129.974	83.9365	63.8997	146.998	95.3588	186.296	164.146	93.5157	73.6907	223.924	140.899	362.431	158.173	512.943	233.3
43.4174	27.6589	58.367	43.4535	49.2896	32.8439	39.7179	34.6264	6.56274	30.8308	416.668	84.4176	241.735	44.5484	116.656	52.2821	58.1097	41.8189	43.8705	55.5927	84.1272	45.599	142.827	64.9111	101.049	79.9501	128.595	78.0448	164.261	80.9366	13.174	182.295	6.80225	89.3778	29.6408	35.1291	121.273	66.4265	117.772	61.7501
-0.168839	10.0734	2.69706	19.535	25.086	20.9555	2.36477	25.5826	95.0074	44.6078	353.139	96.688	93.3533	36.9382	110.21	32.3398	251.262	94.6234	101.949	76.0087	34.1252	38.2869	487.119	177.029	5.08042	45.9065	281.353	222.769	102.75	86.1768	70.6367	53.8776	126.278	82.9724	16.3182	43.9075	143.851	78.1136	200.449	149.946
615.77	129.159	256.757	70.7085	98.3551	28.8115	694.329	139.514	122.533	43.2261	198.679	65.4942	214.221	66.2127	190.26	49.4453	100.854	62.852	47.0277	21.3468	89.0673	67.0738	61.549	53.0705	57.7523	42.9788	56.3439	44.6195	144.23	83.7996	40.9557	56.1401	66.8674	53.8289	64.1575	48.1369	240.637	131.882	201.449	112.16
67.7839	36.3609	1.20439	9.301	218.422	51.8373	7.14048	20.571	73.6863	45.8877	209.984	58.5102	17.1062	15.3904	201.35	101.482	74.6714	47.8444	129.078	54.0774	264.41	105.762	216.012	102.279	16.256	234.423	98.6196	98.0449	4.29216	27.495	8.41355	104.583	17.1803	37.5021	6.22582	55.6826	89.1529	49.6826	7.41507	94.0668
144.449	67.4794	196.032	61.5816	7.20111	26.8113	143.146	43.9839	253.747	59.4969	346.608	79.0419	20.7348	17.9536	78.9883	42.0978	321.88	127.542	1276.88	379.07	72.9974	42.0031	121.223	76.9583	295.977	156.793	2.83989	31.1316	75.4058	59.7348	18.1673	18.4529	61.8901	60.3132	8.42128	92.1588	121.499	78.4325	5.41642	43.7545
214.867	64.1038	169.763	43.2074	122.476	35.9032	275.238	122.552	152.682	70.3568	246.38	47.8089	30.8298	27.7385	69.3787	21.7685	83.4911	50.7928	129.065	51.0794	2.22872	21.0997	374.867	137.786	265.398	203.771	430.765	219.47	483.468	214.53	64.8152	48.5344	70.85	48.0513	4.32534	41.6139	1.82969	21.2193	6.44739	64.3615
5.06927	26.8766	3.68601	24.9544	9.65465	22.9835	304.422	69.5298	151.895	33.7787	146.096	54.8242	627.63	107.363	16.5739	39.8452	85.3524	42.9391	151.296	72.5148	57.0547	66.5207	21.6305	43.6274	136.578	147.909	131.749	80.3799	4.97617	33.4682	1.20865	2.52381	322.156	161.52	103.187	86.5223	135.805	75.448	52.476	65.3238
231.567	53.2582	77.7074	43.7636	7.85479	27.4059	171.362	56.1051	180.767	48.7698	189.751	57.3613	126.088	38.9264	223.936	71.3522	314.972	105.794	60.8404	29.4822	166.174	72.3994	420.421	139.137	177.769	100.09	4.21637	37.9579	27.8581	33.4397	280.625	152.681	68.37	45.3445	14.4349	52.59	96.8494	69.9591	52.8555	68.9837
282.956	62.4282	224.891	49.8217	6.3968	35.5841	3.88989	34.534	5.15415	25.8468	4.55057	14.9268	681.788	127.6	101.7	38.507	458.608	755.856	300.683	137.122	46.3992	55.1632	100.493	82.8273	84.8343	46.7514	97.37	72.4449	132.1	83.1041	245.083	160.617	145.277	84.5181	354.775	159.645	128.689	121.639	31.6345	57.4453
259.333	65.7961	380.441	123.988	296.417	74.0955	35.5596	37.3263	219.159	52.1041	98.9165	30.1226	81.464	28.398	560.659	167.64	90.9161	89.1732	147.501	82.1458	211.155	80.7305	249.664	134.155	167.359	148.794	64.3169	55.2636	53.0072	60.5967	135.271	97.2246	76.9901	124.367	121.232	111.937	84.7732	59.2521	82.7424	57.8337
145.88	45.0078	292.802	68.8659	137.734	47.6013	13.6599	28.5138	334.677	64.3356	700.364	114.318	148.889	39.0197	120.243	33.5874	88.694	52.9398	118.833	65.7614	45.1234	58.406	84.2114	73.8353	110.857	68.3215	66.2292	79.0736	165.943	160.343	135.331	79.9279	217.826	120.533	94.8011	82.9165	89.2741	72.5832	98.946	65.1945
42.6907	44.1195	14.456	14.7833	72.6609	20.3298	20.7078	38.7819	453.771	88.5459	124.391	42.4479	170.177	49.2891	85.7028	24.1373	36.35	42.3218	8.15841	49.3561	641.842	200.135	44.7454	49.4939	59.9013	44.4893	86.6242	56.6568	127.216	114.843	69.6525	55.8597	1.63732	45.3242	87.2287	85.0994	118.41	89.1797	3.66464	46.9961
212.129	52.8341	103.908	51.057	13.8927	27.2059	584.822	158.241	78.983	26.8211	4.20491	15.8163	15.5062	20.8171	178.487	35.2805	1.36208	22.3413	115.401	86.5374	280.301	108.299	650.655	249.89	15.3598	85.7174	171.726	92.6948	412.486	196.384	129.014	83.5905	148.226	95.9018	29.9059	45.0803	100.697	78.9717	136.064	83.9829
101.403	34.582	216.456	82.9239	200.583	65.991	169.648	45.7042	85.8999	13.9272	223.882	53.4077	14.3126	48.8035	8.93751	30.8712	107.998	55.5642	55.5023	41.2411	7.38576	19.297	199.393	106.217	123.441	138.454	533.29	255.255	1.0148	9.99407	40.034	28.7137	58.773	90.2509	114.626	97.9919	3.58611	38.7002	7.52002	37.5048
220.785	52.3159	56.872	30.8787	238.283	54.0926	161.98	53.3881	130.423	27.9141	97.8835	49.0566	183.353	38.3725	3.06554	15.4491	697.47	248.376	390.247	130.969	247.306	87.8643	400.112	155.871	53.0368	60.8321	15.1793	39.2279	-0.652148	10.5961	7.54775	87.1154	83.1059	44.753	231.842	159.467	4.29642	74.158	49.9364	59.2199
4.97735	23.5991	138.078	62.1158	9.94151	32.2427	133.256	71.9979	84.6611	26.5265	211.627	70.0991	5.15826	22.0103	64.4679	26.8973	177.484	70.5253	153.95	72.3004	78.4583	45.0994	5.97871	27.4895	302.605	154.275	39.6041	57.9349	17.8175	25.5142	24.7735	30.5721	105.289	62.1974	8.70942	26.0186	110.699	89.2466	24.215	66.1456
218.205	60.54	114.221	33.8912	20.9483	33.6217	6.63674	24.1781	158.669	70.1299	1.66653	9.46758	164.605	36.5163	16.2019	29.861	127.34	64.8052	127.486	65.7286	115.092	47.5107	450.57	154.69	120.344	90.1711	272.55	132.815	115.547	98.5783	148.032	115.16	469.323	219.759	298.512	152.575	727.823	347.131	91.754	63.941
37.5816	42.9862	171.33	62.4357	21.2877	25.0978	94.194	35.1571	161.806	51.7646	323.748	62.291	218.616	40.3396	93.8922	18.5048	94.7458	58.4186	22.0783	19.9936	158.815	81.8349	94.8268	72.5461	212.488	126.952	67.6385	111.475	20.6017	50.3866	22.6463	45.9435	155.126	73.25	80.7137	64.4597	283.874	147.714	27.4325	86.6076
536.223	122.838	99.7037	40.367	30.636	18.606	28.7919	64.4348	185.652	36.6114	386.305	88.0716	142.195	46.4271	296.972	73.9873	107.568	43.0669	100.408	76.4354	25.4151	45.436	160.049	83.2349	64.796	52.4462	296.906	137.934	103.544	57.8294	34.7559	33.4656	73.7831	58.2009	134.531	127.336	153.228	104.356	385.009	196.385
91.3001	30.0027	280.107	111.57	18.7963	36.7917	79.777	24.8417	1600.57	278.945	92.1863	30.0068	15.1873	13.6274	220.099	76.254	84.3185	69.0312	299.802	169.782	43.8571	88.508	247.539	156.564	349.214	288.395	291.018	118.728	43.5373	80.6242	76.1581	67.0697	113.939	92.396	1.09172	31.4433	192.961	147.955	133.45	95.5542
61.0231	49.4276	48.277	23.7076	74.5303	48.1382	4.16938	23.115	154.765	44.0156	3.15585	12.0643	11.2429	36.3884	129.77	38.9466	70.8346	41.5612	550.559	222.821	191.856	75.4743	47.9023	71.3321	244.918	118.395	77.9242	79.4902	33.747	42.1939	155.945	105.427	101.072	61.507	84.8529	47.608	88.2618	61.0283	88.715	77.2803
19.383	21.2531	182.283	54.1707	123.705	44.2346	83.946	68.5782	229.4	63.3463	21.1825	14.4449	9.21851	41.4596	116.658	24.0447	299.141	98.943	578.186	165.227	24.195	61.026	303.025	135.449	5.89829	42.8425	148.714	77.2435	129.444	120.566	4.84381	50.735	132.517	98.1393	55.5549	38.3193	83.6875	77.264	3.1523	28.4347
25.5342	40.5597	78.7506	36.1361	27.3902	21.2809	9.79691	51.2583	335.764	84.8371	122.393	31.6606	3.82728	8.29433	-0.340691	15.7924	87.3133	43.1425	269.444	90.7221	116.74	54.132	67.8074	37.3316	628.19	343.393	8.90099	58.9843	200.508	129.298	79.937	44.8865	37.782	50.2266	223.165	113.785	2.28696	32.067	128.416	70.3732
192.755	53.4625	50.2615	41.9777	129.618	50.0546	353.707	86.1111	577.67	126.353	582.684	139.75	18.542	18.3922	15.8357	28.992	102.175	55.0858	51.645	42.7273	20.0836	33.8781	94.5874	42.2904	314.443	170.886	98.5719	86.8708	16.3085	44.2449	356.954	186.921	343.604	194.213	96.3831	53.3005	129.328	146.845	3.55105	17.5523
49.303	25.6802	98.9329	40.5381	50.0121	29.2205	11.3972	6.78581	258.542	62.0832	285.968	65.8876	114.012	49.2023	373.49	74.503	109.894	52.5777	233.089	100.585	65.0156	46.9091	52.6637	54.1416	143.975	111.772	61.9506	47.1199	2.84266	39.4097	95.6259	67.3086	502.03	252.461	149.277	91.6609	385.523	172.78	207.506	117.308
168.271	54.8642	361.858	75.9308	208.048	67.8212	120.822	39.5235	119.138	45.0777	341.081	81.135	106.208	53.0763	218.888	47.7926	237.137	136.43	301.599	139.367	93.7079	83.568	218.596	99.3143	57.2479	51.2045	757.76	399.614	144.276	93.3978	66.3271	87.818	88.082	64.017	48.0793	54.0709	53.736	43.7844	123.962	118.931
78.6267	24.3758	124.144	31.4202	77.2295	35.4104	5.15092	19.7737	322.834	95.8684	243.418	62.2814	379.196	64.517	60.4881	25.9286	61.5319	53.464	84.0674	59.81	795.598	239.621	13.381	49.9537	94.6894	148.586	687.009	424.377	25.984	27.9543	53.6756	115.562	40.6571	49.9162	51.0123	40.9128	5.48423	75.7291	425.893	222.713
212.739	85.601	107.195	33.9235	174.16	47.9533	532.388	146.636	111.931	39.1194	114.494	45.8621	1023.92	192.758	348.768	88.4324	33.4599	39.8263	99.005	48.6824	303.334	110.663	114.662	89.9337	355.814	213.984	42.6988	59.1192	100.012	77.9389	58.373	59.7698	94.1788	92.2491	8.6256	29.0557	18.9285	33.8151	62.0377	51.5458
108.572	56.4096	260.674	82.1398	54.4914	40.4754	19.5183	31.2538	31.1569	24.1448	115.591	36.8703	98.7158	21.2578	255.914	72.9242	9.40274	52.2586	270.227	119.163	13.9104	24.7613	90.398	65.2122	312.401	162.583	53.9472	44.2426	342.216	166.573	91.5831	131.811	164.514	84.3324	5.332	31.7159	439.907	203.22	244.216	150.931
24.1729	21.0289	148	48.9273	291.712	66.2929	24.1132	27.2833	159.002	49.3584	216.767	47.587	20.5014	30.1141	133.973	30.0134	52.4973	54.5998	144.466	56.7892	106.265	59.3228	198.672	99.3623	157.786	120.492	-1.31856	16.3779	8.82586	37.0993	1.79482	3.05932	59.2474	68.9277	52.803	53.5205	118.74	75.564	67.6816	50.5988
97.3057	52.1416	85.6446	33.5915	2.91329	11.2413	48.5149	39.4999	145.144	35.1666	180.265	36.5713	4.86707	17.1393	5.98946	26.5859	23.2119	20.7443	169.955	93.2033	12.2668	29.0371	76.0534	63.2702	67.5523	96.4492	418.507	199.813	102.422	81.7294	132.672	84.4782	113.062	67.4019	2.64289	25.8147	142.778	139.796	398.742	189.895
87.8102	37.6913	110.605	56.6686	48.2618	27.9806	256.571	61.2836	1288.75	259.34	131.285	47.139	134.704	46.1887	195.693	57.0584	269.737	124.012	135.35	56.0166	15.7471	28.0235	52.0473	35.1378	4.08124	47.6933	99.0449	81.7332	179.85	86.2872	53.3664	47.368	9.57815	35.0051	485.993	196.845	64.4542	111.263	108.889	88.2852
213.575	49.2549	46.312	35.089	148.443	46.1844	53.9973	28.0063	136.997	47.2238	249.333	70.8559	200.776	47.5837	214.118	47.8205	109.958	60.4881	1261.43	444.557	25.7418	34.5785	132.445	70.3045	8.14163	79.1872	43.5649	31.2889	654.529	288.213	752.359	338.113	77.3687	69.477	302.344	157.93	114.28	93.2188	16.1197	74.3333
121.181	49.7573	145.572	48.421	60.0441	21.296	317.939	91.7988	17.0427	44.5027	133.724	62.3956	98.6133	64.2566	130.075	36.2845	137.621	82.3301	135.078	70.6342	68.1024	47.039	97.4774	52.0342	169.745	140.757	5.52551	45.9187	8.25643	105.309	130.225	111.622	135.206	90.2624	197.53	93.0748	23.7277	47.7584	2.20221	42.4153
4.42208	26.2453	210.811	75.5252	280.167	62.2587	3.03069	12.2114	158.718	48.6628	564.151	122.17	7.37938	18.0181	177.145	58.8567	243.579	135.766	99.2903	88.8607	146.849	83.8719	59.5933	46.7371	346.854	198.591	153.273	103.881	127.465	101.133	95.3307	73.1944	2.15576	18.7754	114.081	62.8437	165.585	126.121	20.6873	23.3596
57.0345	30.0295	139.501	53.3262	3.57189	15.4991	11.6735	26.8462	379.427	76.0497	14.6234	33.2844	3.78963	16.2699	12.0423	13.0266	3.97825	22.8253	219.694	116.641	9.5864	52.6621	26.6458	62.2079	154.046	88.9185	257.928	131.305	63.4042	54.6855	26.594	73.5374	76.586	54.8858	82.0183	63.6737	92.7657	104.45	376.827	216.567
140.531	47.8949	179.997	76.6831	72.1389	36.8409	24.2537	55.6437	791.135	143.075	89.9493	38.3702	373.026	72.0585	225.735	94.0822	405.628	152.511	146.384	54.1657	160.339	85.5993	188.673	116.009	153.087	97.5875	104.603	74.6678	24.7842	27.5666	48.2973	65.5921	1.42317	40.4378	325.658	150.509	160.478	110.393	2.53543	36.1662
3.15251	31.8012	186.05	48.7116	256.144	65.6681	8.62367	48.103	441.009	111.52	99.4131	27.7942	5.70259	17.4133	127.242	55.9139	3.59694	21.1499	44.8407	73.5266	12.4736	32.5365	79.1453	59.3423	130.047	101.431	252.384	117.359	221.351	116.161	63.5294	44.1925	49.9549	45.5173	4.22379	51.357	293.942	146.529	2.78047	33.7992
57.1142	38.1826	175.341	69.6235	108.657	58.291	4.02707	17.4308	134.769	29.4578	117.346	38.1646	73.4724	52.4845	231.739	92.523	466.915	154.798	269.222	120.956	63.0939	47.9359	12.3371	40.5205	125.105	82.5782	137.884	75.322	100.308	74.4713	4.90507	42.669	122.924	72.0234	1.44323	29.585	146.847	97.5671	4.46462	40.7602
191.851	76.6417	152.332	55.359	157.612	51.5381	51.321	25.2453	540.779	119.346	82.693	38.5979	113.621	49.7281	180.93	61.292	68.9381	57.239	264.608	108.308	52.322	35.2987	91.7277	45.1792	143.095	114.481	105.416	90.4819	552.565	391.648	76.842	58.0648	184.99	109.47	119.114	89.1587	76.2304	88.6464	69.9811	58.9269
67.302	25.4908	6.55318	33.8741	155.872	38.5954	160.067	86.2599	236.838	55.7491	205.494	91.5459	99.8115	35.0333	15.4659	25.7753	179.041	89.2157	291.861	121.301	691.169	219.719	505.689	224.559	461.831	233.657	136.691	83.1494	172.937	130.268	75.9035	53.5776	110.706	52.658	4.8024	39.6867	91.7437	97.4742	13.731	29.1921
320.706	90.7068	245.328	70.5295	1.39812	18.4769	1185.84	227.628	117.51	41.3043	243.125	57.37	346.221	77.6118	134.793	78.9534	87.4561	63.893	208.156	118.227	7.27783	34.2216	144.574	79.9197	5.20918	35.2883	115.379	82.3072	52.103	64.2775	3.26822	39.9244	149.347	108.272	165.841	102.635	8.19765	21.4715	60.04	74.7034
477.771	102.555	49.8114	40.7722	2.05876	16.696	105.219	39.763	4.16493	20.7453	260.003	63.3317	7.50812	28.1953	11.3378	25.0527	110.766	53.2336	273.645	111.503	6.94952	26.0237	5.17634	26.8505	181.701	112.027	116.009	95.0445	94.5546	83.7919	89.3787	91.6451	25.6949	43.8603	210.118	120.916	132.719	87.1831	15.1768	36.8189
143.341	60.3372	173.356	61.451	32.9713	14.6332	119.524	35.2285	197.482	56.4531	69.5834	33.8312	203.892	63.4859	12.8762	25.6245	91.0541	45.6604	198.293	102.117	163.796	77.7376	133.035	83.1303	107.151	90.1689	132.53	78.7555	66.1228	27.5329	224.487	153.409	3.20582	35.7711	216.029	134.777	55.8014	48.9624	154.052	98.3798
864.203	187.421	118.415	41.9049	145.868	53.3369	8.65123	30.4718	1927.5	345.986	553.11	129.403	237.863	43.3969	80.9693	45.4337	226.661	127.576	508.245	178.593	48.581	43.4893	63.8488	44.4015	155.664	101.991	315.409	150.565	146.413	104.425	202.276	110.427	73.2152	57.716	64.6376	56.7461	3.6312	49.8067	102.669	57.6222
357.872	110.018	190.498	47.9089	24.6578	29.4602	20.1815	23.2635	85.9733	39.5174	658.951	138.905	94.9536	31.5404	362.803	89.9642	273.888	109.945	142.977	66.0762	362.493	135.45	268.92	114.298	135.327	157.799	96.4075	65.9668	122.423	67.4038	165.26	131.448	98.1012	83.9067	183.693	91.1116	110.727	67.4397	160.652	122.202
96.1201	39.147	7.68724	18.833	776.37	157.543	49.1332	22.3278	17.9111	24.742	141.673	48.8699	1.94699	5.73022	5.18623	11.9992	110.637	64.8984	249.887	94.8881	203.463	85.5695	134.054	73.8727	67.655	72.211	37.6007	60.9407	152.338	84.0462	68.3842	71.6463	65.1966	45.2925	67.84	79.8411	116.345	55.8143	51.688	65.7859
135.858	41.3484	141.138	41.2239	34.3669	31.9075	89.2852	36.8752	726.819	153.75	44.2643	48.5132	1.30182	9.41091	5.53975	16.2109	112.404	55.3879	87.2697	76.4548	28.8936	45.8336	71.5517	143.923	98.1024	98.9839	113.752	125.053	21.7905	53.3626	98.2811	84.5	150.313	77.6622	90.955	52.5326	321.413	147.124	4.26946	37.6895
155.618	71.1414	236.66	69.7537	40.3038	24.9007	49.5669	27.4452	62.7034	19.7318	1190.97	205.078	8.41947	12.6427	311.2	72.5606	336.148	114.738	452.277	174.699	93.1181	82.6224	1109.57	304.604	190.568	91.6771	5.616	22.3247	114.034	57.6693	200.948	149.752	74.6059	66.2828	201.231	122.153	246.514	135.884	57.6221	66.8349
296.388	78.7547	142.065	36.6345	21.7163	19.2565	245.558	85.7493	79.3153	29.649	145.222	40.5639	229.955	61.7189	62.0794	25.7349	5.18859	30.3375	111.84	49.7635	79.5884	51.0345	343.978	133.764	14.765	78.4828	146.328	80.7634	81.5974	111.361	128.434	100.57	42.9812	79.3515	168.137	128.357	18.4534	92.183	39.5388	50.3773
341.694	87.0962	147.364	52.0735	130.69	50.9666	3.89137	11.5792	51.2707	24.3879	552.051	107.044	246.562	56.0223	104.007	37.0001	36.444	33.7294	728.74	245.744	227.212	88.873	4.39502	47.3739	393.386	173.186	329.174	170.476	471.764	227.246	85.1432	43.2135	3.66812	36.3644	1.85292	28.2855	4.16756	72.4879	105.996	70.5777
92.401	34.6013	80.4246	37.4071	4.05118	13.7772	8.43709	18.6134	174.991	57.1249	286.702	68.8416	6.0741	4.98574	182.665	64.6282	242.182	115.225	110.844	93.6694	120.363	88.9389	187.132	66.0571	71.6592	65.9604	125.713	101.319	18.2812	30.6658	63.5808	72.8056	193.434	128.229	84.6061	65.1816	35.8471	53.9141	7.46462	41.3483
6.88688	19.3518	6.99645	28.5541	4.41622	12.6764	156.129	41.5405	380.498	76.5751	427.137	99.6042	171.442	40.3999	71.9854	19.1693	66.1296	36.6881	107.904	70.4142	218.814	126.552	175.113	127.855	137.785	63.1388	68.8047	71.5103	6.31179	68.7401	119.091	143.297	65.6131	44.1498	305.121	150.423	96.8712	72.571	36.1798	30.7675
181.706	63.2129	186.545	55.2221	91.3161	38.6588	199.856	56.7922	103.214	35.121	162.911	61.9167	208.708	63.8532	29.2991	36.7018	145.308	50.542	188.184	80.0454	150.193	84.4304	82.1135	45.0925	63.4707	94.3597	4.67739	27.4379	34.8211	56.7095	53.6909	66.8682	57.6133	46.08	109.215	55.2521	106.726	80.6281	20.7498	56.5209
88.8779	31.873	117.974	36.1235	5.89827	42.848	23.3668	31.9708	51.8294	22.3538	78.8752	33.183	142.414	33.8314	166.599	44.8704	166.448	107.542	708.211	311.803	46.5165	44.1221	90.7655	44.5089	226.581	119.379	162.98	125.97	531.299	236.955	7.08154	66.1937	348.909	158.878	115.466	95.9263	53.5282	48.105	90.0382	76.5026
373.965	77.0498	756.276	167.932	170.499	59.4463	43.6653	49.6629	106.272	29.5113	400.093	89.6487	145.7	54.9244	17.6734	35.1517	344.22	117.911	232.999	77.4862	3.31502	25.7566	145.811	60.7394	179.569	109.081	213.223	124.065	2.68898	39.4248	13.2302	59.0703	400.077	195.777	190.23	96.3746	15.6493	54.6368	344.029	158.671
269.818	77.1221	31.4149	33.0359	71.7527	57.592	257.133	65.4308	765.962	150.479	21.9269	81.7252	273.122	100.477	192.172	71.4318	259.339	110.656	1.70629	17.7272	263.203	121.824	611.524	205.541	1461.51	675.079	274.32	170.231	242.389	137.95	125.843	111.141	4.33879	59.1008	147.219	82.3099	78.6058	63.3781	12.6441	23.9865
201.117	69.1448	124.775	44.3188	15.0828	19.1879	14.7004	25.1609	65.9233	22.7264	5.24715	26.6149	430.568	87.022	3.81317	13.8887	128.159	74.5368	131.617	82.0735	169.043	91.4477	133.282	60.5376	78.4613	73.0317	76.8134	53.4434	248.293	107.422	202.378	104.748	247.671	149.858	93.9508	72.2202	3.10138	17.0055	444.574	226.797
81.8065	23.7324	1720.94	429.697	20.375	17.7082	936.597	213.373	363.949	80.2372	145.58	37.0047	13.2817	35.1157	453.07	114.635	143.2	73.3349	601.968	231.91	113.199	61.5338	338.553	141.086	37.5164	35.3188	94.4832	66.5528	47.718	35.0793	101.26	73.8876	28.8833	49.7469	1.72324	25.9248	143.093	120.573	203.882	108.926
94.3147	29.6472	67.398	48.2815	274.861	76.5754	83.5257	32.1086	275.518	54.2675	122.219	42.5093	22.8103	11.9152	318.191	104.025	1.45516	17.8203	158.349	81.5	109.896	61.525	72.6947	91.5631	128.096	85.0785	193.084	125.828	1.20163	53.4693	128.161	111.587	177.887	126.038	5.2555	41.2491	0.800152	21.5546	34.6156	103.757
64.7054	23.393	8.71513	42.302	286.763	61.1964	111.441	29.8909	12.1694	33.4745	12.9365	20.0201	94.0775	35.2426	56.8033	30.1628	84.6285	64.9393	435.56	136.734	10.3334	44.2133	258.261	128.05	5.09893	30.202	86.8012	58.5406	201.296	137.698	3.55475	39.0739	10.4621	29.1011	393.278	212.957	52.7956	58.4505	23.081	85.4612
1275.11	282.39	131.168	60.8916	62.8611	44.8534	246.887	62.4078	210.432	77.7869	279.938	63.985	15.4533	19.0063	323.184	80.0091	78.7969	46.1981	92.6713	60.4771	741.457	214.252	48.0028	38.4622	547.581	238.495	116.858	70.7583	24.0034	38.191	33.3042	32.8614	163.486	84.0017	0.875059	23.0984	1.0843	5.21827	5.17353	27.2105
155.544	43.8825	262.909	63.6962	261.057	89.5805	156.271	40.1703	207.77	52.5723	37.939	23.493	110.32	34.1473	9.14772	11.8789	122.037	60.5289	6.04331	41.3325	173.81	74.9926	128.979	158.498	81.2882	49.7019	104.033	60.1823	483.998	213.775	77.8638	70.7199	91.0015	68.0682	12.1184	35.3438	132.751	89.6236	89.1603	100.461
281.448	76.4427	5.03592	25.7624	105.458	49.7235	31.8122	19.3725	92.7466	31.1649	592.967	129.769	103.817	44.0053	305.954	65.7029	111.978	60.7076	83.8046	45.2893	68.961	52.7749	270.605	117.074	123.829	121.111	9.77785	6.42717	30.056	39.7737	8.00132	23.2773	184.254	122.469	18.1833	71.9383	24.0968	43.2508	150.316	91.2048
139.374	48.5291	473.848	160.142	46.2019	34.3884	62.0044	36.2567	124.582	32.7606	581.924	115.055	185.211	49.2707	10.6987	59.4854	56.5031	34.581	210.216	73.7951	270.779	93.0243	118.598	71.6208	328.523	172.909	85.2039	51.1118	149.123	79.9616	584.593	339.624	3.46759	21.5675	3.96078	33.556	175.014	121.907	78.6127	54.5048
130.542	37.9119	317.818	91.5543	15.1014	29.4634	107.937	44.665	305.693	59.7507	7.06935	10.4247	6.16851	26.3107	14.313	15.8024	133.821	101.078	871.686	300.696	161.977	72.723	96.9109	50.2132	5.08105	20.2909	57.9657	38.2349	8.18014	97.0389	18.3281	56.2003	160.71	79.9342	58.3928	39.4304	2.27702	18.6305	43.6486	48.7986
108.255	35.3193	263.367	66.0561	436.557	106.512	30.1607	26.7968	241.219	57.5066	125.888	38.8812	6.59443	19.262	263.315	49.4381	203.241	78.7618	145.311	69.327	45.5779	48.0263	681.885	225.239	237.924	137.936	53.5838	43.1833	116.159	99.8069	230.868	121.064	5.27694	55.9618	44.6186	58.1187	2.96953	36.0846	57.7352	55.7241
94.4587	73.515	175.735	41.1572	283.281	61.2823	246.081	66.4201	610.102	132.476	38.6727	60.1295	66.3364	27.3974	18.9933	18.2583	265.591	93.4591	199.535	73.5463	67.352	48.3837	59.1246	37.577	394.287	227.907	264.987	135.435	125.352	72.2839	91.1051	59.7696	28.1214	51.6332	2.5579	28.705	86.1341	59.3561	425.778	189.894
4.89339	28.2201	9.86809	55.8124	80.8	39.2862	52.0768	19.877	233.695	72.5645	417.5	84.6391	38.3828	33.0445	209.605	58.3657	87.0198	43.4885	69.6964	39.0934	174.929	85.9886	4.21541	36.6475	411.432	247.51	394.285	183.227	86.1274	62.7266	29.7969	343.071	2.23749	30.6016	63.4149	60.7918	189.422	94.0439	387.195	197.994
185.295	61.7013	154.8	36.9908	146.257	41.0548	45.9914	19.4857	170.158	74.7003	501.726	98.5176	13.3146	50.997	5.82501	19.2371	204.61	77.6649	78.0516	67.5225	196.017	92.3361	15.0078	29.224	59.0714	48.8349	123.495	85.1625	91.031	87.5967	38.3965	412.622	95.0416	81.5128	579.29	221.502	2.76525	47.996	21.4516	101.149
312.834	87.1635	378.957	105.799	108.859	27.8615	251.564	64.6151	1.70357	8.8954	209.131	55.9264	176.681	62.1195	154.933	73.1597	893.997	284.009	200.477	107.453	54.4155	34.8372	32.3933	33.5541	772.886	375.195	106.196	67.1053	0.151224	31.4855	96.5518	55.2166	131.971	88.2284	14.9593	20.784	490.985	261.204	19.3597	69.9888
4.18688	29.258	81.3855	59.2427	150.972	50.0879	119.118	32.4982	511.384	101.92	601.551	122.241	11.0706	13.7398	211.321	51.0642	84.1251	50.8445	192.354	96.2511	47.8781	47.1243	112.07	71.1803	95.3428	61.1668	33.2359	59.1043	1151.08	489.434	82.2637	74.06	57.3598	41.5229	3.49129	41.1851	58.358	55.1803	116.538	64.0763
97.5849	45.2874	3.93346	24.8879	12.6143	10.3961	111.563	53.9051	449.693	88.8521	241.769	54.5128	67.9881	30.0565	116.275	31.1778	87.8162	102.1	122.493	84.4267	95.3708	90.1052	213.431	85.6617	7.06985	52.1821	780.773	337.223	138.947	87.3909	126.526	58.3338	43.6377	40.0651	255.984	117.298	1499.02	599.278	15.0951	42.47
3.39492	9.89531	41.6311	31.096	20.5603	17.4134	5.85825	22.1267	78.7033	15.9915	83.0801	38.6249	46.6648	12.6935	5.00983	17.6949	121.695	56.6581	563.599	297.689	2.05769	30.4601	58.0904	31.374	65.4404	51.8023	2.95461	25.0115	26.5713	24.9006	4.01266	34.4338	1.56185	10.0659	217.038	116.684	4.88784	47.0797	196.757	124.508
132.272	38.9706	196.915	71.1039	16.5227	27.645	108.466	58.7773	6.93488	21.6659	320.442	79.475	42.6832	45.6844	105.051	66.4447	4.01162	20.7763	45.4121	59.5255	237.916	100.384	5.52185	48.1281	110.562	65.1962	113.06	103.375	1.78996	35.2849	262.246	179.948	95.716	67.2587	67.0354	40.4742	166.685	105.746	227.359	100.965
142.583	46.4917	84.8047	22.9497	380.542	107.447	228.767	52.4471	94.1335	37.4896	236.734	57.7736	75.5266	25.4088	432.487	90.2153	115.587	65.3874	123.314	231.583	6.6048	28.1364	74.1678	141.042	56.1477	49.5555	124.188	84.8393	143.155	92.117	9.87581	103.941	119.812	83.6628	25.6681	38.5158	31.9299	31.6425	84.0901	81.4341
19.0692	30.5987	104.652	28.4258	59.5566	24.1142	39.0655	28.215	31.4172	10.414	375.476	65.4884	122.225	29.9571	384.158	87.4642	181.511	89.4256	207.57	91.1079	48.5846	36.2724	3.75071	16.4449	67.7299	40.147	256.46	158.059	1.60532	31.0142	747.621	334.396	536.932	228.879	321.957	171.025	44.0731	59.121	15.7316	24.9351
166.138	68.7303	179.451	48.9244	346.762	104.463	789.735	211.072	198.153	67.6674	189.127	51.2562	96.5698	27.6451	132.162	45.6953	2.83286	14.5811	138.154	55.7133	58.8601	59.9199	350.184	161.276	5.05232	58.982	135.711	107.234	113.778	82.806	49.2546	43.6367	77.5767	73.5464	294.078	156.696	119.087	82.9572	286.216	127.508
250.835	60.408	181.724	62.8035	4.62188	27.0456	15.3324	9.92261	364.754	75.5164	113.856	52.8659	159.343	43.5434	1670.57	312.632	3.38812	20.9612	218.063	137.978	218.918	85.6826	400.174	134.759	246.109	114.715	78.118	67.2205	357.951	225.049	113.867	82.6266	78.0171	53.0402	393.36	212.2	577.447	250.568	79.5947	52.6782
5.04663	31.6479	991.343	197.844	230.592	62.4016	318.957	137.905	178.653	50.4018	135.928	47.0284	148.716	48.0159	7.87444	14.9414	241.016	92.9658	3.00572	27.325	175.104	78.6993	34.6308	39.4959	11.8171	103.554	50.9686	53.557	0.782672	22.5518	12.818	112.858	42.6356	49.6067	203.308	106.753	26.8386	32.4048	32.955	58.6115
182.052	51.4273	1.09181	12.5341	102.239	28.7256	115.712	43.2128	290.189	55.3504	9.65282	53.9394	726.293	128.132	370.538	97.9751	305.054	111.134	352.063	135.572	95.5019	39.8653	78.3162	79.2206	132.415	87.988	132.834	87.963	175.27	99.2441	32.855	36.9442	387.744	246.08	225.981	146.811	47.4815	43.8083	505.714	392.788
230.877	54.743	164.466	44.8912	35.8747	22.5492	60.2875	24.5077	111.508	39.4067	248.972	58.0946	88.8012	28.7022	99.072	63.4845	106.897	46.5088	134.168	49.5594	144.75	67.0465	191.464	120.105	83.5943	84.9386	90.2036	88.7884	174.662	102.228	61.3645	58.8448	364.94	184.149	317.389	154.428	162.483	88.1563	20.3811	41.8083
89.6572	47.7805	112.949	28.6977	79.1984	32.0826	105.424	31.0276	168.901	45.8765	333.235	58	146.739	58.6879	101.868	32.7601	91.1818	70.9702	85.8309	57.375	73.8949	49.0825	60.1745	34.6292	7.64848	85.5421	103.863	88.2873	149.695	84.1766	89.7011	126.549	182.091	106.309	154.874	127.689	521.811	244.383	183.558	95.8666
243.683	66.3462	33.8728	21.8819	6.55861	21.8891	5.03754	11.1323	161.819	38.2471	120.645	39.1006	214.005	49.3779	7.93412	16.7581	179.781	75.1113	10.4447	71.6076	62.5724	55.5218	54.4748	44.8829	30.9487	57.7099	319.064	172.047	97.0483	75.6002	297.188	163.962	2.298	33.5687	155.654	90.7278	2.45194	30.8346	116.562	68.5757
132.401	49.6865	202.233	82.7196	37.3208	25.0772	190.576	44.7184	52.041	43.0503	171.203	43.512	93.6099	39.8997	194.639	66.2889	70.8182	40.6115	48.5502	13.2286	19.3477	38.3617	268.805	114.363	3.71428	30.0559	69.3099	62.7876	117.755	84.4705	318.86	182.19	113.335	61.9276	399.578	242.704	3.73914	48.5857	76.3936	76.1348
380.372	108.911	51.4151	65.6287	273.624	81.9261	5.58278	14.5935	83.3062	37.2049	154.855	55.5688	42.6249	22.3025	15.6059	15.5924	372.231	138.111	219.471	121.419	151.96	80.0963	212.48	84.1072	275.862	134.566	238.39	131.753	99.0816	67.1834	40.1917	72.0161	128.497	79.0075	8.3645	25.1139	62.3689	52.0427	38.2337	74.6768
295.845	86.8707	2.58708	10.2248	40.3791	22.3168	88.1823	27.5221	149.951	36.0573	87.8958	40.7123	81.3776	29.9623	23.1725	17.211	33.091	19.9241	570.256	184.987	431.563	164.71	220.935	82.212	110.223	76.9048	14.1872	29.6535	147.155	101.065	78.5282	116.353	400.455	172.959	69.6097	65.265	4.55939	66.929	119.951	134.521
44.333	35.8788	73.8284	37.8784	11.1942	31.347	3.12382	9.11714	241.608	49.0128	375.958	91.796	26.8106	80.7586	7.45053	9.40303	125.747	71.7788	164.099	66.9344	92.9027	68.8985	192.204	66.1436	5.90351	86.9988	67.9461	77.2726	140.312	115.13	12.6629	126.933	61.1505	51.9914	49.4463	83.571	13.5363	54.6383	51.0648	99.9824
227.472	71.401	10.3144	27.6032	3.08585	20.1787	112.549	31.8045	74.8238	22.5107	22.5673	22.7756	158.106	34.3581	127.9	46.4098	61.0824	45.0487	68.9613	53.0545	159.758	83.1399	28.6788	63.2525	170.702	132.777	57.3229	56.401	6.26125	63.2104	12.5202	112.596	111.465	69.3693	59.5019	51.8395	39.9771	31.2807	68.0273	68.1441
211.239	83.3631	20.9881	36.5293	7.76722	20.5938	11.4966	31.4956	281.78	68.8743	408.519	110.104	5.08368	13.4789	307.464	101.959	54.4829	30.784	181.912	97.5967	6.35747	52.2634	89.1998	123.833	71.2268	52.4363	132.862	97.0425	172.657	106.011	600.513	291.878	1.16672	25.9551	13.1689	20.8108	1.59448	25.1515	15.2416	58.8368
170.179	75.4538	625.41	137.349	13.352	26.6651	1293.3	274.262	212.505	61.642	37.3023	25.8511	85.0461	25.9607	180.694	57.9479	4.2582	23.1843	1091.51	342.226	101.838	65.2213	16.1516	36.901	121.723	85.2703	19.5313	18.799	55.6444	53.8719	216.994	96.5943	83.7171	53.1634	4.2851	39.7138	8.11429	29.8827	2.99008	27.5991
318.435	89.2917	265.79	52.102	119.214	50.6947	84.606	49.2202	250.886	49.6429	265.958	94.2409	304.915	61.5485	8.70706	24.2372	104.963	46.5059	49.5833	68.888	42.5525	51.5365	146.916	74.4796	41.9339	54.7823	162.126	102.416	38.1879	38.0608	56.0353	51.8262	217.504	101.994	40.5104	46.8033	26.3194	34.1171	307.99	172.174
60.0771	49.4689	704.435	189.424	44.3464	28.3824	87.1361	29.6087	83.5264	23.479	212.273	70.9714	51.4283	15.4344	179.726	53.8358	219.774	77.2048	203.796	96.2766	57.1147	45.2085	61.4981	46.4302	119.3	93.594	23.1065	39.6048	16.1684	41.0417	8.57264	43.1185	142.89	83.9775	55.9237	50.7269	87.9478	60.9628	3.2936	32.818
172.327	53.6411	250.691	87.3396	115.407	36.2927	30.556	22.1521	189.45	48.8694	311.768	101.946	182.409	38.9147	151.418	42.77	105.621	69.9291	99.7989	46.572	12.5952	46.9414	91.7349	48.5629	268.443	164.637	268.475	125.575	174.773	111.996	87.2196	68.6157	145.597	87.4207	5.16648	33.825	99.1066	69.1443	3.55081	38.8728
53.9708	43.1381	53.1312	41.4708	222.979	75.3764	50.1941	23.3709	116.045	30.5115	232.393	66.9889	47.3875	32.5498	101.081	52.0154	81.3495	64.5769	114.572	90.7298	282.57	100.63	189.858	68.2277	43.9651	57.0551	37.892	62.231	6.57227	76.0536	53.9344	44.9125	77.8784	69.015	181.685	103.039	91.1616	62.5766	72.2883	64.3646
121.431	36.2396	191.718	57.0722	75.3282	36.7114	11.7263	23.4926	188.611	42.5748	99.0682	34.9686	25.2289	34.2301	5.92385	19.6672	615.949	210.908	77.9224	52.2889	141.565	75.1637	433.542	153.539	74.8888	112.648	148.062	82.2151	12.9607	196.567	223.813	134.699	127.149	86.5744	132.426	74.3686	291.913	138.887	115.862	76.9231
2.62982	14.3595	5.40201	25.2566	10.1711	31.7797	50.9644	13.9311	437.64	80.3154	289.615	76.6739	272.799	61.298	38.0377	62.6197	92.6796	75.2344	73.5185	45.1224	110.695	69.7793	216.685	93.8222	86.6316	73.2155	51.2119	71.0279	166.99	128.266	9.53327	34.3214	3.53445	26.3702	42.1468	42.4175	65.2361	57.7332	52.0017	38.0754
308.441	101.519	18.9447	53.0248	5.0495	15.5961	14.1531	18.5326	176.784	51.1632	7.86809	11.2616	38.1941	18.6027	4.02966	14.3339	7.27654	50.9296	154.024	292.659	217.161	74.4232	89.4268	72.81	2.02771	22.2367	168.353	113.193	92.5662	59.172	13.005	166.793	44.9928	28.5698	76.1971	69.035	75.4814	57.3323	329.487	153.769
5.98935	22.5233	277.729	76.1812	18.8112	61.2283	19.3403	23.8317	109.299	38.4392	576.168	162.681	141.718	30.0278	183.608	39.4367	513.693	211.386	77.46	49.1171	174.808	61.5275	105.37	69.9684	6.43579	77.7752	72.1458	83.0726	208.334	147.16	269.129	157.78	67.9983	100.287	75.3749	83.8181	84.9019	97.5655	181.561	138.396
125.975	51.6838	189.396	74.8543	297.273	70.5058	91.4735	31.9711	48.8283	43.4611	106.513	47.2357	34.9279	21.8638	8.96255	29.2138	259.721	92.1167	345.785	120.178	11.3127	22.2002	187.357	112.137	66.4245	66.6017	81.7841	67.9386	184.186	139.382	34.6937	53.5834	36.3504	65.8918	127.652	69.8882	1.05442	26.9458	94.1804	63.4559
369.573	78.5122	542.469	140.356	17.1988	18.4617	337.565	86.2657	103.873	41.8147	306.383	69.025	45.5634	26.5083	18.0011	23.927	111.209	48.695	430.042	145.953	623.235	215.972	39.6446	58.2291	203.448	160.278	400.406	198.068	121.553	61.4327	12.6771	69.7649	3.15293	20.182	142.192	110.093	141.091	110.161	55.503	56.4297
506.649	115.05	3.94385	26.2125	6.64593	19.7241	29.9097	18.6297	4.80539	19.8046	852.691	164.027	117.132	45.177	172.744	34.8482	89.0785	57.5376	310.751	141.657	108.068	86.7814	48.3374	31.7306	4.49657	36.392	216.568	148.138	119.363	91.7645	55.7191	57.8961	1.99282	46.1157	2.76466	21.4485	5.10902	72.7099	1.49458	26.5943
156.99	54.3742	2.34719	13.5631	105.291	35.2647	43.0558	21.5292	174.012	43.9736	22.9579	21.3145	58.313	23.6731	740.527	150.576	264.012	113.856	233.568	101.93	52.357	33.9142	40.0205	31.4721	128.282	127.07	131.996	71.2296	207.396	187.397	135.352	93.5559	7.58141	30.2284	127.38	76.2939	61.743	77.6935	101.981	95.1815
196.367	66.6559	165.815	51.0163	186.424	51.6466	201.742	42.4888	156.461	61.0409	5.94424	17.8664	49.335	36.9996	52.2564	19.9376	251.724	97.5328	155.39	72.2248	382.366	127.405	79.0074	43.6683	150.827	79.4819	379.405	222.337	17.4876	30.5899	45.9728	37.1062	87.5283	88.3158	141.327	93.9381	128.494	77.2789	144.781	82.8386
5.82534	22.5494	11.8905	49.5295	27.7076	25.0468	298.024	125.975	42.3386	29.4178	267.971	64.5425	328.026	62.9271	62.825	36.0462	209.488	92.196	98.9812	60.7118	392.927	148.367	377.828	162.159	219.435	148.503	10.9743	123.3	438.391	186.229	105.43	78.7614	361.21	166.06	110.691	90.3282	147.806	96.4473	218.631	147.171
163.776	51.9982	216.388	68.1877	87.01	30.1048	25.4735	89.8525	118.084	40.1662	282.318	69.5399	20.7558	29.0901	207.638	50.3952	214.012	91.6941	184.688	98.5931	7.91807	50.1807	149.041	53.1592	3.62769	33.9977	11.4058	97.2126	67.2073	53.4429	152.681	101.416	10.0475	80.0969	121.303	80.5119	75.9463	92.6938	229.219	126.644
173.384	52.6359	225.451	52.8744	739.382	187.292	62.2209	67.0865	128.738	30.4785	112.68	37.5329	79.072	42.1682	357.571	78.9082	90.8366	60.3733	182.267	97.4193	15.1043	52.9508	42.5403	49.6605	214.046	97.9682	82.1755	58.4665	515.544	228.051	26.9316	229.42	928.092	391.696	125.907	90.7115	174.135	82.247	6.39893	44.3175
196.184	72.6269	190.945	56.769	307.981	84.2962	27.4634	30.1395	4.85942	33.2068	426.798	89.3483	49.4313	22.2696	11.1652	18.0839	97.9262	72.7774	393.652	152.135	19.4082	34.4032	70.9351	62.7626	252.89	188.715	241.606	148.545	18.3782	24.7529	0.870316	20.7316	22.4566	45.823	545.111	278.677	92.836	94.6826	120.916	63.8873
268.465	60.387	2.05714	17.9401	143.907	63.6059	58.2635	50.5815	244.795	77.212	28.3127	35.9305	306.291	62.8359	201.992	58.4182	219.072	91.8902	256.949	109.436	490.547	171.81	42.4834	30.1771	251.19	131.255	74.9776	47.3047	111.552	88.054	1.80766	58.0461	112.885	76.2475	5.8928	28.0222	7.41304	32.0376	126.883	76.2528
76.2027	39.6681	81.3076	63.4938	487.559	101.968	70.5258	30.532	128.108	35.172	374.152	109.472	210.579	70.3089	49.9893	21.824	67.1188	41.9156	202.526	73.6117	192.513	77.2811	127.144	66.175	122.588	69.0214	95.3607	67.806	88.6478	61.3648	267.001	182.047	86.1044	62.2216	112.114	80.9725	3.47084	38.9583	39.8442	118.54
58.5356	25.4174	160.699	64.1088	68.4615	50.7394	215.305	58.4997	338.924	67.5248	476.937	96.6568	103.779	44.3152	36.5213	17.7709	186.051	73.0335	152.656	85.6247	153.422	88.6729	998.979	289.577	146.497	109.432	17.7613	25.1351	5.33989	66.7852	85.5409	69.9593	66.7999	63.4444	105.105	90.8214	61.4065	66.024	185.286	138.752
8.84874	39.5356	85.5274	34.7895	460.283	159.412	54.8636	23.9074	288.89	53.6607	344.821	90.7663	373.412	75.384	153.126	38.193	165.98	58.5192	247.732	120.927	73.1727	53.2416	319.057	136.4	401.598	206.856	2.3192	36.9136	89.1545	70.4424	97.9084	56.2016	427.537	201.598	168.179	126.532	22.5827	36.3906	2.94368	34.7245
103.429	49.9882	296.047	86.9896	395.417	139.269	176.028	50.3429	5.04075	12.2419	264.918	65.4944	111.47	37.8806	45.4701	32.1541	4.22939	23.2048	381.457	174.387	10.1972	38.0445	85.4724	40.5773	88.2621	67.9109	77.4171	48.0689	83.29	40.2264	8.2148	29.0454	62.8276	45.4798	111.183	84.8566	19.2857	35.3705	82.4807	52.1869
108.583	37.5609	34.3123	22.0583	1083.69	260.88	98.5299	60.0256	1283.17	243.534	222.534	87.6128	8.88615	16.4145	210.365	44.8047	149.921	72.4101	523.536	153.97	23.2437	47.8323	156.755	76.3939	87.8322	62.7996	146.025	72.7331	59.1826	51.4148	123.87	88.6217	102.334	75.8882	31.0503	49.5482	583.256	244.303	3.09649	39.0116
258.175	60.9068	202.941	39.3932	40.797	22.0483	7.51964	23.1504	398.854	96.9491	594.188	114.267	11.0877	14.007	76.5402	23.484	2.78898	12.9071	397.659	154.152	41.3767	34.47	156.884	81.5346	109.176	99.4655	381.395	205.717	65.2919	95.7301	34.0258	42.0733	83.7203	71.0306	81.0083	59.8088	24.83	37.2359	253.236	173.041
364.376	103.28	5.5416	29.2829	67.7429	23.8014	228.758	73.62	135.906	36.3626	114.373	37.682	28.6104	21.894	231.102	72.2999	174.267	91.8171	2.509	32.1668	31.8184	34.9601	132.534	78.8093	29.9541	49.3537	189.109	105.441	7.32036	62.5829	59.4258	60.0558	67.2865	48.6745	365.782	179.783	7.05542	47.0664	174.361	100.457
606.507	137.682	93.3174	54.2411	292.382	91.7439	354.322	134.389	205.856	54.5211	79.6176	30.5125	179.684	44.8593	7.87822	32.4983	349.686	141.236	107.14	57.3193	114.176	53.1142	85.244	55.3891	53.4807	59.8383	104.206	71.2874	231.133	110.6	849.225	388.785	90.6087	53.9551	115.79	70.9104	147.161	141.527	85.0889	129.478
228.209	62.9908	2.10449	18.9794	80.4232	44.5626	365.73	82.8684	168.686	45.7831	121.147	36.6012	9.97436	20.9923	190.902	59.9209	127.399	57.2489	160.642	64.637	239.399	93.112	147.033	81.667	45.0181	73.5121	70.6937	46.8356	179.24	124.845	8.85493	69.0297	59.632	47.7896	32.6082	37.8506	15.8625	78.4329	12.1905	35.8358
336.773	92.556	14.2605	51.7218	350.625	91.6504	71.3883	35.3178	67.9161	33.1054	75.8405	26.776	14.4526	10.5558	29.8122	29.4037	153.215	58.4604	147.077	67.9161	54.1986	45.063	69.0659	61.2485	2.99426	57.0988	1.53944	12.5928	112.188	68.2262	240.101	116.257	50.6036	50.079	110.791	51.8969	85.3419	67.7285	153.335	103.988
120.334	43.5002	77.0661	21.6035	30.7269	24.7047	100.803	40.984	162.989	51.3536	322.078	74.2337	46.0518	20.0117	6.69306	19.5696	62.4826	40.9465	448.703	173.37	334.36	131.208	5.86843	37.604	4.97676	61.2028	227.464	199.368	496.056	200.669	18.3918	25.1933	14.5021	70.0176	196.229	102.259	20.5225	64.1574	5.12762	31.6694
182.758	53.9786	465.941	155.284	112.423	42.5548	28.913	24.2217	247.979	55.61	99.0133	46.5762	16.1371	12.7503	55.5053	24.4292	89.157	68.0084	161.763	72.7758	89.8833	46.8574	109.306	60.3939	161.412	96.9628	102.115	81.8606	6.5541	31.932	4.01978	35.3171	104.717	77.8099	1.02188	17.6307	144.452	72.4817	9.36606	74.7787
136.487	36.4608	241.522	79.6281	353.926	98.6956	5.9092	23.1227	406.272	76.5059	115.056	34.1638	256.579	62.1821	960.816	165.089	94.5496	85.5504	163.34	66.0004	207.188	84.4189	3.85284	23.3003	5.22116	81.255	105.511	102.984	11.8733	37.2851	138.65	102.852	62.4361	56.0969	225.062	141.006	153.894	118.4	31.4262	45.9479
88.1505	34.0252	67.9422	40.9912	48.0769	30.4748	535.763	154.19	265.159	62.7144	2.10998	14.1456	12.1005	18.5792	62.8839	44.5738	28.5301	34.8245	87.2211	56.5741	95.4567	66.5776	115.129	54.0914	231.61	149.475	64.4624	75.944	130.39	107.557	23.8597	32.2744	83.9982	66.3171	83.1384	51.9875	239.657	114.389	13.3694	35.4352
1.61936	10.2723	364.269	135.758	125.883	40.3443	4.64742	16.2653	218.456	62.6099	236.069	49.2344	27.2956	36.2125	472.512	135.343	118.761	64.7471	191.464	96.2805	627.057	208.673	104.235	61.3133	88.0664	66.9201	67.8812	58.9025	190.554	147.65	19.0214	19.0826	3.0986	38.6784	75.2426	53.8586	2.13712	47.323	52.5238	67.4115
15.2949	24.2333	136.095	74.2036	6.88278	42.3913	9.97755	27.0557	177.248	48.8001	425.399	112.357	56.976	30.5269	441.645	82.8376	259.988	80.1202	184.034	84.4866	142.3	92.2897	150.275	66.7684	60.0229	63.9835	45.7499	40.8994	12.9682	181.17	4.70397	50.8294	442.301	212.568	198.869	115.298	35.7127	67.6768	88.5678	73.1657
75.5908	32.7666	366.981	79.6417	181.873	73.786	328.061	75.2111	3.52235	10.9536	407.917	79.9425	193.722	54.6797	43.0346	44.6202	98.2182	70.9221	434.548	147.145	524.874	157.51	262.997	399.129	223.41	123.248	44.1313	39.0967	89.0877	53.0515	14.1162	107.791	53.7886	62.1833	90.7917	86.1998	149.658	103.696	227.443	125.895
268.059	77.628	5.7366	22.8967	0.927492	14.5296	39.2557	26.2342	448.568	109.767	85.7866	59.4043	13.8382	22.0434	100.609	35.0919	210.464	70.3321	180.366	92.0248	181.427	97.5122	295.172	163.841	251.413	149.042	31.0132	164.298	32.5967	93.5015	9.4411	41.2709	145.866	113.125	93.5024	65.0709	92.3828	81.1917	105.02	71.6106
109.464	32.6116	29.9327	24.4225	3.73458	12.1958	108.254	61.0903	231.925	57.164	3.78294	15.5277	172.954	35.1208	45.1862	24.9774	145.277	79.8108	100.33	81.13	72.9514	92.6694	1366.07	377.164	98.5358	82.8689	10.0062	65.9758	6.92853	24.1327	128.476	105.789	107.902	69.2059	250.679	127.105	2.46463	31.7455	241.046	122.761
157.404	82.3964	370.639	85.1787	26.7086	23.4735	475.26	103.183	574.597	117.658	3.25993	17.1459	119.408	57.4423	4.7364	19.5908	279.943	132.122	68.5523	49.919	673.31	270.332	342.587	117.919	69.4672	55.1971	126.391	79.7396	105.47	89.2549	91.0214	104.504	115.706	59.8137	63.0449	63.2329	0.420761	22.669	129.834	100.991
63.8435	21.6545	66.8015	38.465	474.607	93.8232	1.6794	11.7313	50.3745	27.2873	14.315	24.269	150.814	42.6746	45.504	26.1768	77.6156	44.1842	70.8616	58.0365	5.98249	27.6401	115.867	70.9118	124.337	84.2247	140.204	78.2767	23.7861	139.865	74.258	56.1935	139.111	93.3433	10.4151	61.8802	-0.0426945	8.45098	113.956	76.4452
191.741	50.6692	126.016	48.5428	19.5432	21.6614	6.19988	30.3539	134.393	46.9008	241.324	68.4913	24.5326	18.926	180.212	29.9516	167.8	63.2312	141.599	67.9814	115.073	50.8913	67.2409	49.9319	52.1839	61.2665	3.8746	48.3983	90.3453	79.9611	62.718	64.0582	75.9567	93.578	193.433	154.333	57.6481	81.7844	75.3314	59.1403
131.98	53.4974	167.242	65.7214	72.1556	48.4775	324.556	100.268	165.08	46.5745	400.672	70.7462	6.72685	21.6267	17.3273	18.9462	175.839	85.714	139.678	70.9298	112.998	51.6104	59.906	43.9457	101.577	71.5613	139.556	90.8422	151.319	88.6188	164.756	109.655	627.131	288.077	72.8371	48.0043	113.573	57.2398	182.712	100.714
95.6691	28.7257	327.781	89.386	67.4334	30.5643	15.5097	22.7693	348.938	72.9653	1038.15	207.479	106.408	26.0958	79.7186	26.5621	154.835	80.2919	166.912	103.239	69.8986	28.4688	70.7764	64.7792	46.2053	47.0705	81.9896	88.9922	79.1193	65.5006	8.46219	89.8107	270.848	174.175	175.11	84.7945	114.539	93.5273	186.315	87.793
162.184	37.2046	95.793	31.8605	13.0235	47.8555	684.165	129.865	107.118	25.2599	9.31774	24.0826	11.1022	14.2062	25.9185	22.0967	133.056	97.2378	149.853	67.5239	195.294	128.001	112.003	83.2042	63.0434	47.3141	232.585	128.67	115.21	83.3308	10.4303	116.127	12.9244	25.278	82.7365	58.585	27.4585	74.5038	262.122	143.461
173.533	55.366	100.709	50.8488	5.18885	25.9877	114.586	55.9337	191.01	56.1286	244.139	86.854	9.39062	23.6778	43.4821	44.5149	348.886	152.527	284.992	150.854	843	269.677	39.6354	35.2149	81.0134	90.0024	3.23595	41.8754	269.289	135.499	1.33432	14.3911	30.0237	49.7534	63.4915	55.7248	479.96	253.965	4.05815	39.4272
103.7	38.3369	70.6725	34.3269	62.8028	27.6578	85.5386	44.1201	116.388	40.3716	93.6215	52.6344	19.1613	18.2948	104.373	40.5474	4.19852	28.5417	415.326	155.352	6.89011	23.0408	52.5891	46.8855	4.63213	60.5773	6.21206	36.5353	60.4658	70.2428	162.939	78.6822	290.641	173.594	139.893	82.4093	248.715	162.549	3.57327	18.2661
337.575	100.882	102.786	57.6329	5.8765	24.735	315.01	81.7404	139.398	41.8248	163.632	44.4954	414.9	86.6389	8.31261	25.6436	62.9816	41.1418	100.291	50.5757	53.4685	37.0539	34.8676	32.5486	172.423	126.657	40.8747	39.554	71.3937	46.6243	10.613	175.16	85.5688	50.8339	41.1829	49.348	398.281	212.354	7.47792	39.675
6.82194	20.3314	17.1701	20.5083	408.404	119.736	234.042	66.904	228.992	38.3442	410.714	87.2771	53.8033	17.8957	287.706	97.5388	157.102	67.7868	488.688	613.044	193.859	103.463	3.43654	29.5734	228	146.552	124.332	84.2058	9.64418	127.329	70.6001	64.9214	76.3541	72.6198	136.67	113.946	-1.17943	25.5086	7.70345	40.5085
305.382	72.33	199.099	65.4193	86.4386	35.398	197.154	59.0267	157.696	34.9319	257	62.9285	5.05424	21.1641	114.644	48.5779	158.032	68.2826	103.079	55.3297	51.3757	31.0614	120.995	86.0873	32.4923	46.6068	2.40213	33.5957	111.9	64.4364	407.386	220.367	198.604	140.466	243.473	136.218	73.5579	87.9831	190.551	110.975
172.205	41.8325	483.733	132.805	11.6324	22.962	45.4951	27.2717	5.2692	17.9506	350.474	115.416	4.98258	24.0263	16.2331	43.0436	319.747	142.706	194.061	84.4373	5.57246	45.2965	7.38987	22.9075	189.824	107.185	86.0854	74.6853	275.981	152.845	460.207	209.705	70.8585	56.1537	9.0008	85.5675	7.69905	25.0801	112.27	71.6859
319.943	76.0714	213.865	83.1486	209.42	82.2979	8.50733	18.9586	642.392	158.181	251.251	66.8566	66.1432	33.9098	176.428	43.6189	323.984	132.535	907.035	342.511	48.0911	59.2773	115.634	61.9465	41.1696	47.1258	26.2139	63.4541	90.9444	68.4441	154.174	131.366	168.947	117.268	66.3939	89.2256	114.289	72.6007	83.9714	77.6886
3.26926	17.4123	228.044	66.444	416.657	99.4906	6.82372	31.2355	183.046	53.164	205.057	54.9505	17.599	25.6787	373.372	102.397	154.299	98.5483	83.0025	52.4419	101.667	40.2593	105.311	47.0512	191.959	134.651	158.151	97.155	3.34314	44.1023	45.726	55.1117	205.924	119.194	57.6255	43.9536	25.5617	34.5154	63.9425	101
265.271	60.4847	547.465	113.721	28.2766	27.7189	175.569	44.2234	121.758	39.4433	87.4324	45.9944	49.3979	22.4963	576.168	118.947	49.0309	37.6972	273.764	121.335	314.641	114.76	329.528	140.712	62.3032	81.6334	9.65448	112.138	38.8474	66.6991	63.3649	47.2038	3.53034	24.3977	55.769	49.9271	1.26254	22.7407	0.803257	33.3818
437.18	91.114	172.295	70.4397	4.29849	15.1595	1528.79	349.281	988.882	177.632	155.854	50.4675	951.184	203.799	680.617	139.224	70.8173	56.5229	280.639	125.408	29.5682	48.8877	22.8757	97.3346	56.7685	51.3434	77.111	78.9528	9.7424	168.065	54.6488	64.7835	484.048	221.584	4.04982	84.2905	61.5028	48.7486	73.6966	75.2514
763.008	173.083	96.5363	28.0574	138.402	45.3587	3.57142	19.1115	144.065	38.4215	136.196	36.7177	11.6461	29.3738	231.602	86.1374	171.392	76.5928	74.6623	38.1384	120.798	48.7951	194.195	123.852	3.7258	19.1939	3.93669	38.3246	7.79715	41.6274	28.3505	52.6726	75.7116	85.9821	518.249	263.006	139.198	87.4021	56.0432	69.0896
182.154	50.8335	248.225	56.6695	36.3102	22.314	12.0807	25.0398	28.8867	22.5694	439.545	99.9848	315.878	77.7499	379.177	80.1511	127.452	76.5026	144.659	69.9688	6.18447	32.6828	326.971	179.978	327.688	165.583	78.0912	46.7734	87.4421	64.3885	159.447	101.835	550.678	259.043	42.1614	40.5311	9.46244	96.7571	118.257	70.9523
8.51955	21.1806	108.376	40.7576	283.933	97.6115	16.1383	22.739	96.0064	48.2475	5.70329	30.9769	120.818	46.3924	50.9929	27.3914	153.462	62.8629	299.596	116.125	93.5204	41.5831	169.116	75.6314	135.115	78.3542	66.8103	48.5072	18.8763	44.6396	138.014	93.8747	116.533	75.5522	4.36488	34.042	97.4021	108.154	181.519	90.0084
118.969	36.3193	309.824	67.2729	65.2691	26.6583	42.6711	23.0185	540.491	124.825	4.90483	12.594	33.317	15.9367	96.5373	40.1732	298.089	106.757	152.945	94.6031	34.7097	34.4836	57.4904	67.2493	82.5387	64.4914	144.181	91.4788	18.3657	65.2134	0.378871	28.6392	91.0515	59.6406	138.241	104.268	153.472	115.66	114.881	78.162
142.274	43.2859	189.467	69.7322	239.239	61.9301	47.7318	17.8263	119.597	56.6416	94.3866	30.32	61.2445	11.1231	219.716	64.9999	105.966	73.8938	192.457	86.0251	103.23	64.9896	12.389	35.501	63.6455	64.1325	9.97084	36.0298	65.6043	47.0678	9.40607	76.2643	39.1226	97.3857	60.1267	59.7755	33.4709	33.7271	5.79388	18.3358
115.774	45.0165	87.5379	106.664	4.81424	17.5583	16.5554	22.2656	131.012	30.6253	250.054	70.6412	88.6663	36.735	143.316	50.8356	120.857	91.4837	564.337	219.082	117.305	57.6736	29.2317	33.9888	209.611	141.075	225.997	135.07	3.34112	37.2076	122.193	84.6983	75.1787	54.7329	177.825	101.378	131.827	116.406	24.722	44.5689
71.9923	19.2819	74.0092	41.7479	218.542	72.4708	109.924	48.4614	319.749	82.2974	135.307	41.5521	4.60141	16.1186	212.95	47.8144	217.272	108.879	51.8239	40.0503	432.379	150.672	427.955	144.72	465.262	225.346	49.8557	47.1927	7.82672	34.875	30.7535	34.9607	108.601	93.784	120.698	87.9112	8.13102	78.0242	173.592	107.796
34.1456	33.3454	21.3271	29.2168	33.2849	30.569	1.71268	20.3051	119.698	44.4743	304.95	74.5174	156.254	49.7777	2.22944	11.2805	53.7157	31.3006	593.282	202.324	72.9783	64.3338	260.482	84.8387	182.458	126.077	5.84961	39.2311	8.30171	48.3211	85.3035	75.4122	6.16643	75.0844	45.4799	49.7727	3.80855	43.0018	181.166	112.947
166.819	61.1623	89.4184	26.3732	245.403	73.1943	59.0293	26.0214	275.236	61.1559	1400.28	246.039	3.68746	19.9823	16.1058	18.6743	177.6	71.0962	70.2057	40.6789	20.6009	41.3396	649.193	190.737	104.111	68.5185	97.8418	82.5662	136.625	83.8352	194.067	128.205	69.7321	55.4331	101.272	71.2607	38.1989	35.972	6.90659	67.6014
795.667	163.339	212.667	77.2743	239.432	60.8368	7.50526	21.654	5.40562	18.3813	262.217	56.991	34.007	24.1916	82.3125	37.1973	209.782	78.1774	133.277	70.3411	134.883	75.3866	437.981	134.031	308.528	143.834	38.3536	35.9557	86.7594	64.1192	25.0958	38.0504	47.1798	40.8521	56.4544	42.9914	38.1463	45.4525	2.66975	27.8059
4.22398	22.5425	7.40997	37.0449	13.108	48.2398	54.5377	29.5094	116.656	30.9456	107.985	34.6154	7.69014	19.6453	137.166	33.7906	145.394	51.0981	317.702	165.022	92.4871	91.2341	172.127	117.018	7.3238	65.5225	-0.75814	22.2997	63.9903	49.6124	1.9692	18.2176	1.5061	22.2098	155.791	70.2635	235.407	123.091	222.342	167.861
274.535	63.019	93.2891	28.5454	873.851	213.622	249.492	80.3337	38.0368	23.135	392.546	88.1166	141.56	53.9124	199.006	36.5974	104.932	48.3298	57.7072	76.6504	65.0369	37.6924	50.3419	113.001	80.9269	98.0624	300.977	160.302	117.119	84.4614	289.259	218.637	57.5009	46.1625	7.41703	51.4025	313.063	197.168	22.9283	80.1422
45.1222	16.6125	107.107	58.3037	468.591	91.434	219.21	74.2866	148.022	46.758	137.376	39.0706	8.32981	42.4565	73.8178	48.2326	3.48514	40.8073	142.155	66.1988	4.7781	19.4979	31.1085	28.4142	119.144	84.1605	75.5315	70.1878	1.38926	20.7668	3.53396	37.9208	2.88347	28.0379	158.892	117.875	303.915	222.072	15.351	38.4348
255.676	61.9159	465.929	100.392	17.3101	14.1524	379.922	95.1959	132.877	48.5346	207.308	77.3198	176.924	43.1823	1230.5	245.285	359.258	127.22	66.7713	69.4949	159.964	73.8154	113.458	69.9577	192.202	117.988	207.862	151.871	103.122	67.5057	4.07257	39.5639	1.73955	18.792	121.446	58.724	63.4418	63.1528	80.3683	61.2821
251.255	73.4252	50.2412	21.4973	55.3547	43.2119	142.025	67.6931	1098.99	205.575	95.2734	28.3287	77.0378	32.4554	177.138	42.8282	133.861	71.2161	206.627	92.2242	90.2763	44.4219	382.039	146.548	196.088	106.048	158.946	106.101	19.7621	46.4181	174.874	93.0724	100.269	79.1139	111.086	82.9544	2.80392	44.6541	74.0341	86.0328
288.606	64.2157	395.296	115.439	313.038	94.4067	170.312	58.2953	225.878	74.1592	10.7705	39.6089	253.508	56.5886	9.85817	15.7312	176.953	77.0802	1227.88	388.601	136.767	78.0948	253.571	129.498	425.352	209.166	37.3935	95.0856	108.161	59.2798	30.3089	73.1846	5.37599	59.2592	231.087	113.837	5.94717	59.724	98.9163	67.88
198.7	58.2226	119.861	42.1212	598.354	173.207	137.279	50.9576	236.095	53.463	226.848	51.2087	204.358	69.7071	18.0899	29.2073	134.715	106.81	307.286	114.086	205.522	91.1802	203.829	77.5812	6.82091	102.297	6.07384	63.8752	29.6012	49.6737	14.4739	120.574	155.743	74.3092	2.37063	35.6967	167.078	84.9428	173.893	92.3108
188.292	57.2462	60.3832	45.806	113.765	35.3983	137.003	44.5259	4.7489	13.6615	235.98	66.632	243.761	71.9239	270.912	105.774	121.354	64.8157	1486.47	511.811	48.523	43.984	431.571	152.497	83.6898	60.1015	143.945	87.8074	337.15	158.261	17.465	52.2483	84.4996	103.269	69.7118	124.787	84.7943	62.8432	3.45534	38.0975
80.3868	42.4922	45.0793	36.1394	222.101	63.9979	10.4685	46.0762	209.83	52.9754	92.4128	34.21	10.0481	40.1559	9.37923	14.1807	536.937	165.96	65.0764	59.6507	346.954	113.598	29.8384	21.5725	237.734	160.218	181.633	162.409	24.7159	26.7352	80.1599	83.6984	15.5323	22.91	0.411303	16.1676	114.355	62.2893	16.9942	50.3058
4.78273	29.1617	32.5754	20.484	143.283	40.0055	46.5829	50.0356	132.827	65.9916	208.061	64.0214	15.388	13.3963	102.106	25.5704	295.05	106.768	61.049	67.0435	303.252	110.954	8.01199	36.5012	135.016	63.6148	230.859	140.324	100.951	86.5309	36.4424	34.0073	234.983	136.717	154.056	100.74	152.319	88.368	75.5007	52.531
81.8254	50.6629	230.093	81.5567	224.119	74.693	151.092	49.5825	349.386	79.7692	318.272	103.419	55.4067	19.7579	74.5047	32.8155	239.592	81.521	443.776	146.689	153.808	72.6305	19.5629	22.4092	65.1259	83.213	61.555	35.5864	14.6826	191.288	1.46051	8.29153	2.69233	25.0268	59.376	76.2668	11.0996	28.9324	331.826	184.361
91.326	41.8583	4.10622	13.0642	205.104	65.1379	56.996	33.0369	129.983	61.1371	76.3225	25.2862	173.078	45.2238	31.3001	16.3376	113.8	63.1701	326.366	229.677	238.908	82.0174	28.6567	32.1897	61.481	57.9087	72.4655	61.3545	13.8115	54.8596	130.801	90.9656	86.5656	98.54	2.83011	23.4072	48.0954	70.3042	118.631	146.615
81.1171	35.1672	138.582	71.7664	16.6252	26.296	112.225	35.7915	105.471	41.3108	9.94015	33.8986	1272.3	256.175	32.7908	19.1423	600.084	205.538	119.78	75.3078	95.2691	43.1559	160.304	75.941	95.6848	89.3017	72.1324	49.6605	181.044	101.165	13.1675	155.966	105.069	74.6607	200.629	122.519	79.5262	48.5883	104.069	71.2958
103.337	24.233	210.544	40.2622	163.257	61.6048	4.08877	25.6578	126.777	57.2788	450.708	112.093	14.3678	15.8709	21.2849	19.3306	98.3572	44.1311	337.293	164.123	80.2391	44.1579	104.876	67.9844	70.7422	70.2608	59.2359	72.9488	2.9554	26.8986	88.1035	102.696	478.049	231.617	103.643	64.3694	189.141	102.669	75.1921	67.7567
547.055	109.357	254.273	77.1266	4.17615	30.1505	242.318	70.7819	381.269	86.1608	314.43	69.4939	53.7161	48.3394	94.9757	37.9978	171.897	79.1875	247.167	99.5251	25.7515	30.1739	125.89	69.6385	84.0509	93.7429	53.4711	49.8624	221.49	100.288	106.652	79.9453	230.716	146.956	108.425	92.1071	100.282	61.7687	107.801	88.7766
283.185	89.9364	49.0777	24.0586	421.523	90.0248	465.133	119.396	3.85333	15.4653	96.4008	19.6743	71.2249	28.1604	181.121	40.982	33.8872	36.7521	252.535	96.6281	323.336	109.033	131.445	88.3363	45.7739	56.9238	47.9293	71.0502	92.5319	77.5379	256.701	182.61	82.5128	68.2063	53.4377	40.0616	32.9772	37.3108	3.85303	49.5579
192.093	41.3484	126.124	41.3721	1104.06	213.602	209.05	69.0663	120.062	37.9204	335.915	92.8183	607.108	121.472	104.251	42.3355	80.7999	37.6404	63.8585	58.8875	107.416	59.7274	64.5222	53.3006	3.6687	32.0127	37.4155	43.7085	65.9186	70.0347	173.532	111.445	161.402	98.1658	102.043	62.1721	3.55125	42.3924	78.9683	92.0188
113.31	43.1275	278.466	73.0252	24.5622	25.2092	3.41382	12.4413	107.384	42.8509	277.04	79.6446	14.3996	15.434	318.99	62.9551	163.92	59.6363	123.539	48.7532	244.622	88.7604	88.0638	54.1547	350.832	173.855	219.881	115.755	232.363	137.012	264.43	130.274	174.242	106.245	23.0107	24.9647	189.307	101.7	36.2566	92.6631
775.204	187.61	15.3658	18.268	26.0103	24.0651	116.564	49.6374	657.245	140.631	484.56	103.545	424.241	99.5268	128.92	79.5244	56.1853	54.5254	69.0272	36.1006	123.599	62.973	84.2898	74.7139	87.0361	62.8849	97.8526	70.8811	66.3183	74.8452	295.733	147.654	100.136	81.4229	84.7886	74.2712	145.877	95.9035	12.7997	76.8501
5.90613	18.5845	86.1157	28.125	59.5956	26.5949	981.255	202.274	11.5562	27.3913	186.494	48.1057	228.787	51.4928	32.5406	44.4795	86.8935	36.0708	151.544	87.4843	119.911	78.5665	162.544	82.803	146.046	96.1814	129.697	118.676	15.756	239.54	73.9095	91.2665	60.5831	48.0792	54.8393	76.1235	2.81057	17.2453	242.593	162.024
115.849	39.9283	77.9604	35.9909	172.092	47.1764	1.82771	17.0678	207.784	64.6929	106.182	29.8401	139.113	36.2065	6.51267	30.6834	416.553	164.012	161.379	99.5722	221.222	106.784	5.91259	35.4517	2.1325	46.8981	32.5729	65.8465	155.085	88.6196	12.3877	136	6.08512	58.8621	203.357	125.403	478.016	224.949	48.9526	29.718
12.848	17.5895	7.14466	41.2106	146.751	58.7947	7.56055	12.7585	197.617	68.9213	212.912	44.827	102.459	24.7061	222.755	67.7391	148.913	70.4538	163.141	104.617	54.9714	66.3949	3.62454	28.5364	3.52858	6.70504	6.46324	69.391	57.1532	55.9831	83.7939	46.7823	349.43	182.672	69.5764	54.123	121.498	117.448	27.9879	25.9166
435.156	106.146	139.578	54.6912	97.4717	27.3976	367.898	108.276	611.873	115.771	256.912	71.4477	200.262	54.5434	99.4854	29.9266	4.55517	39.8097	120.257	80.3641	157.468	65.1487	365.901	139.808	3.63095	54.5894	35.5691	59.8976	57.0911	75.8791	7.18043	85.6947	84.349	92.9087	659.669	259.374	4.46689	28.0138	8.65128	74.4729
251.639	54.9731	109.048	53.7823	1234.53	239.073	184.246	54.5343	379.668	85.8531	369.223	92.0547	121.364	28.6996	371.806	98.7003	154.424	70.4605	227.023	89.7338	237.25	88.8969	87.4468	65.0628	250.258	125.78	71.6937	55.1373	65.7636	63.7697	2.50577	33.6581	98.416	119.482	9.68767	38.8752	451.552	236.683	30.2484	59.9445
116.773	50.3834	7.90029	23.2344	73.7362	28.8153	12.5308	22.0277	7.64997	10.9342	376.221	78.6134	64.6706	34.9437	119.091	68.1155	311.985	110.866	707.453	204.174	51.7698	37.7457	80.9169	129.649	64.6658	46.7893	40.4343	39.2901	3.93156	26.6506	25.8075	44.9056	83.3966	83.792	147.607	93.3789	69.2544	56.3995	310.096	131.457
159.525	65.8397	236.672	56.4101	55.0742	23.6621	31.4249	14.5417	409.669	100.372	104.304	29.9572	172.607	59.5059	7.38735	17.5047	149.198	73.3043	93.4599	85.8076	75.9994	58.6228	41.682	44.388	164.564	139.333	40.7543	33.628	161.029	89.4759	137.852	92.6251	281.716	138.849	67.2894	53.855	4.28515	29.2863	9.12183	98.2594
149.985	38.8847	260.759	71.006	69.3776	59.6504	22.7407	29.0507	145.981	30.3652	160.672	41.9624	380.08	72.1575	140.911	64.6071	67.9714	49.8802	242.099	106.755	86.587	74.4552	21.2778	43.5365	2.19867	24.3138	27.5347	35.1981	0.436439	20.6606	57.8	55.4584	113.872	92.8703	59.6735	42.7887	91.5519	69.6047	84.0391	100.731
406.275	113.911	72.3905	30.9398	168.39	46.9738	13.3094	28.1565	212.78	59.639	161.842	68.5772	111.27	40.1542	70.6647	32.1867	114.34	56.9266	201.499	108.704	372.58	132.767	80.7492	46.3083	4.72011	35.2757	42.1451	42.5998	40.6652	39.9261	1.89268	6.26864	28.6468	46.5175	201.467	94.1399	3.54132	31.8126	126.537	93.9991
1.69305	9.60521	137.584	39.3458	132.101	61.8407	110.03	42.0554	508.105	108.502	201.032	87.917	621.018	113.869	138.359	26.5373	127.705	45.0334	76.4332	76.4241	114.034	64.9739	182.742	92.1718	136.321	88.3443	355.131	186.832	31.4313	55.5483	113.848	64.9349	400.86	180.161	108.024	90.292	112.955	79.8518	130.119	84.5709
482.22	99.9187	104.835	59.2807	84.5711	37.0874	52.3366	22.933	103.988	38.3701	231.407	90.3123	78.5593	28.69	209.286	56.692	58.839	66.5248	120.013	74.4688	7.18658	25.8357	193.442	87.772	61.4761	67.1568	64.929	60.6191	20.2693	46.5212	177.272	107.774	207.903	104.291	17.6472	20.9295	137.826	90.2493	212.114	117.743
356.42	94.1904	226.322	77.3484	160.571	70.5278	150.387	78.0097	600.601	115.389	249.02	63.0168	103.613	31.3635	67.913	33.3596	89.7222	37.387	88.9566	64.4256	487.054	172.257	243.078	85.9704	101.518	99.354	93.6252	95.2647	68.3606	59.5805	7.60849	53.8006	96.691	73.2184	4.25828	24.478	210.051	129.728	79.5733	94.7352
159.081	42.0677	151.46	73.5767	1348.78	326.3	418.786	153.719	374.962	94.1235	408.072	87.5871	4.4858	10.3499	92.9575	43.3193	1.73805	17.9228	86.2003	66.2003	56.6118	43.1087	77.158	42.3899	185.777	164.121	76.0866	86.083	3.56365	31.4397	164.652	94.8477	127.701	66.3553	58.107	31.7564	3.38467	35.2003	72.6158	63.728
351.846	66.0567	121.875	46.1714	162.574	43.249	150.554	49.1378	11.7381	31.2571	341.233	103.732	35.3495	23.0089	37.3818	34.2035	132.234	50.8871	52.9554	42.0836	23.4517	24.3566	73.1215	48.9232	98.609	96.1572	2.85179	25.9469	209.254	139.598	29.4067	57.1166	54.0674	39.838	795.163	442.806	190.718	107.566	123.59	80.9787
11.675	27.8441	164.884	51.4439	378.198	87.3638	659.233	130.349	141.504	41.7434	24.4981	43.7273	11.7246	54.0307	395.796	144.708	22.453	37.3473	17.1902	31.5534	4.10825	41.4646	6.31641	56.67	287.039	150.261	185.162	86.8568	295.889	193.967	15.0193	165.832	37.5142	49.9365	17.6141	55.2827	82.4028	62.1823	105.781	85.5525
846.012	151.386	132.774	59.147	66.1262	41.3611	11.1545	26.4353	4.62856	19.4831	88.4567	18.1775	51.9443	27.5699	226.505	43.4559	56.9566	39.1181	105.567	77.4856	127.477	70.0231	213.806	80.7322	272.982	135.713	20.1466	26.8915	42.3264	48.0203	6.75296	32.4391	67.459	55.2723	111.911	85.4528	9.28663	30.9263	550.193	267.857
102.007	44.0238	142.456	59.9157	105.887	43.4637	222.854	53.1834	0.94025	10.184	89.3337	24.4169	106.323	36.1668	142.898	38.009	531.373	176.082	403.845	136.111	31.0518	27.2568	133.333	59.2335	80.8202	85.8069	115.782	114.217	58.3795	39.4778	120.161	75.5552	86.9925	68.0304	176.379	109.426	315.739	139.316	47.1068	87.0437
1.87978	8.87584	122.799	55.2118	1.35416	11.0919	259.668	94.6297	169.693	63.4681	154.765	33.4379	13.0121	14.6211	110.004	31.2943	149.804	55.9711	1515.37	521.998	92.9521	65.5176	245.52	113.547	69.2223	96.2907	106.293	96.205	21.6029	39.7529	113.131	99.8581	158.367	91.3029	73.5246	64.4138	125.008	97.1964	8.57962	72.9546
156.231	47.5187	157.082	53.4625	177.984	40.7737	553.038	111.433	567.221	90.2215	406.353	82.9984	85.995	27.3598	2.20668	18.5717	47.4995	32.4457	22.8707	49.4518	236.718	100.08	54.7429	68.6669	8.12165	113.063	57.1816	48.7511	34.2334	42.6852	231.013	129.699	160.42	115.718	26.7923	27.6457	226.844	127.791	6.79491	58.5552
163.114	48.3797	26.9855	25.2361	5.44653	21.7204	264.968	58.3936	128.015	41.5815	258.781	86.0556	26.5266	31.765	144.335	47.6177	115.487	49.0539	209.284	102.633	66.1815	43.4286	189.681	81.4941	66.8335	61.716	512.252	229.124	61.268	65.144	4.22979	24.863	67.8319	45.6176	411.581	240.042	134.188	113.789	46.1614	48.9166
563.367	117.995	85.5366	46.1308	373.059	85.9705	102.492	35.0315	116.422	45.6788	341.02	85.911	267.091	64.0316	33.8404	15.3086	27.1712	30.4032	11.8903	50.994	126.659	116.169	281.838	121.752	49.8826	52.388	242.512	179.125	342.516	184.905	99.2964	82.2744	2.69588	29.802	227.886	112.461	58.0841	66.8592	135.877	110.087
7.63255	50.8315	265.471	80.8332	19.161	22.9165	216.979	62.6076	233.766	69.1396	595.792	107.866	76.4746	21.971	575.242	104.015	141.741	65.3796	114.546	70.5083	354.695	128.205	113.856	54.0751	5.05636	52.0822	140.759	90.3579	36.251	72.7106	437.47	201.021	156.475	89.674	200.556	169.444	3.45223	34.1303	82.6954	87.915
354.364	93.3311	97.4158	24.0078	9.54784	25.5224	55.2955	66.8826	222.482	71.801	196.037	59.0457	148.101	42.4909	34.1805	19.8007	82.7858	65.3908	163.614	79.7068	101.527	54.7635	148.739	68.086	153.44	128.381	4.96993	28.2597	105.91	65.8527	1.13092	30.4223	83.5352	59.7411	93.6604	50.7256	92.4356	109.217	368.854	172.866
160.047	44.4805	130.884	92.5899	149.537	45.9818	405.157	103.953	317.856	67.8155	41.7997	16.265	108.721	29.8182	36.5797	37.3677	154.818	70.1406	101.837	78.7697	46.6391	56.6973	807.634	253.036	162.184	85.6852	184.446	99.4112	71.2305	63.4411	8.60885	41.6295	297.346	169.491	7.42057	90.474	125.208	81.7339	71.1926	57.4423
642.529	151.982	91.9227	49.2418	9.1609	14.236	72.8725	31.9339	80.6772	23.0973	118.752	34.1926	21.0592	37.3607	31.2941	21.5029	71.4768	53.8346	360.416	145.405	83.5527	47.4033	38.7637	32.538	52.059	66.6248	75.254	70.0027	5.31534	68.4228	28.8749	27.8809	149.415	71.5971	94.2132	70.3864	89.254	82.6035	55.794	74.1567
280.533	74.388	316.319	84.1245	143.106	75.2255	110.104	50.874	270.247	77.8161	290.731	83.1694	12.827	32.2209	552.304	93.5072	115.838	62.3495	157.016	79.4115	650.706	263.131	41.2688	38.3875	4.21254	66.3017	74.2405	46.9315	4.83093	51.371	66.2158	43.9503	5.25443	43.2299	946.636	413.621	205.61	122.789	3.84379	29.4433
189.065	63.2992	199.37	51.3946	21.0173	18.5146	238.934	85.8204	145.305	50.0615	272.018	71.0281	7.311	27.9124	309.186	77.3308	101.204	63.2386	5.66331	46.1186	35.8757	64.9046	56.7718	59.1034	21.2726	26.4357	161.089	93.983	56.4563	54.492	21.2368	252.405	15.2668	35.8675	63.0525	64.1376	106.274	74.0209	426.763	212.569
175.044	47.4762	175.765	60.6752	158.61	29.7404	90.1505	25.5974	161.505	56.1917	4.47614	42.2469	1.04105	7.79114	180.947	43.8353	164.324	62.7216	173.713	89.9937	6.16215	31.4712	276.887	126.06	115.44	94.932	77.1177	73.3956	49.8085	40.5817	3.43655	29.7939	80.7172	60.3717	215.002	119.643	18.9469	55.6653	244.075	155.652
529.715	103.001	189.715	67.1957	198.786	67.3767	23.0638	37.2243	359.488	84.7365	240.558	53.0038	351.589	114.435	32.7292	15.548	65.6953	35.9908	177.854	96.1442	2.34394	21.8022	340.605	121.643	18.603	58.417	142.17	97.8329	2.24257	62.3024	1.8744	23.1117	21.7563	58.1218	0.988368	27.7729	210.292	168.595	107.53	81.3994
430.996	107.425	79.813	27.9314	53.4131	28.6307	9.78286	18.2251	332.146	65.6771	272.235	76.926	384.725	94.6732	53.9182	35.4887	76.441	43.6758	196.961	84.523	145.799	88.5384	69.2426	19.1212	21.5657	29.5412	742.388	312.094	57.4287	74.3046	125.248	122.589	299.378	184.145	163.08	97.9306	5.96008	36.255	4.35828	46.2626
161.566	63.996	195.248	57.2421	54.5812	39.2306	393.275	109.169	750.282	132.29	229.483	54.2119	655.677	105.904	225.361	88.7362	4.64524	26.8705	156.073	76.6527	386.752	152.819	193.87	89.0343	4.51337	55.4019	21.6173	59.9237	96.8319	57.8076	240.695	146.627	26.5853	42.2354	126.892	83.9325	-0.855309	24.6017	81.2771	63.0535
148.566	52.2687	166.462	64.8969	88.432	36.3404	12.367	72.9685	75.9792	25.1685	6.27183	18.7205	181.704	44.501	59.5623	40.2638	61.7248	59.8946	64.6597	62.3589	13.5451	87.9797	93.0775	49.2566	380.01	188.647	135.976	108.203	78.6336	60.4838	19.5293	61.6634	187.572	151.008	45.3031	71.5575	184.485	156.288	103.235	118.61
12.5061	50.6694	173.013	49.2943	4.43493	22.8296	29.6064	27.6243	176.854	61.9926	301.194	62.7533	24.373	25.7381	100.758	27.3086	155.618	83.5023	63.3169	41.3233	219.398	95.5045	167.531	89.9305	2.38515	28.0116	79.9482	57.6406	53.4826	51.2494	6.02399	36.401	1.49131	31.5697	57.3279	108.631	85.0342	108.451	211.424	123.043
84.1335	37.267	206.016	63.1033	302.105	72.2346	48.8105	24.9689	3.59784	18.9721	248.554	93.8304	602.807	150.797	74.5718	43.7887	115.223	88.8222	277.294	101.002	107.99	60.6141	317.566	609.54	92.5975	40.7544	140.607	121.599	34.1509	40.8652	37.9649	52.1892	195.654	106.312	4.87993	32.2839	9.45248	37.2642	103.745	87.5917
500.704	111.407	61.3479	41.9143	349.064	69.103	22.5187	30.1605	174.665	46.9751	234.778	126.859	168.748	34.3855	65.6699	22.4705	143.489	93.2472	351.13	158.691	69.8976	52.2997	106.202	82.5001	108.753	90.2385	185.144	108.851	141.756	96.569	9.00313	31.0627	407.912	212.171	159.448	101.088	3.85375	49.6119	4.38464	33.9205
306.206	78.8476	257.687	52.8009	19.4403	19.2894	16.402	39.2163	260.591	41.9048	176.723	56.4967	30.6388	27.894	78.8215	23.9911	188.446	86.4138	381.083	172.006	161.877	115.644	168.515	72.4591	84.7619	79.306	227.695	128.866	6.00498	37.0019	1.74776	49.3053	3.9647	19.7786	151.671	78.7894	17.0497	36.5476	52.3261	72.526
219.6	55.5767	61.0733	19.2026	169.391	43.9288	29.2061	26.986	111.581	34.478	275.588	63.8144	47.0205	28.181	513.221	102.792	79.9931	54.7577	651.955	238.765	191.018	80.0469	81.5958	47.2813	306.43	207.636	153.574	212.401	262.481	151.999	1.3072	53.3289	136.114	125.976	184.247	118.614	2.72274	31.2617	261.482	186.847
248.535	81.5416	38.3798	27.3964	77.7898	29.5137	10.8018	24.2113	153.911	41.6834	143.159	47.7185	312.28	84.5275	541.608	113.278	303.244	176.463	61.1349	36.7471	139.553	85.8331	165.723	71.5345	130.098	94.4782	-0.453436	34.7805	34.5766	55.1301	49.5752	54.0399	44.0943	37.8199	156.466	83.9207	238.061	110.984	251.687	130.286
6.18449	27.2244	136.188	40.0271	337.089	84.9855	24.1533	17.3264	150.344	36.5603	188.434	69.9036	11.9312	18.237	112.835	90.7077	38.5368	51.3821	586.463	165.794	801.135	260.225	248.713	106.877	235.628	127.923	99.4144	81.9372	-1.22916	-0.151153	58.1361	46.5211	75.9884	72.3627	199.581	102.356	2.37446	34.5529	67.317	67.8737
148.52	51.9185	466.207	137.482	9.38126	27.4644	17.217	31.4177	34.9856	23.6351	243.381	93.5812	7.42517	20.9409	106.123	41.576	63.3081	47.0988	81.6505	37.2106	78.7512	41.182	554.208	174.007	177.427	100.666	59.7295	60.6281	95.1099	54.1261	100.868	67.0372	9.09896	28.294	130.181	85.7421	60.1312	69.0379	8.71801	58.6775
1020.55	204.32	204.631	60.7831	11.9265	24.3332	43.4976	36.7405	731.596	128.848	38.1166	65.9294	123.92	31.2593	9.0874	28.5195	193.978	81.9388	136.777	97.3037	213.32	89.0635	68.5294	58.0438	169.72	111.353	95.4526	103.286	4.03836	49.593	40.8807	41.386	19.6196	28.395	363.857	175.746	5.90939	35.6996	13.1957	25.2473
103.899	27.4999	181.653	60.1107	70.0864	44.7799	21.6388	30.4777	69.6633	47.6797	477.238	114.069	19.4987	19.6486	355.665	99.3787	141.504	57.2223	692.468	315.417	245.946	98.5408	115.245	55.2475	216.458	114.107	85.4134	69.7623	22.1663	269.369	4.56902	43.7399	11.3822	34.379	198.377	129.493	42.6264	45.974	172.813	129.331
252.516	77.2233	110.481	57.3917	3.16825	15.0013	56.4914	24.53	273.274	72.9468	129.565	47.3541	207.54	44.7258	279.718	60.8281	493.359	183.742	229.751	131.417	88.4287	57.791	320.075	123.359	165.203	103.523	534.084	325.107	79.5899	72.218	112.028	117.3	145.179	91.2811	135.099	82.8456	3.30612	50.5792	4.41202	28.6925
228.062	62.5601	60.169	29.9133	163.918	62.0985	48.8619	40.7648	156.196	45.2481	192.26	70.9805	221.394	65.4796	3.14645	14.5833	138.745	65.8826	29.6385	22.1376	177.25	65.5272	11.2227	66.8155	108.762	64.772	549.591	280.9	209.345	108.424	112.773	93.8041	3.44947	22.9902	3.11785	32.2662	333.771	162.066	505.961	238.941
417.486	112.171	230.768	84.7737	199.786	55.3817	48.6757	25.5056	713.679	106.927	148.564	30.3002	42.3409	31.4772	321.563	88.5212	179.398	102.168	220.82	118.056	104.847	53.5011	64.8498	38.3495	-0.345106	17.1405	47.1778	83.5511	14.8501	34.1623	2.32147	66.1469	241.688	141.238	114.788	65.3051	138.191	75.4345	1.81242	18.165
3.00966	25.9363	63.8227	20.21	7.79993	20.0016	415.409	70.5801	104.653	32.2899	484.85	110.836	33.5999	29.969	3.68681	12.6939	111.242	92.8212	173.427	77.6789	215.996	95.7505	4.42379	25.1389	423.977	200.676	108.26	102.981	104.478	71.1145	29.3526	381.906	109.067	74.9623	5.99246	88.0063	448.417	215.981	2.61235	20.7788
124.374	40.363	17.6014	23.7504	114.236	36.077	281.543	53.9735	442.51	105.886	137.381	41.9719	10.9141	30.8789	9.7862	35.4368	552.709	173.072	682.071	222.963	132.99	69.4768	382.684	138.504	199.585	111.222	1097.25	491.824	28.7849	41.298	186.695	79.1769	131.18	80.4683	205.035	110.357	125.981	76.7626	454.295	249.096
75.241	36.3919	301.805	70.6143	4.85616	30.5798	12.5299	23.3013	43.3938	40.6987	126.693	55.6886	857.014	156.424	437.363	85.604	463.947	139.791	254.454	303.811	163.095	80.7484	163.272	89.7928	61.9236	54.9042	94.4479	85.5626	59.7038	84.9514	17.4854	40.5954	2.075	24.1808	76.5474	78.6024	107.024	57.0907	142.46	93.3103
383.716	97.0656	43.7836	50.4863	128.747	54.7096	17.2745	16.7239	143.577	40.2795	609.423	155.906	427.32	80.7542	240.681	53.3054	121.371	56.6541	248.936	115.115	298.316	128.319	54.9957	62.1498	521.944	247.837	74.5559	59.9079	299.57	152.269	48.4084	56.8267	208.773	103.6	105.464	78.4131	63.944	70.9199	94.574	73.955
207.543	57.7198	190.488	37.6427	132.803	46.5871	206.989	60.4006	875.38	146.051	109.249	37.9668	64.63	20.548	36.054	19.6537	304.23	123.569	235.335	124.441	109.878	79.9375	115.414	74.2608	0.699007	0.599785	234.031	186.499	1.21731	11.2232	105.528	72.5866	84.2144	62.866	153.082	93.7771	192.77	109.919	383.9	214.913
435.969	79.4863	147.053	59.5621	463.408	117.634	193.272	52.6198	87.6038	31.4224	335.293	85.7079	199.24	44.9113	373.583	69.6523	102.518	52.0128	655.213	217.696	204.622	76.4132	87.0557	67.4536	211.327	118.105	58.5928	57.6997	18.4655	29.8008	213.726	123.842	9.7163	33.2905	184.643	80.6813	98.0142	68.0605	67.5226	50.6537
55.7289	36.4189	165.649	54.3251	10.028	21.4729	90.4403	35.3768	247.78	72.0706	0.265017	1.63042	485.64	93.7469	67.3154	29.3268	122.358	73.779	74.018	78.7744	5.24081	23.1288	183.547	83.6467	289.974	225.925	326.194	170.288	106.277	72.5863	21.3469	49.3485	114.311	67.6315	72.6203	46.5948	143.61	75.837	2.40679	31.8283
141.432	36.1269	4.6792	40.8156	140.495	40.7688	107.84	46.9816	112.188	41.9425	200.829	80.8186	155.109	38.7995	87.1884	60.7138	252.18	78.3547	747.93	238.004	122.668	76.1847	1.00339	19.225	76.4278	81.203	4.14074	41.619	5.48476	85.6676	5.04867	62.3869	174.228	99.0493	9.64287	103.984	189.308	116.82	91.9404	58.9657
80.4476	82.2328	45.8851	35.6397	136.492	52.7212	93.1725	52.1275	194.793	52.0624	168.767	67.7262	38.8243	15.3495	306.565	76.9707	87.2337	57.1765	209.579	95.2762	1.44447	12.9483	215.739	99.2782	120.068	78.4974	69.5176	63.7419	48.3995	77.6217	247.628	112.784	162.046	102.013	447.756	190.574	2.64596	50.0313	51.8655	64.9235
535.213	132.546	146.298	37.061	310.725	66.8391	30.2188	15.387	538.467	122.192	736.939	166.146	107.329	48.9937	112.782	42.8523	188.306	97.9705	209.386	72.705	211.428	112.434	70.8615	55.7185	0.00285188	18.3496	381.173	178.58	241.41	132.351	19.777	41.4837	105.368	52.7303	42.8476	55.8838	60.0406	66.6871	102.993	90.7353
14.131	24.7279	103.726	27.1908	102.931	46.6322	52.5234	35.9607	166.498	83.2029	222.285	87.4566	104.199	25.7524	69.7579	31.0707	87.7317	54.866	296.673	120.941	86.6911	43.7207	10.1972	28.2211	186.986	112.48	88.7521	78.9871	121.745	100.352	157.268	100.974	56.8254	60.0994	179.521	112.546	6.36653	45.4314	4.09816	38.7436
156.98	59.1798	18.9096	12.0972	208.051	55.5238	2.76101	15.3427	67.9553	36.3609	235.997	47.6386	267.566	64.1989	6.71374	20.7843	246.849	90.1608	133.32	54.1773	54.5565	39.9376	91.9566	62.5314	129.858	79.9	3.63547	47.2576	102.463	62.7066	147.759	70.9673	144.379	131.934	3.19005	45.5655	357.571	228.36	109.667	85.161
103.063	56.4215	211.464	78.5756	155.513	57.8228	64.1939	29.6807	5.71063	10.9174	112.314	42.8252	418.442	79.7493	57.4765	16.6701	618.265	284.628	141.321	84.0082	285.956	112.097	102.482	49.0613	41.9553	66.0252	279.516	256.138	53.6582	63.6375	80.5313	55.9845	71.5401	76.1389	181.95	123.43	22.1112	40.7531	48.9141	42.728
124.963	45.2054	291.434	73.4363	25.204	42.2505	254.78	86.1928	88.4359	45.8137	160.712	39.2105	350.758	101.575	355.488	75.6236	119.846	61.0627	95.403	82.5523	79.5273	55.3667	72.1007	40.0492	319.867	170.663	175.222	97.5862	2.81671	28.2267	107.453	81.4188	353.315	213.877	199.489	118.986	3.21522	38.2007	54.6473	55.6708
91.4265	52.7026	103.212	26.5887	168.837	56.0379	169.811	75.5072	126.803	43.3763	363.304	70.1203	75.1657	20.514	113.44	34.0281	66.2079	36.4228	19.7669	41.3413	125.313	71.0647	149.571	94.77	66.2099	70.5553	112.686	96.2702	130.551	72.4283	3.79564	34.9354	108.411	71.1121	55.1124	44.0132	6.24751	49.5784	1.0584	18.4392
102.965	27.9312	106.45	39.456	81.4676	31.7188	364.048	101.447	223.146	62.5311	379.468	78.422	17.6305	23.5471	425.62	124.052	209.038	85.2998	181.603	82.5034	3.96627	27.862	168.427	77.2194	759.856	321.949	128.667	110.231	75.5251	43.5739	82.5204	72.9241	78.5039	54.4648	546.212	264.146	44.7166	48.6919	131.595	80.1668
182.694	70.8699	127.77	38.1764	103.481	42.0183	176.774	64.5182	121.491	57.5932	209.507	53.9653	8.87674	21.2513	161.531	57.568	92.6739	55.001	318.83	124.514	58.0355	60.1241	119.352	70.2298	212.028	126.315	496.075	267.715	6.51582	-0.229467	64.9052	78.4559	161.853	80.947	5.44831	70.7466	8.97347	52.3726	3.78827	30.1676
127.628	43.2856	68.3602	21.2827	193.549	82.2226	387.312	78.7223	92.7992	27.3963	167.287	31.2787	258.339	55.101	167.363	42.865	309.528	105.256	448.141	144.981	65.7838	49.6541	36.4311	57.7275	157.725	82.8299	128.389	66.7411	102.521	61.0362	178.586	122.064	78.6138	63.8883	88.3293	67.2305	78.4722	59.5191	223.474	113.906
443.845	90.2659	232.981	66.2595	42.2178	24.1964	155.513	48.2432	180.391	42.944	10.6747	28.1061	119.048	38.6845	138.047	33.8591	90.3587	43.229	220.002	74.4213	123.246	48.8824	82.8786	54.3544	167.856	100.396	26.5878	40.9767	6.40266	53.5589	7.06394	58.2701	0.188334	24.943	34.7823	36.7174	5.07916	43.1625	93.8519	65.7146
169.501	47.6156	26.5595	24.5245	145.643	52.7657	77.6205	30.8479	92.7258	27.3154	46.6225	19.1221	203.072	48.8623	137.786	38.5896	52.8053	50.2631	115.281	60.8688	128.038	70.219	166.44	279.27	2.65267	35.0997	153.035	136.762	4.06102	40.4579	78.3712	113.821	12.2802	56.2078	979.904	424.352	40.2217	48.8429	86.7006	65.7123
434.099	104.921	73.9042	37.5513	353.276	103.889	105.843	25.5295	4.33423	18.6927	1025.63	194.335	185.163	48.1781	434.462	82.2511	98.5789	61.5774	128.449	86.9314	136.957	83.5651	7.09976	50.1293	94.608	80.8492	75.5381	82.4327	139.246	89.6889	5.75671	43.7281	2.40406	34.5421	20.7484	43.6929	84.746	69.9074	8.22174	83.601
11.713	17.9408	54.2556	25.2492	332.785	75.0718	167.656	40.5514	370.602	75.6776	548.384	131.12	37.9177	25.439	6.33564	19.7472	63.9866	38.5632	204.243	85.5668	95.2134	53.1061	10.7287	74.4536	156.315	107.416	277.773	179.339	24.4411	22.9616	75.2276	57.0837	119.25	95.6819	89.9823	43.4871	121.376	78.1629	154.761	92.2289
3.02084	18.4637	21.3675	23.3106	38.4883	22.4524	49.5503	45.6242	155.725	38.4403	119.929	35.0744	205.155	54.0792	14.4566	22.5646	116.757	66.243	146.343	91.0134	145.415	58.985	26.1469	31.9248	3.94114	23.6033	42.5922	32.8505	123.311	64.4205	22.1747	144.811	681.934	319.284	78.0001	62.4091	78.3639	53.3928	14.5814	58.4133
5.17502	26.2295	26.7179	30.9321	31.9111	19.2332	252.13	69.3417	283.95	51.9737	528.325	110.404	49.1777	38.4146	36.4606	13.3506	172.242	54.7677	65.4225	105.21	94.1025	81.222	43.3669	38.457	178.144	113.045	55.0813	99.5589	60.3966	69.3401	17.2846	31.3325	44.6573	45.3823	190.162	107.534	17.128	34.9522	65.2235	71.734
417.236	104.117	77.0647	37.4627	50.9994	38.7199	12.9087	42.6494	80.2452	35.9124	136.043	48.4647	3.73955	7.44679	176.278	42.0194	285.682	104.39	173.477	76.9378	139.538	64.4288	4.32245	37.1227	138.253	60.8804	149.505	94.7416	60.804	56.9877	17.7778	9.50768	124.328	85.7288	323.221	165.818	21.8968	71.345	33.6297	59.3564
68.4141	42.9106	266.955	79.7071	489.538	154.359	74.4311	33.6402	158.698	58.7819	329.034	81.6759	18.2506	70.2722	121.021	38.112	142.8	66.8166	235.536	105.661	169.75	87.0422	36.6619	46.1938	59.8128	37.8128	73.2958	55.696	102.86	81.6826	57.2034	58.1516	204.673	129.378	252.112	140.06	117.893	86.7088	28.7362	52.897
850.67	279.077	147.765	83.9992	102.191	44.6837	225.047	62.9816	188.171	53.691	130.9	36.7252	125.862	38.0675	4.26371	12.1887	42.8176	21.4618	629.989	193.59	236.327	103.713	399.258	132.95	125.415	110.237	68.2591	76.6476	62.758	73.6236	3.14608	49.1991	26.7256	54.01	4.08214	59.5635	475.357	191.592	120.063	80.8657
54.7836	29.4963	9.08484	54.0011	88.7261	43.7632	142.432	45.7174	130.092	37.5201	408.035	72.1367	37.538	33.8977	112.807	27.4757	30.4399	33.0795	309.715	132.299	104.111	75.0073	73.0023	142.648	57.4999	39.6193	120.168	83.1495	170.586	107.134	158.694	107.957	117.6	72.7665	236.729	181.429	6.68315	74.2851	89.8323	65.1704
19.6485	27.0072	334.41	83.5534	36.4705	51.7752	177.668	54.7683	4.05756	14.9061	14.5674	60.2276	1032.54	177.382	165.603	50.9725	342.795	122.021	308.642	157.986	126.497	93.3138	66.8833	66.5971	135.184	112.905	98.5306	83.7582	19.0445	158.022	10.6695	132.95	122.178	61.0188	2671.46	1136.23	119.645	115.567	39.6684	40.6935
83.2417	38.1444	84.5134	30.3767	14.8426	27.1893	28.9864	21.045	130.544	51.5684	86.5118	19.792	112.595	33.5036	39.9901	30.0832	148.333	73.7189	1034.02	367.023	38.9359	47.6728	144.127	65.9249	86.7327	67.6851	520.662	250.635	133.348	118.943	34.3591	50.8635	66.9386	63.9867	26.9186	60.1224	95.9926	123.851	193.98	116.168
629.83	158.289	24.9893	20.6048	233.601	64.6627	15.5792	14.5864	224.844	42.2936	29.3805	106.074	88.2085	35.9258	231.233	52.1885	240.691	85.3426	140.735	49.6715	106.277	42.0695	89.7557	70.2248	59.9611	60.539	190.816	99.3938	274.62	125.338	182.609	125.616	88.3735	70.1185	95.5885	55.3873	141.874	76.1522	140.719	117.494
98.7938	57.8289	74.9674	37.2751	466.888	128.226	35.0107	28.9222	98.5409	30.0687	252.675	47.5828	281.541	73.2641	254.913	83.1437	28.1996	37.598	110.397	91.5373	93.6249	54.6099	117.092	69.5025	86.1889	55.9787	-1.10032	27.0682	98.9892	95.5806	141.272	103.516	6.86525	89.8503	72.0709	77.583	134.619	99.6555	130.299	81.646
352.947	97.7747	145.376	50.54	218.708	89.5569	98.2414	37.3226	140.103	35.2797	70.4971	37.3558	169.516	57.9296	279.427	60.7029	354.696	125.126	130.683	65.1961	130.515	89.3735	12.6991	45.341	88.4421	79.2884	132.444	95.3343	66.1551	71.5461	21.4846	32.4411	199.77	124.112	3.98813	41.1599	66.8203	76.3126	1.77181	18.15
1231.45	281.149	118.421	34.6223	298.605	101.783	887.28	185.48	1246.38	226.453	178.691	49.9117	77.9419	25.9376	11.0311	22.6587	169.43	116.132	84.5118	38.1952	195.271	87.4601	269.18	88.3653	54.7152	72.4305	10.2913	44.0383	7.05641	16.9328	38.3368	65.1099	6.60451	59.6466	4.44434	30.8776	152.904	133.154	136.824	125.118
81.7233	35.1338	157.384	39.1187	27.6681	32.0494	102.231	45.2038	912.905	177.502	105.268	35.8691	109.091	27.8761	20.6051	25.4317	104.69	60.2601	163.593	66.7044	83.9041	66.8739	133.758	57.3189	85.8166	63.2579	95.2676	88.8942	202.728	113.83	5.41186	1.42624	371.128	166.389	269.691	191.259	3.86614	75.2217	3.83203	13.7251
193.369	44.5594	628.206	144.229	143.838	54.5466	9.87653	32.4823	220.682	60.8613	274.361	70.4557	67.4237	19.7886	27.0401	30.1135	135.093	85.4032	190.31	82.7815	24.4164	31.3801	206.733	94.22	88.204	78.9865	230.24	127.321	132.467	96.4586	110.609	72.7347	54.1497	80.6607	94.9803	101.057	100.919	64.7764	99.975	96.2266
246.152	49.9217	379.769	101.198	15.6832	22.5769	160.649	32.044	155.014	46.1854	330.704	143.936	168.394	64.206	203.082	66.3079	165.698	65.4277	215.664	96.734	92.0102	93.7981	16.03	48.3666	84.1699	52.5088	175.023	110.219	8.20109	44.9345	111.311	76.9798	188.638	101.982	115.832	70.586	8.26363	74.8538	357.185	192.765
355.726	85.0622	208.109	71.3438	120.779	49.7183	404.163	87.1944	399.531	90.3966	348.059	74.5496	73.8715	32.6738	85.42	28.7255	374.127	140.727	57.7828	44.9526	40.5766	45.2213	127.232	60.8499	212.849	132.999	314.547	143.597	227.636	133.11	9.42757	105.497	104.954	91.4288	3.07291	41.1128	407.64	186.158	3.72761	35.9165
264.824	67.2776	98.0738	25.5689	153.81	57.375	36.3245	28.0706	408.603	82.1109	155.761	63.2996	231.096	56.7904	330.818	66.5603	36.0583	29.3282	680.437	252.792	11.2162	19.9086	100.143	72.6635	30.6155	5.28349	10.8378	37.9937	4.63967	54.2148	166.614	91.2001	436.114	199.743	119.469	81.1841	74.8014	89.7234	18.8412	84.0548
172.778	59.2693	49.6957	71.1455	250.41	87.4218	10.6675	43.4277	61.0011	27.5817	316.55	101.181	483.563	109.913	27.8469	31.5693	61.9353	32.5397	101.195	84.1029	515.979	175.883	178.572	114.349	1.6977	23.2988	3.86742	4.34327	13.826	68.0551	83.0497	52.574	265.085	138.898	263.144	136.501	65.7866	46.8847	152.497	87.3715
143.56	52.702	260.403	81.2127	8.57065	24.632	56.5008	26.8852	139.991	41.3908	250.374	44.133	68.1571	36.7513	39.6016	23.9954	4.22025	34.273	356.327	176.677	202.953	92.0974	285.756	123.866	150.87	108.719	133.494	116.257	17.4945	35.9957	7.33578	56.5598	320.103	167.826	141.074	86.2691	105.276	71.5708	151.265	143.917
1129.9	267.284	60.612	25.9316	472.855	111.056	98.2227	30.1896	450.505	85.6826	122.203	30.0147	74.4242	25.1205	8.76947	14.6848	144.311	78.9618	324.633	137.783	25.7787	70.2992	100.797	52.8092	74.7673	50.6366	309.773	184.848	4.28179	24.5464	95.0847	81.5346	131.746	91.7917	3.03551	32.5979	108.536	67.5432	9.8642	45.6834
100.519	42.155	156.805	40.7176	31.9402	17.6404	9.02709	19.4135	153.065	45.95	174.787	33.2942	7.90843	13.7951	24.8555	50.4318	52.8918	43.1386	184.731	88.4106	11.7872	37.144	219.168	117.093	16.9669	87.0418	317.543	199.685	4.81004	55.5255	105.186	156.165	123.27	89.6257	105.501	63.8409	19.5394	28	122.169	95.9293
5.91088	17.8598	226.763	51.724	16.0602	29.2214	9.15488	14.7017	5.3263	27.8153	143.012	58.2714	6.61118	22.1079	5.72964	30.204	60.4911	30.9807	175.852	84.0174	136.877	64.62	8.76017	56.0351	126.641	104.62	70.3107	73.5897	7.77131	73.5111	13.0508	15.261	133.185	78.0448	88.0114	60.1156	92.4862	71.0409	48.3315	37.63
149.476	44.11	157.681	67.1745	122.799	50.0467	91.6877	26.7841	1760.2	304.862	14.39	54.6133	287.279	70.4478	190.726	68.5236	72.8594	49.9094	271.171	108.117	404.132	162.277	127.016	68.0227	708.036	347.197	201.334	127.062	7.86033	23.4726	140.599	99.9526	91.5658	65.4081	235.657	129.669	26.2626	86.7216	31.9866	33.5826
108.085	75.0867	124.791	35.3665	92.0172	29.5394	71.5584	34.4087	110.201	34.9908	831.776	156.8	110.104	42.1766	200.938	56.632	166.3	65.7265	172.567	66.5587	226.046	112.499	133.255	80.2142	2.62392	5.486	61.3708	54.1385	167.955	121.26	4.9116	3.08036	81.4585	53.261	85.8054	66.6678	13.6756	42.3434	49.9942	72.5296
71.9312	31.7417	221.021	92.1569	29.2558	41.341	36.2238	34.4768	235.943	58.784	559.708	118.37	37.0673	15.7934	7.23672	21.7949	52.4489	39.2108	285.669	104.264	2.45461	25.2752	7.64266	47.7998	133.778	92.2218	57.6593	46.9365	93.0469	67.1038	246.01	191.825	104.321	63.9638	45.1255	50.7779	142.685	90.2814	159.308	98.7412
176.93	59.3059	297.509	136.926	30.6019	19.6024	325.979	97.938	71.7113	30.9022	81.5282	32.501	690.655	120.837	140.777	41.9116	219.904	91.9643	159.317	102.136	106.175	65.3739	172.305	74.1507	73.51	41.3306	62.2468	72.4466	51.988	37.488	281.574	131.369	101.619	85.1626	132.016	89.086	99.6302	71.3466	14.5358	38.0896
176.829	55.6039	208.765	51.4878	316.407	92.5654	29.5458	32.7139	76.9711	21.3486	63.3048	45.6876	151.159	34.8571	28.7873	21.7174	116.449	62.6031	191.03	81.4535	58.16	34.0081	6.90151	57.5119	3.16782	25.558	83.7906	68.3912	58.8335	60.5345	3.84698	51.5124	125.208	81.5552	144.191	105.029	75.2085	58.5203	57.2271	72.5687
26.5917	18.287	5.19952	30.4776	125.876	47.6973	1.84345	17.8691	479.649	117.342	117.452	49.1817	8.86335	19.8622	180.938	61.8568	75.2184	59.09	248.952	111.885	818.124	317.624	197.704	123.011	2.36143	24.5453	42.2421	36.216	437.896	249.263	5.32827	86.3662	52.7083	41.4182	180.346	96.8529	322.635	176.689	16.8587	34.0522
60.6678	32.7436	5.42559	19.3291	158.591	49.6612	136.841	53.2424	157.812	47.7561	148.123	40.1027	6.18839	23.1607	703.3	128.224	75.5462	73.2502	231.396	95.6424	3.31966	28.0007	1554.81	459.697	114.75	80.0284	233.684	168.394	71.2735	40.5695	58.4304	45.6382	122.946	79.7024	102.229	85.4502	5.44578	48.7827	10.0014	34.3269
257.434	75.7532	132.783	43.1754	41.8128	20.7792	555.091	157.903	127.669	35.5338	525.488	148.977	947.724	178.21	45.6414	41.9719	175.428	116.192	155.553	56.7006	152.659	69.9323	141.691	75.2574	164.63	97.4886	227.023	491.245	35.3582	56.0852	1.86155	3.95473	32.3815	29.8258	153.563	88.6672	6.64893	47.7175	146.843	82.6995
197.902	51.5899	47.0714	27.3751	125.203	46.3702	277.988	81.6806	4.81263	14.6849	337.478	81.2376	140.713	46.6568	178.046	44.2246	106.009	75.4446	77.5763	34.1982	101.719	49.7372	108.189	71.9596	555.551	279.911	49.6415	61.8557	567.1	281.251	148.04	110.633	92.0168	83.0566	226.687	222.709	5.89827	53.5444	3.35714	57.5053
5.5289	21.0694	395.057	104.985	16.1056	21.1599	-0.126137	18.6861	82.7264	58.2393	144.427	46.507	77.7067	30.7109	95.9298	47.0558	125.835	65.0224	89.2587	49.6135	67.8032	47.6702	356.964	119.38	5.78285	79.4665	107.574	75.8598	6.54422	70.6697	93.3831	75.2522	75.9119	55.594	122.159	77.852	10.4797	32.516	27.9043	56.5242
123.051	35.9721	7.34411	39.5459	8.81733	36.6773	13.1241	20.8306	339.608	87.3575	485.334	105.239	155.554	47.949	118.203	31.337	3.10903	18.3518	209.355	88.5288	37.8933	30.3472	148.774	81.7819	223.244	114.291	113.289	107.003	182.241	113.844	109.772	91.0818	215.783	121.718	40.8124	45.3144	295.485	145.712	54.0711	36.078
119.301	50.1987	143.732	64.4498	228.08	61.522	2.96437	12.0908	238.052	49.9849	101.977	81.0953	98.2571	27.7342	67.9062	24.0359	427.381	148.948	117.924	69.1826	87.2546	52.6271	237.08	108.168	54.5358	45.1266	86.5526	54.5311	240.821	106.662	68.1654	83.4417	2.60838	43.7217	47.7733	50.5579	37.6528	35.9818	2.19795	39.5431
110.485	32.127	116.745	32.2722	8.98497	20.0147	445.94	90.0811	556.589	104.699	132.725	54.4159	91.5751	30.9959	221.108	62.8954	894.858	282.296	252.455	127.919	12.9887	42.8009	109.257	134.573	88.2389	73.8687	47.89	48.8365	51.3823	31.7003	274.106	134.539	96.0616	57.7393	106.801	105.404	84.2937	78.3218	54.172	42.2124
548.595	122.522	299.766	62.6595	421.057	113.68	443.617	136.391	70.4942	29.0724	47.8637	32.7231	79.0463	24.8626	441.034	95.4903	107.019	65.0912	84.9048	45.002	87.8121	59.5198	96.1029	42.5565	163.166	109.908	42.9918	42.5325	195.255	115.209	20.5511	52.3909	54.6091	54.9616	18.2195	52.8417	404.162	180.144	105.665	129.227
245.481	75.7948	64.2171	42.1246	41.278	36.5577	267.589	112.261	237.245	48.9446	317.438	69.2685	163.585	27.6325	121.69	31.6248	156.24	73.3198	153.714	59.0246	98.3984	53.5394	129.581	59.3047	81.385	57.6929	51.3306	70.5003	13.7591	36.7213	338.899	157.017	10.3379	47.6352	466.334	217.471	2.76421	39.0752	3.07992	41.5962
128.948	47.955	128.963	51.7968	203.799	104.807	213.964	59.8199	338.507	69.1364	82.6073	28.1017	4.16205	17.042	6.37631	20.8403	217.471	79.49	131.504	70.492	9.66938	86.8753	202.397	88.4024	4.82933	40.453	111.821	88.4335	42.3687	28.4713	59.7765	57.2996	3.0663	20.9021	326.932	188.913	107.307	68.6524	3.23958	26.3818
41.262	43.4879	265.753	103.259	4.96352	11.2787	12.2762	32.9818	201.55	41.2371	393.046	76.3483	178.807	45.8236	95.2455	20.4245	77.5224	55.6894	51.6843	27.4641	7.7473	17.2423	2.03362	30.4855	5.61435	64.3595	5.85026	59.5375	6.20771	59.6054	645.199	290.114	64.7832	58.2098	107.606	79.8554	0.802945	25.8357	67.8215	43.069
250.196	60.1269	31.2343	39.068	594.642	144.305	34.8608	35.0176	78.101	28.5589	382.415	79.5592	161.476	52.9383	52.4867	38.7779	5.27535	40.4977	108.52	56.1731	78.1575	62.6777	336.775	96.0944	80.4761	56.7341	268.387	134.326	12.9252	56.6984	394.474	213.672	185.416	99.2956	55.9414	54.0791	5.16054	55.1799	31.6393	33.1232
204.885	58.1858	56.6794	37.5318	73.8878	35.7865	57.988	46.4424	453.251	89.3835	534.822	109.029	164.717	48.1805	7.33094	24.7698	136.231	97.1794	158.637	80.6673	66.5055	57.4557	241.779	157.371	54.0963	37.9493	148.849	88.9181	52.0231	38.3854	90.9636	70.1305	86.9099	93.9072	246.224	161.289	182.558	104.95	255.637	153.786
293.7	91.1172	294.494	81.0696	266.892	89.7507	111.337	39.9015	652.94	103.276	410.839	107.615	181.822	47.2311	292.086	75.4845	198.077	75.4116	136.919	102.829	143.224	61.6009	346.78	127.924	244.261	122.673	70.3835	45.0455	304.842	155.501	7.76546	79.1033	88.3983	65.6975	103.236	67.3699	203.145	104.945	221.01	127.412
138.754	53.1915	89.3598	33.4592	195.115	42.8855	12.4022	20.4115	149.281	48.706	173.578	67.4029	103.774	24.2072	143.479	67.1815	147.355	58.3997	725.316	218.95	30.0137	40.9628	244.509	87.4018	235.594	127.499	4.0169	33.8758	4.09554	13.4547	454.668	206.524	17.0585	51.8053	674.228	302.419	69.8036	52.018	136.276	82.2544
542.483	123.829	156.577	54.7691	27.3791	14.1885	17.8391	21.0682	269.895	68.6396	91.0669	32.305	28.4455	10.9783	38.569	19.0215	74.0798	47.0931	112.627	53.9019	415.544	139.565	164.656	68.4253	126.67	76.7109	106.239	71.8066	52.5926	65.1045	520.687	254.063	141.887	129.061	102.566	71.7822	26.9776	67.6061	125.547	75.4155
298.921	85.9991	302.853	69.5299	17.1641	30.575	20.0848	13.4235	127.028	44.9472	25.4909	12.7895	30.9616	10.6338	1.243	15.6741	70.2098	41.9628	101.992	55.2689	168.153	69.8328	57.0602	48.8992	5.33497	30.8509	84.5065	87.31	85.9077	54.6677	3.68712	19.8986	72.7079	71.5312	211.803	106.743	90.9523	70.0421	62.3887	70.775
100.567	33.9832	8.6715	36.6791	18.4777	21.5103	465.57	124.942	26.4144	9.86239	181.317	64.4573	5.57572	28.2228	21.091	18.0167	122.271	45.5591	658.124	222.699	143.133	75.8012	70.106	53.564	77.0718	46.8719	6.79006	7.88484	134.961	95.0811	591.789	260.848	84.4862	55.9342	100.373	77.1967	142.281	99.4855	58.3959	51.8839
259.67	87.2111	154.12	62.6833	187.196	84.3995	25.6491	79.7482	72.3262	31.1299	160.46	35.9675	237.729	68.0121	163.229	28.5935	161.341	61.274	256.477	99.2358	374.074	128.897	53.2707	152.803	5.03412	34.2682	42.216	34.7508	12.1224	40.0268	0.755451	21.064	54.1078	51.4567	128.082	69.4205	187.256	89.1232	176.305	121.114
182.83	70.2062	43.1794	20.1118	19.2276	28.1777	101.894	49.6487	206.525	43.0172	294.655	84.8062	201.368	42.6618	3.36911	11.883	190.891	55.3403	341.043	104.23	144.65	83.9931	167.933	104.003	6.53418	65.5037	89.0908	68.0809	5.54762	40.1355	28.7354	46.1871	57.267	52.8197	158.122	102.171	89.9152	54.2614	167.586	124.931
4.97159	49.1981	1.2584	13.9987	29.0322	24.0828	462.925	114.2	218.249	42.4455	155.056	51.5682	196.77	65.8539	200.888	47.413	74.0844	41.3823	139.991	57.7967	148.369	208.342	579.038	173.962	48.0718	39.1368	133.677	94.3199	69.408	59.0396	70.6983	40.2198	1.67783	24.7215	270.522	144.459	150.967	93.4553	270.111	154.622
208.409	91.2857	88.4876	43.4118	5.86746	16.7754	18.7896	31.4078	68.5634	34.8444	153.339	56.6676	459.507	118.377	130.22	38.919	122.495	237.53	400.988	158.972	313.086	123.543	93.6566	45.4787	163.54	87.8941	63.2534	69.4068	102.534	82.1749	5.51096	63.9843	146.876	75.6209	151.662	98.5489	8.80535	47.6203	2.80193	37.7624
86.3055	45.6271	103.268	43.3	366.82	88.645	135.267	46.317	453.866	89.6865	222.859	54.1672	92.8772	21.0975	26.6992	22.4541	106.988	70.0819	21.3967	34.6677	445.386	151.476	155.663	104.87	21.994	44.3547	190.703	131.744	1.96966	19.9766	453.729	202.994	3.1347	32.5656	127.88	67.7279	160.812	97.1142	46.3548	32.8745
63.0744	36.5069	249.383	62.5012	38.032	25.0457	7.42264	28.4365	107.02	31.1732	675.941	125.137	142.806	30.6378	54.9043	20.6651	177.996	75.6702	389.563	131.786	133.668	99.8171	402.482	159.627	61.7011	41.0989	108.82	77.6553	39.1103	71.7109	155.067	89.2223	254.443	126.217	497.401	214.342	118.708	86.2525	105.109	111.95
205.767	59.6808	66.5907	20.212	31.1306	20.6442	249.381	48.2187	346.272	101.032	270.797	49.0218	3.92499	18.1012	4.61307	14.7732	2.49568	16.3969	221.634	130.069	102.082	73.5006	2.58118	22.0316	178.077	101.399	25.2599	92.1449	292.16	218.886	0.238377	9.40242	214.683	120.841	136.06	153.441	3.21007	20.5309	176.548	144.267
5.46121	32.0729	125.672	49.6211	49.8213	21.1969	5.48084	25.2242	190.367	47.0958	406.147	122.41	56.5816	29.013	75.2572	42.0348	76.8682	49.1858	17.5482	70.1009	40.7662	38.9785	260.389	118.392	68.2495	58.9402	132.24	100.272	163.138	86.0993	0.498473	32.0993	4.66555	29.4136	239.999	129.661	117.426	130.921	48.6831	36.7268
256.808	82.0638	48.2261	24.2785	1.84173	13.6175	95.5356	54.245	11.5848	34.9843	92.7646	44.8325	111.744	32.5629	70.8034	24.2924	137.143	61.5597	73.0055	70.0537	933.003	297.937	671.445	214.7	70.8445	49.6809	33.7055	32.5912	231.003	103.999	31.4106	41.2701	116.257	85.5319	31.7143	26.3551	57.4813	53.1949	68.3289	47.6584
65.5839	42.0639	411.083	98.3618	38.5069	15.6359	8.33256	31.5127	362.465	77.4535	7.97497	31.0758	164.181	45.8377	61.1748	25.7172	62.911	44.8788	125.116	70.1705	71.8793	38.2855	464.436	172.446	51.5751	40.0879	144.948	104.919	51.1819	50.361	53.541	76.4012	5.90542	22.5725	120.329	104.238	66.372	79.4981	122.247	81.8634
82.3847	30.3094	230.938	69.0336	55.9506	42.2885	144.789	41.1367	87.96	40.824	109.289	43.0126	52.6013	42.635	78.5144	20.528	205.992	72.1045	285.196	94.973	22.3651	38.8895	30.1049	57.5908	78.6491	80.6518	158.432	94.9319	86.9419	60.5988	57.0663	63.3405	4.18871	23.5419	106.448	74.4909	1.29529	40.0445	79.3862	99.2805
109.141	36.1711	264.787	68.4731	14.9618	18.2188	174.43	54.8723	177.846	68.432	219.46	90.3296	204.544	57.9186	21.0173	23.7691	138.442	95.8523	255.175	97.523	335.308	142.74	129.33	94.781	89.275	70.9846	121.553	79.3739	9.33853	134.925	210.186	113.625	3.62271	30.276	239.693	113.612	153.051	81.0775	94.1092	72.8502
3.62316	13.0913	279.191	77.5937	125.907	44.9482	31.711	21.3515	103.8	33.8567	17.8932	20.0221	304.855	50.4942	148.965	51.128	242.787	88.3908	89.4547	50.1295	582.819	286.88	140.983	77.439	84.2364	55.922	197.813	133.049	137.543	93.2755	9.30066	31.4796	179.782	81.2807	135.042	104.435	212.886	120.804	99.9449	68.971
131.377	47.0171	227.795	67.2155	809.182	210.636	128.86	44.2551	1137.77	198.807	116.332	48.3032	4.12668	17.6683	269.498	74.7585	124.782	55.3446	324.897	137.303	318.007	114.194	9.64182	72.8828	60.9903	60.9802	95.999	92.9184	2.15053	38.8827	61.0583	42.2642	3.23815	42.7547	202.428	98.8782	134.694	102.185	3.40538	41.4111
3.14356	11.534	102.331	45.4808	492.914	105.616	273.545	109.443	39.1276	28.8478	452.647	94.9194	12.4945	14.4295	16.786	12.7563	18.8962	49.7381	106.956	87.3042	281.007	110.414	98.7534	73.3915	53.0481	64.1058	2.50115	21.2083	44.6123	43.5953	179.092	115.185	51.5565	34.8754	113.676	56.4862	234.568	141.48	88.3539	62.9548
328.349	66.1655	343.597	88.6614	7.19744	10.1615	54.6222	37.573	381.883	87.8503	90.6687	21.6259	238.717	59.4839	335.958	79.7655	56.8865	46.2925	92.8189	54.7305	69.5755	47.9679	30.8535	85.5193	299.652	182.129	311.781	206.825	198.137	117.037	77.7547	79.7622	73.1354	58.336	96.6779	75.5517	396.684	197.781	16.0307	66.7138
4.81488	23.5292	311.748	74.7283	92.4613	29.5996	21.018	21.9189	117.364	39.9038	105.375	32.007	146.202	38.9148	177.094	47.7378	57.2971	42.581	84.0675	52.7854	112.561	52.4716	317.054	167.215	200.199	124.245	370.842	226.036	59.5565	66.6744	38.3169	34.7113	22.8373	26.6912	3.99251	48.3142	3.60734	36.3396	47.9061	32.4419
331.522	69.1428	279.733	77.288	278.83	86.1673	254.884	75.9353	958.849	176.964	172.792	59.6827	1173.77	221.826	3.5326	15.5335	68.8748	41.4699	76.9877	64.6342	90.304	60.8364	331.741	112.494	1.8533	27.7568	128.673	72.4774	2.84701	13.1228	284.782	217.427	337.198	185.167	55.4944	32.2094	4.4051	65.6809	45.7324	52.2266
377.969	84.7886	91.9878	45.5723	1.78878	18.4759	10.7939	21.591	1001.9	183.706	80.9244	39.4255	136.343	37.4613	54.6418	25.2184	101.117	66.8409	214.055	70.1279	188.124	100.244	281.776	110.39	188.661	111.128	101.998	96.2476	15.8559	201.077	7.77042	40.4962	7.92206	83.5661	238.079	152.055	3.15155	14.3571	132.968	81.0959
329.292	81.8004	178.966	51.6131	75.1512	36.5149	3.4291	21.366	502.222	116.007	242.109	43.2165	0.530542	5.92418	181.714	60.0598	5.4969	36.435	102.719	62.0725	68.723	39.2199	297.948	107.528	84.1437	65.1442	109.998	105.704	19.3023	35.6653	150.951	119.141	80.0975	53.0163	69.7986	56.4988	4.41113	30.1895	58.8132	50.7656
874.724	189.954	93.9198	43.4922	14.9778	26.2868	249.162	74.296	6.6675	30.5353	95.8351	27.5729	218.132	50.3766	426.428	88.0603	74.8648	56.2157	111.255	58.2439	76.8659	74.2578	18.5837	80.6384	1.50535	15.5601	159.23	141.765	52.7815	49.214	149.211	90.8247	76.641	62.8474	152.493	119.728	271.478	152.516	304.037	230.526
122.85	54.7283	5.12959	13.4354	171.986	72.3122	113.367	38.1856	4.43721	17.9163	225.857	65.1865	161.395	36.3997	221.322	49.206	97.0924	73.9083	117.761	66.7285	45.0455	36.457	201.217	83.4495	99.0764	69.9136	39.1213	69.7242	3.16187	21.6758	88.049	94.0486	97.2186	70.7267	1.37905	27.4023	482.68	214.668	3.12741	23.4973
33.1989	34.4391	564.227	140.818	173.765	55.1073	321.236	113.893	360.813	85.8953	182.817	66.1664	37.1361	32.5102	840.253	198.788	311.202	130.695	118.021	54.9623	196.698	80.4122	169.282	82.0711	44.0758	88.2595	97.704	94.6113	76.4143	62.9055	100.249	78.1293	126.221	93.5253	85.1532	52.4226	33.1069	58.7765	110.19	80.9344
109.723	31.1967	128.825	55.7559	403.29	109.514	8.46171	21.2616	282.667	56.918	190.015	66.9371	8.2282	17.2825	29.0822	21.5803	380.294	155.765	269.126	103.333	3.19536	25.4884	151.969	107.625	110.668	87.8023	8.28401	78.0475	38.56	42.0952	61.9444	55.1957	121.453	158.106	180.235	103.85	21.5135	36.9193	48.1368	41.487
286.827	109.883	139.012	49.2802	369.822	79.1953	120.808	53.2245	561.39	113.418	34.8068	24.3062	101.694	43.3166	27.1173	20.8621	33.344	28.8266	333.003	131.957	338.287	134.402	127.454	76.605	209.046	156.672	35.9795	77.658	3.07263	27.3076	1.99313	6.23595	121.41	64.6125	56.7576	63.145	299.889	174.432	148.267	89.0978
263.707	54.3323	180.509	64.459	2.65787	13.7195	9.25948	25.1352	87.2468	35.1813	192.727	46.9383	37.9157	31.3959	121.311	66.4931	83.8818	40.9087	173.135	65.0342	5.45918	38.6192	77.7123	40.7123	66.014	66.4995	115.489	90.2663	35.3984	50.0246	270.944	157.235	275.493	145.353	71.404	52.996	95.4004	76.4287	28.6999	78.7959
108.479	36.7822	251.535	74.7403	72.5755	44.6107	66.2793	34.8384	5.27176	15.7378	200.668	64.971	35.9539	26.2362	157.064	41.5234	86.7834	34.5177	148.692	75.491	492	166.122	97.6877	71.2339	22.821	29.7631	122.167	72.5749	49.4546	34.3921	1.878	14.5715	410.081	229.423	374.462	163.188	51.9356	48.932	153.639	102.962
352.907	91.9134	113.432	52.6859	16.1398	37.3119	107.1	43.5194	645.176	140.314	241.966	66.4298	122.818	53.4218	426.097	98.1719	164.688	85.2115	162.488	116.455	20.7443	35.6683	23.4262	56.0734	322.089	189.098	881.416	418.609	6.23609	76.326	5.63557	52.6878	25.6428	88.833	103.487	90.0569	134.819	108.381	28.2294	41.7966
[truncated: 17,063 more rows]

## Sheet: Mitochondrial ORP1
Untreated-1_Mito-488nm	Untreated-1_Mito-405 nm	IACS-1_Mito-488nm	IACS-1_Mito-405 nm	OHT-1_Mito-488nm	OHT-1_Mito-405 nm	OHT+IACS-1_Mito-488nm	OHT+IACS-1_Mito-405 nm	Untreated-2_Mito-488nm	Untreated-2_Mito-405 nm	IACS-2_Mito-488nm	IACS-2_Mito-405 nm	OHT-2_Mito-488nm	OHT-2_Mito-405 nm	OHT+IACS-2_Mito-488nm	OHT+IACS-2_Mito-405 nm	Untreated-3_Mito-488nm	Untreated-3_Mito-405 nm	IACS-3_Mito-488nm	IACS-3_Mito-405 nm	OHT-3_Mito-488nm	OHT-3_Mito-405 nm	OHT+IACS-3_Mito-488nm	OHT+IACS-3_Mito-405 nm	Untreated-4_Mito-488nm	Untreated-4_Mito-405 nm	IACS-4_Mito-488nm	IACS-4_Mito-405 nm	OHT-4_Mito-488nm	OHT-4_Mito-405 nm	OHT+IACS-4_Mito-488nm	OHT+IACS-4_Mito-405 nm	Untreated-5_Mito-488nm	Untreated-5_Mito-405 nm	IACS-5_Mito-488nm	IACS-5_Mito-405 nm	OHT-5_Mito-488nm	OHT-5_Mito-405 nm	OHT+IACS-5_Mito-488nm	OHT+IACS-5_Mito-405 nm
[truncated: 18,042 more rows]
