# Supplementary material for: Oxidative stress enhances the therapeutic action of a respiratory inhibitor in MYC‐driven lymphoma
Source: EMBO Mol Med. 2023 May 9;15(6):e16910. doi: 10.15252/emmm.202216910 (PMC10245039; doi:10.15252/emmm.202216910)
Supplement: Supplementary file 3 — Source Data for Figure 1 [file EMMM-15-e16910-s008.zip › 1C/1C.xlsx]

## Sheet: Description
Fluorescent signal from dihydroethidium stained FLMycER cells treated as indicated

## Sheet: 1C
Untreated-1	IACS-1	OHT-1	OHT+IACS-1	Untreated-2	IACS-2	OHT-2	OHT+IACS-2	Untreated-3	IACS-3	OHT-3	OHT+IACS-3	Untreated-4	IACS-4	OHT-4	OHT+IACS-4	Untreated-5	IACS-5	OHT-5	OHT+IACS-5
3.88281	29.0508	2.56024	13.1408	219.396	683.987	532.45	1266.06	648.182	843.06	255.162	1105.9	24.9588	111.169	26.596	75.874	16.8876	119.772	48.1287	36.854
4.16421	4.57528	3.2277	9.129	1231.27	688.129	945.049	747.994	228.581	535.619	322.408	842.64	29.7908	35.9032	19.3461	94.6822	23.3425	60.0525	56.428	91.0149
2.18176	3.86377	5.94213	6.1018	271.288	830.118	874.383	641.098	118.596	190.519	1136.82	1304.36	11.1892	160.213	16.7261	77.4527	37.6896	24.1932	31.8998	27.9066
4.34632	2.60237	3.56708	5.25182	262.358	802.557	797.727	563.445	167.566	713.281	105.909	304.544	21.208	49.4497	16.4361	106.424	21.4496	107.318	10.8634	92.6082
4.21447	4.10521	4.68786	6.21263	354.107	369.291	1063.01	614.505	392.457	714.881	187.278	1022.61	74.7857	41.5526	24.1244	74.8276	47.8147	64.4697	20.9038	114.401
4.59492	7.91482	3.67904	7.74861	300.394	737.14	600.511	571.348	95.0279	736.954	793.474	1050.03	58.3885	54.4489	21.5962	52.2721	32.0676	218.54	56.1881	145.572
4.06509	3.54963	4.81858	3.26216	640.077	501.143	165.353	658.079	269.362	453.188	270.073	851.809	56.138	117.545	13.4478	105.845	20.0285	138.816	38.6067	43.2951
14.1327	5.29293	13.5996	7.31076	104.462	322.799	319.427	799.579	326.57	380.127	116.565	1129.29	26.8453	108.723	18.4202	27.9067	30.5827	177.376	16.4578	587.891
1.911	9.72128	2.55224	6.61287	475.007	517.565	304.042	810.012	319.606	763.527	704.362	647.034	21.755	136.184	25.6476	171.661	17.7326	175.137	31.928	74.971
8.62618	3.14647	5.66887	17.7149	269.152	518.08	194.609	1344.72	629.161	736.053	159.815	719.889	24.3381	100.357	14.2973	37.9556	42.8419	46.3976	26.7759	200.874
4.17149	7.09543	5.25916	6.08129	672.702	482.638	720.137	708.03	414.081	573.03	428.59	472.608	20.2955	112.141	74.6172	24.1857	45.386	107.199	33.7928	44.9678
5.42937	2.99157	2.28233	3.04727	534.445	270.354	587.581	489.486	265.246	568.246	348.528	379.019	29.291	68.8669	24.3332	26.5418	47.8315	82.1936	37.8841	65.7433
5.60589	4.21183	4.51838	13.5905	381.521	669.89	356.558	724.205	360.072	516.429	500.145	1063.1	44.1242	44.4893	36.7071	88.7706	23.729	125.905	29.6475	15.6757
2.82922	3.77289	5.27441	61.4794	276.403	978.485	479.284	1157.51	112.605	609.132	135.2	1001.91	19.0746	132.833	19.9933	60.4268	25.8399	137.655	38.62	162.332
4.572	9.74787	3.18315	16.4912	777.923	1156.61	1179.65	775.402	379.251	906.083	605.692	961.659	25.4269	68.4515	20.0974	112.612	37.8625	82.9211	61.7438	80.9459
4.96304	15.0002	3.91681	13.8137	368.982	408.051	303.448	692.268	733.419	611.762	291.308	317.166	20.2224	103.658	20.5282	119.32	25.1462	30.247	37.3748	161.543
8.67375	11.3904	1.83055	3.15187	283.265	655.435	317.589	513.475	450.028	1240.97	208.067	1479.57	20.4029	67.9508	61.5614	30.6197	20.3037	165.396	20.4654	100.944
5.01686	5.79611	2.75141	3.38097	140.266	892.126	459.486	836.377	238.171	625.483	476.915	340.745	39.1734	28.8288	13.3146	66.3395	49.6895	41.2573	16.521	70.6516
2.43339	6.15802	5.10676	3.75363	435.036	971.147	312.082	322.129	694.777	733.357	286.641	359.164	27.667	24.9647	18.9525	78.3332	57.8549	119.744	26.4983	63.4758
5.65793	10.1189	3.71066	11.1229	221.757	1114.06	266.244	957.653	601.633	555.886	578.117	474.195	21.1091	41.2049	25.8834	73.4506	22.5819	32.7407	34.9876	112.253
2.17013	4.5007	3.28045	6.45077	450.328	714.601	279.843	982.664	194.512	680.157	1163.97	999.674	35.9792	105.76	27.2822	61.2703	28.3706	77.7023	27.6005	79.2037
24.0733	3.56282	2.80188	3.8179	345.039	806.337	422.156	315.063	307.929	8.60238	223.464	378.038	27.9024	105.212	29.8775	204.986	31.1013	69.9883	10.659	110.782
3.85211	3.33023	4.78921	7.61274	186.461	461.895	394.345	629.32	285.681	588.247	760.392	1311.13	19.9453	75.6646	76.512	106.173	20.5497	87.9969	30.1759	52.3418
4.56497	5.46932	5.22657	4.4818	757.775	626.781	606.023	632.246	276.765	765.493	874.272	578.583	26.0866	18.3514	26.483	118.499	21.2085	75.0511	22.1414	44.5365
4.1419	12.0237	3.94122	6.63492	306.248	703.383	4.87434	1041.06	547.58	1190.93	510.502	774.354	21.5338	54.3619	11.542	34.4551	34.2906	90.5282	43.0017	77.7828
3.46317	2.97346	2.95069	6.54346	277.184	666.304	343.714	729.951	163.811	707.786	474.181	468.345	9.98047	103.539	31.9391	170.151	19.1575	177.947	18.6464	45.6684
4.05644	10.6585	4.70298	3.2581	186.259	696.963	539.51	1021.43	77.1677	805.748	351.808	794.417	26.7104	28.033	18.1053	33.7449	43.2888	106.347	22.6962	32.6943
4.45805	7.23543	5.14083	5.68239	143.711	704.061	140.123	1139.84	443.035	682.181	532.173	792.598	22.0242	38.76	36.1578	29.0184	31.0344	38.8733	15.6319	174.475
6.0323	4.45595	6.06935	6.38391	200.712	469.127	179.886	526.771	302.149	386.666	360.728	354.668	43.606	138.366	176.425	40.1758	23.1397	118.933	33.9046	90.3292
5.44212	5.0525	5.0341	7.83715	207.046	814.498	113.414	496.702	502.098	376.074	712.879	768.275	32.7229	35.8613	12.926	82.2353	30.3622	144.564	20.9697	93.5459
4.0703	12.2237	6.17721	2.46046	518.019	1210.28	277.421	711.156	356.881	940.991	72.7828	747.66	68.8989	79.6152	22.5535	35.5786	20.0224	176.961	55.5275	62.4247
5.19468	2.6818	3.03027	14.1769	375.039	582.326	531.942	839.18	777.195	1063.28	911.118	637.208	25.1733	98.0501	31.2916	55.5919	19.9863	34.2593	11.531	204.113
3.26422	10.0513	3.45692	12.4384	578.152	670.995	366.714	1273.56	157.979	961.107	986.45	498.431	25.4088	109.438	31.4608	25.9791	26.9156	188.09	17.2239	63.2103
2.50558	6.84344	2.79903	5.57527	125.339	1223.4	208.939	762.04	868.856	752.599	246.543	777.099	21.9828	80.9549	17.7415	183.501	23.5436	137.198	15.986	63.5571
3.85159	11.8106	4.67388	3.90894	871.069	630.244	681.755	816.347	358.889	205.776	5.1466	495.131	35.4967	222.472	38.2504	73.9696	63.9271	149.286	25.9963	52.9576
2.85008	14.1899	8.72074	5.94693	160.483	581.605	257.943	812.7	118.608	843.224	237.835	544.725	35.5599	39.6491	13.8889	59.761	14.4899	97.9973	37.0368	21.0298
2.57769	6.03056	10.2829	6.25798	361.007	636.704	262.734	860.431	182.016	415.696	253.314	455.308	30.039	23.1974	28.2143	126.191	24.5308	53.3555	71.8234	101.372
2.6478	3.46389	6.66924	3.86683	861.594	879.294	120.42	435.006	643.213	387.828	235.521	499.338	55.2607	56.3438	12.0271	55.154	41.219	100.999	18.6799	23.5291
8.25033	2.29327	9.93001	8.13245	239.279	407.724	7.10224	547.196	357.04	595.582	501.003	655.298	60.6464	65.8544	22.3921	166.488	13.9451	73.3819	41.3587	43.9174
1.68264	12.3167	2.68521	2.15191	337.37	937.633	144.77	644.127	415.795	1386.1	534.979	1111.68	14.2868	29.7944	35.2241	51.7219	15.2483	49.2633	25.7067	36.9806
4.85618	4.50647	3.54492	6.26869	117.726	519.341	77.5147	764.837	404.62	639.589	362.344	1091.28	24.4477	126.151	24.9875	82.5649	56.576	64.0275	22.8493	44.5077
3.05516	9.01411	5.93764	4.47209	124.31	1101.38	306.687	810.964	500.311	444	276.805	669.243	32.9808	51.9649	15.4979	31.5689	40.1619	27.0936	43.2066	34.2396
3.57353	4.57225	4.18923	3.7031	727.315	758.734	227.671	610.863	549.746	323.28	170.584	1204.29	22.7792	54.8911	19.9611	69.0502	16.3335	212.967	19.795	47.5126
4.3065	16.1353	5.91522	7.83115	286.577	725.868	168.941	781.169	632.889	665.518	476.034	966.953	20.5979	28.5734	31.5045	169.588	24.8279	75.7931	26.5196	113.921
5.66962	9.92	2.62994	5.21788	514.725	875.939	234.904	441.589	182.14	556.273	387.42	448.531	20.6279	84.7351	16.5194	76.2408	43.3912	111.957	28.1262	41.5219
2.94187	18.3076	2.36082	4.06228	270.607	950.727	458.367	1073.32	288.129	337.874	214.761	1309.08	21.2186	99.8566	30.9904	44.9871	28.9483	15.2151	64.1464	129.063
2.75313	7.9894	2.69064	10.6332	123.702	584.769	3.13519	992.255	467.347	599.782	5.22131	1046.16	12.1088	75.4258	13.6351	28.7931	49.8698	85.622	14.3021	102.432
3.8273	6.65563	2.87069	5.44706	580.042	1495.92	151.775	1637.52	416.581	803.816	524.89	463.486	26.775	40.88	16.9615	104.838	17.6211	89.631	51.5002	121.889
2.44535	3.73835	3.14509	8.02399	612.465	442.161	3.55822	1132.6	874.927	507.124	281.375	601.55	30.2408	49.4195	48.3117	71.9429	68.4402	122.197	13.5094	36.1292
2.74156	4.46366	9.45379	3.16589	415.044	464.146	4.27049	526.62	361.991	773.76	507.557	1066.26	56.7368	60.7134	15.9329	73.3361	26.6719	70.9373	51.9725	41.0331
5.56134	5.53855	4.28828	8.75446	539.354	491.804	748.289	383.245	112.273	658.16	138.954	1051.98	33.2979	248.369	44.1086	48.3236	27.9793	63.1392	57.4876	34.8839
2.02482	20.7955	5.69519	3.7842	158.639	1250.33	342.342	604.975	112.614	822.839	179.217	849.324	24.742	59.12	55.2357	45.8382	58.6696	44.2334	11.1707	86.4216
2.71923	4.41129	2.92803	13.9245	438.787	1082.09	291.257	2.62623	230.058	775.092	313.307	1072.57	61.3838	25.8072	27.5254	70.9319	17.215	45.4336	30.4807	160.356
3.93589	8.21015	3.4053	6.4533	323.233	815.597	177.058	400.934	555.868	1183.16	236.715	453.527	7.12927	82.2875	20.2688	139.27	23.635	41.0938	51.1189	20.688
4.66068	12.6244	3.40829	4.83716	453.289	552.19	700.008	624.305	725.265	766.891	1047.29	414.915	23.5859	189.886	26.3264	30.9753	55.6835	70.1998	60.9654	51.7163
3.42003	3.64845	5.3881	11.5974	244.141	788.768	472.909	893.839	254.203	561.787	324.557	707.177	27.0985	80.5586	14.5885	50.1279	39.043	133.647	28.617	213.253
3.35891	6.82831	4.78386	6.20024	467.905	732.36	567.038	594.616	400.232	409.323	529.156	1046.42	44.7209	134.548	15.1983	97.8034	14.1009	176.47	23.249	83.6338
5.44498	9.96622	3.43407	11.6202	540.598	927.45	220.13	888.269	309.622	464.297	509.904	1480.99	21.1431	43.4561	23.013	40.7312	27.6277	139.538	35.2922	68.305
7.61062	7.79836	4.5369	6.51008	531.395	458.27	107.274	939.924	428.436	610.28	335.115	877.979	5.58931	36.921	27.7726	181.545	36.4265	287.689	35.9415	142.443
4.77076	5.97836	3.82646	3.37349	359.189	432.721	655.468	854.463	318.859	305.615	848.589	464.451	40.8989	85.6938	36.3074	65.8619	15.7469	79.9503	18.2791	111.794
1.80692	2.78229	2.98319	4.43607	907.223	724.22	422.411	847.538	629.457	405.406	1002.8	1271.53	54.7975	93.8158	28.5852	245.725	26.8873	116.44	5.67428	56.1588
5.98862	7.36107	5.4935	10.8476	166.037	578.875	287.67	580.461	269.71	613.701	215.062	398.327	35.4077	33.3719	25.6855	89.7079	32.5163	62.9875	31.7736	204.268
5.45586	3.40905	1.86505	3.64398	454.61	446.1	396.083	1345.34	369.622	691.292	185.995	727.029	25.2408	110.15	14.8464	78.9697	22.6424	377.263	28.3061	94.1398
6.15069	9.83788	6.82383	7.85926	238.873	1004.34	190.462	897.061	761.791	940.575	306.245	6.08307	19.2844	12.4369	39.9449	61.1963	36.7814	143.494	24.9411	76.04
6.10968	7.08283	3.50558	3.94106	413.571	1201.77	1011.7	556.426	411.569	672.243	301.786	1246.89	21.1673	395.414	36.2486	23.1204	19.2447	71.9526	65.4416	74.1339
5.54937	3.90184	2.70746	5.73149	63.157	1040.56	425.768	606.837	432.198	686.924	476.489	423.256	35.7573	73.6409	14.9397	46.188	37.6699	92.5829	21.192	143.193
13.3707	3.64548	4.52728	4.78856	494.47	1131.57	339.909	523.871	232.095	408.592	407.351	464.497	27.6128	73.2394	35.3801	163.815	26.0399	121.407	33.7886	77.0778
2.39798	8.75844	8.35517	6.99332	141.45	943.172	190.793	1429.85	140.473	863	221.472	378.677	44.6201	42.4828	28.434	46.4074	85.272	204.985	31.2788	63.6074
5.01594	7.22322	2.54915	4.08625	730.411	677.365	237.467	107.475	563.413	291.171	495.552	1105.09	36.0792	50.9827	25.4595	38.1695	17.9929	232.61	17.7734	136.655
7.36263	3.41733	2.81831	4.70012	817.875	531.816	396.742	1066.29	332.02	1083.51	428.576	587.024	16.9393	126.557	27.7962	88.3269	26.8714	193.837	37.0753	111.414
8.4824	4.43852	2.84947	6.23376	547.156	688.712	170.683	717.519	603.367	727.622	813.183	627.206	39.6114	80.9406	30.5339	103.176	8.79779	218.229	37.4814	92.7724
10.9334	3.7119	5.50812	3.23222	162.221	789.533	293.813	786.254	338.595	384.597	619.588	446.063	20.6738	135.94	14.047	130.888	24.8898	53.5086	40.0899	36.9957
4.13726	4.93174	2.86283	3.79608	23.382	828.072	458.112	793.852	456.423	368.426	177.585	1145.06	28.337	28.2482	121.817	42.2204	28.5773	89.8456	21.6408	207.433
3.31965	7.21888	3.20395	5.32347	724.416	964.731	298.407	715.144	276.585	657.029	242.516	1108.1	30.545	112.348	21.6909	57.8529	71.8851	123.323	36.7636	38.9023
2.6042	6.56435	3.7745	11.4765	152.002	270.263	206.249	674.58	100.612	531.619	424.329	570.114	27.156	117.369	57.5526	236.563	41.1683	106.761	47.1366	115.153
6.30341	5.70721	6.70663	7.64692	424.785	722.478	723.502	452.985	291.565	380.292	160.173	1336.87	21.0351	56.1287	18.3525	100.971	23.9704	82.5145	27.8964	109.456
4.59554	5.23359	17.2862	6.67639	241.492	781.813	181.287	712.166	418.453	544.547	352.398	344.666	63.964	88.4625	30.9986	73.9795	39.6551	94.9457	34.7386	62.2436
10.4774	8.28372	4.84449	3.17741	787.227	435.997	343.96	283.48	338.767	341.954	929.197	991.61	28.6933	41.632	32.8227	90.4218	19.5285	43.3061	28.6326	33.4628
2.83261	7.18534	7.14648	4.71829	104.125	849.316	835.279	940.665	414.86	515.776	357.654	351.603	40.313	52.3553	81.8263	106.111	23.5391	125.698	17.2811	157.238
7.961	8.74304	4.23609	12.3355	633.84	862.101	282.297	1023.82	195.052	436.998	817.714	670.2	48.191	51.4095	27.5613	117.467	32.9324	83.7118	32.978	4.04473
8.0889	3.11662	3.0407	5.37146	709.516	901.303	507.082	460.008	1096.84	656.078	794.252	579.938	42.2695	108.101	49.8874	151.289	16.6481	75.1376	24.8846	21.2486
5.50796	4.17979	10.5637	4.05179	252.778	396.377	617.994	1427.99	204.562	874.153	175.376	795.312	42.0193	199.114	19.5065	44.8875	44.0423	182.786	38.5351	160.131
4.80533	4.69315	6.09646	11.517	883.606	486.177	760.241	886.723	335.188	921.387	612.671	4.23984	18.7345	87.5769	22.6895	50.1188	21.0021	120.748	23.3504	159.46
3.71016	7.6503	5.08216	3.94167	673.413	813.201	212.168	586.358	271.855	829.37	392.753	1399.49	42.3702	61.947	32.7775	146.633	41.7033	40.0912	29.2077	235.129
13.2303	3.05973	3.10592	13.3373	543.628	775.892	552.926	913.431	179.421	377.207	131.794	597.226	37.8977	151.772	32.6341	60.9613	38.6786	74.5058	43.3314	41.946
5.19481	6.80331	4.03199	4.92698	395.106	627.686	393.097	732.217	462.375	605.41	116.484	892.027	64.9935	513.125	20.4004	131.395	38.5813	200.338	24.6197	283.882
5.82881	8.96233	5.13646	4.14054	226.067	382.296	284.094	606.428	399.497	669.511	714.996	436.018	28.374	86.7979	16.9268	129.469	14.47	80.7639	80.8008	51.872
3.25029	5.19405	3.75578	6.02086	498.193	878.782	128.166	639.761	177.45	955.33	194.233	863.056	17.7141	31.2786	13.19	68.3563	45.4293	210.006	52.6685	67.1061
4.85253	12.1843	2.5934	3.827	386.077	499.668	428.959	682.063	313.096	875.029	148.213	416.125	27.4112	42.7479	15.797	35.0287	21.0373	76.3237	26.1104	60.0416
2.79448	8.31893	3.9605	6.65281	949.971	433.794	674.189	984.099	556.996	794.772	37.0438	531.155	11.1041	53.933	12.7556	130.305	16.2626	129.48	58.0059	103.603
6.80195	4.48078	3.89162	7.01507	389.281	437.041	412.595	379.55	299.345	521.131	4.52436	1371.87	47.4948	34.0949	54.101	61.6031	26.6972	87.7775	27.6294	74.4281
5.53327	15.1015	6.46402	4.11673	292.98	560.862	235.07	1079.01	197.957	795.067	151.56	831.607	15.6966	91.5272	7.20933	69.9811	26.1243	33.117	31.2741	28.4007
3.07755	4.63938	4.75536	4.75435	232.816	737.655	6.32304	801.414	686.537	449.511	341.136	1104.13	24.9978	86.9204	43.703	71.1045	10.018	142.76	24.4332	36.6047
2.91935	4.18569	6.11018	3.00988	357.974	601.479	780.911	89.7763	379.79	530.558	512.993	469.57	35.1037	90.3509	15.9784	27.7009	20.874	146.671	33.9292	71.18
7.81641	14.5195	2.35431	6.96858	1496.07	651.779	514.814	383.188	465.952	623.98	1847.14	396.889	15.7011	295.191	15.8898	79.148	26.0066	67.3961	18.5177	65.8168
4.18047	8.28467	5.58046	4.75204	607.661	296.402	90.142	658.823	321.162	530.063	282.508	857.098	28.7198	94.3009	26.911	72.7688	14.9386	184.017	26.3772	96.241
4.82553	3.56633	6.92928	15.3609	83.8261	503.431	475.795	538.78	835.588	511.542	710.017	455.86	37.2094	70.2504	16.6895	29.0996	42.0841	188.105	14.8211	99.9477
4.34201	4.01247	3.2803	16.6396	272.711	569.132	531.28	1035.61	374.582	621.611	288.585	459.272	54.9743	68.2995	41.1456	171.593	23.7346	38.3988	31.7491	370.452
3.40017	3.49939	3.41496	8.77494	135.099	616.399	417.567	916.565	303.751	859.992	502.982	1103.79	32.6967	37.9756	10.2074	49.068	17.9059	147.13	70.4581	100.486
21.6985	14.1254	2.00913	9.59004	89.7554	742.77	423.028	7.24992	432.499	892.633	374.5	1157.11	33.7627	33.6503	21.4127	45.3267	29.63	83.2965	20.4892	66.5359
6.90005	6.47066	4.81142	5.26823	266.995	236.622	103.081	823.507	327.747	607.264	455.178	686.352	28.7391	48.9183	46.6106	183.551	13.5004	145.912	63.7549	317.208
4.40872	4.28715	6.15324	2.87399	191.829	732.8	165.959	1108.62	118.974	907.488	321.943	455.035	31.4484	34.4457	18.5763	72.9165	24.4365	256.49	23.2706	22.5843
5.52043	4.50527	4.64455	8.09762	843.252	980.407	270.586	1151.93	292.659	1436.26	672.225	855.251	22.7244	71.8663	17.983	74.2887	34.051	115.318	32.029	206.712
4.04147	2.99057	65.1313	5.70675	408.387	711.004	351.055	1471.42	62.1269	542.316	283.504	450.291	36.2615	179.085	27.7068	234.204	38.3234	76.8191	66.1917	82.2721
4.64394	8.36142	2.72689	3.41568	397.786	563.985	535.471	514.978	159.309	406.063	885.583	919.726	24.3755	36.7757	30.1423	63.1975	21.6386	107.862	31.5875	61.1879
5.27072	5.29216	2.67697	7.3147	6.78179	710.376	130.911	1208.4	737.248	227.746	625.388	445.154	21.5645	34.8875	18.9667	211.651	46.9833	37.6309	21.393	61.9028
3.60915	8.09157	2.26565	4.47758	90.2162	418.518	304.219	417.287	595.885	1208.2	939.315	810.727	51.0665	98.4607	37.8292	31.0262	29.1538	71.0469	25.6956	89.8352
2.97887	2.77155	3.56029	6.02885	130.063	446.363	216.528	1200.25	255.82	407.923	423.305	480.313	40.4994	29.9243	17.822	27.5628	23.198	135.188	16.2678	36.9803
2.43807	4.61852	1.9888	8.22599	327.167	1043.26	163.131	692.438	310.052	606.286	855.915	459.424	37.5442	28.7463	31.7956	80.3748	31.4434	59.8627	21.1499	66.2466
3.78197	7.19735	3.26537	9.86289	699.724	862.135	923.789	588.429	71.5053	754.962	486.086	651.895	23.5403	54.354	61.8691	139.116	26.4563	138.55	13.8085	348.435
2.85076	7.99768	4.51305	5.48869	397.549	1138.61	266.248	640.833	163.292	304.02	775.734	109.01	18.4446	43.5584	32.9171	310.83	19.1334	97.3815	40.1349	56.1553
4.85213	7.65427	6.91896	5.75722	219.451	637.704	377.965	1573.42	538.553	1439.89	163.019	1154.48	27.0163	32.886	16.5045	82.057	21.3752	123.344	19.9581	55.9619
2.56419	10.706	4.63123	15.0213	142.298	862.013	527.662	718.329	616.904	762.848	275.682	618.981	86.0949	127.501	25.4883	24.8044	27.3446	36.7383	34.1789	80.5446
5.35137	8.21017	2.28875	2.97733	852.927	815.195	146.962	470.793	800.553	870.77	215.123	366.709	47.8346	102.354	18.5087	126.633	19.0315	32.5848	11.1129	58.2732
2.56247	5.32924	3.46096	6.22735	650.434	610.636	152.915	959.257	756.449	396.5	339.684	181.901	49.87	22.8831	43.6721	99.9159	40.9194	53.5254	42.6448	40.2591
3.70642	3.26651	4.09821	7.79032	348.553	223.188	488.542	867.039	1258.98	629.831	299.048	436.065	9.6955	99.6674	24.1859	39.1089	17.8407	80.414	51.5214	84.3508
6.77667	3.98208	11.1788	4.57971	208.372	659.296	393.381	419.907	243.328	577.213	707.583	691.861	27.1224	34.9046	27.907	89.2797	27.4382	122.627	41.3266	32.697
3.96779	3.21128	5.06126	11.4057	231.294	890.407	217.026	960.998	557.794	531.779	649.653	411.076	21.5289	76.034	11.2355	97.764	14.3551	50.2256	40.4811	148.094
4.41946	9.47784	3.5286	3.83914	566.553	1079.06	586.274	620.973	51.5999	1016.92	332.913	443.102	22.5512	59.0742	25.5378	31.0927	56.9914	170.214	35.9584	26.7514
3.26537	4.76327	5.19679	3.34615	666.193	428.934	428.442	1241.63	162.004	1135.6	205.746	933.181	48.6176	146.333	33.454	130.576	27.724	121.772	33.2079	18.3754
6.27171	8.60509	4.65055	5.2518	1011.24	702.323	428.811	888.113	148.907	598.2	637.699	860.425	43.8612	92.0686	9.23958	35.2954	19.8711	162.601	24.5971	138.009
3.75092	5.97529	2.5133	20.8633	141.519	1050.9	714.877	853.679	158.156	693.185	171.042	580.397	24.2999	53.1491	29.2964	254.989	12.1621	128.032	34.8236	41.794
7.47658	8.77049	4.17587	5.70604	718.473	546.586	234.127	575.868	296.904	993.862	606.982	1117.84	38.5441	26.5831	21.8274	56.082	87.1994	256.175	21.8112	36.6252
5.36757	4.18323	6.9049	6.74483	764.38	501.442	191.774	757.264	211.689	475.248	765.267	658.374	42.1393	41.3607	18.1244	208.093	12.9037	67.3217	26.7424	173.857
9.73443	2.56019	8.29755	5.84374	160.739	812.058	1448.01	875.794	453.181	756.811	497.683	904.181	28.0493	132.691	48.6775	47.3456	46.6232	50.4395	38.4976	78.6027
3.98641	2.7113	7.46944	9.29272	792.035	805.049	386.601	452.283	291.369	1158.05	272.055	810.224	39.0482	26.8298	30.6347	56.3482	49.7377	52.153	439.227	47.4298
4.49498	7.28353	2.41612	10.7918	158.635	986.771	424.524	760.294	150.396	356.287	81.4854	343.47	42.1272	127.348	26.3627	57.9925	30.9856	79.3167	22.2296	68.2852
5.89305	4.25502	3.38721	5.17325	363.842	354.778	277.435	645.909	339.083	627.084	209.128	581.556	29.7251	45.9191	32.7302	145.052	40.8135	55.0312	43.278	66.1763
3.45075	4.61598	3.98143	6.76479	102.78	685.774	689.023	536.926	600.721	770.805	492.358	1219.99	37.003	45.1731	45.8911	151.752	39.8009	168.484	26.5852	52.2055
1.4597	4.4536	2.73352	6.42375	398.788	849.778	222.569	1190.54	712.17	659.494	616.759	566.079	34.6129	198.147	16.225	152.519	28.822	113.654	101.205	86.5684
3.00592	4.72249	3.03153	4.9753	966.534	848.976	211.897	437.887	135.104	794.68	365.954	930.133	12.8632	95.3854	11.2825	161.579	203.132	164.356	19.039	135.704
4.21133	3.38226	6.93223	15.5879	547.367	860.105	158.044	187.278	345.415	816.224	536.14	6.83177	35.5967	59.3589	18.6122	57.9671	31.6638	15.9539	32.5108	80.0704
1.77086	4.20308	2.24574	4.86351	132.63	521.746	181.609	412.925	144.026	738.568	411.182	684.333	32.8102	136.679	14.9806	65.2982	26.1578	425.741	30.825	117.48
3.6003	14.6949	10.5502	4.42703	563.794	599.898	350.545	462.34	418.011	626.721	793.209	1233.71	21.0527	74.4314	20.563	34.3441	30.1382	26.576	25.4199	107.118
5.21466	18.1767	4.00861	4.08164	306.098	403.969	544.121	823.856	104.608	617.088	970.466	596.403	18.1021	26.3385	12.5693	83.5348	36.2385	144.89	42.6012	64.4695
4.5183	4.11153	2.01204	8.04615	655.403	612.064	438.077	1398.65	173.918	780.58	404.286	912.935	34.7987	100.269	25.2962	35.0718	23.4411	110.462	35.2924	79.5177
5.24779	14.3756	3.96718	4.77227	368.788	1139.28	1029.87	442.69	608.267	528.73	443.569	310.798	16.3685	41.9319	8.16452	71.4401	30.7441	50.5146	57.0774	32.0728
5.80227	3.65071	8.08413	4.16721	130.087	1044.98	65.9571	917.753	493.555	658.675	201.54	336.279	21.2858	111.074	69.5013	76.2693	35.5571	63.2453	47.4406	93.6996
2.91219	6.45428	3.69426	6.02944	345.582	632.806	849.078	563.219	216.786	605.326	216.242	1056.36	60.8181	46.5273	12.4405	36.0293	14.6375	80.873	27.9412	94.6843
5.20561	4.59656	4.77867	7.72131	334.563	1146.55	681.418	743.414	208.276	819.547	238.589	588.526	50.3542	70.4176	24.6466	117.512	37.6193	35.1743	40.417	59.8303
4.44899	5.79013	4.11062	3.5841	613.397	98.693	76.0326	296.969	473.085	715.172	266.276	1114.97	7.08058	49.2257	21.0955	103.649	24.7899	125.366	34.3998	42.1588
7.72424	6.90138	12.7882	7.33777	446.883	888.369	367.833	1076.19	375.237	920.046	183.854	398.255	35.7823	109.731	34.3368	40.8334	36.3691	30.4676	34.3146	123.398
2.36848	9.76588	4.70436	13.0062	767.399	377.38	128.155	667.719	309.311	681.706	676.752	319.059	9.4598	179.074	11.8998	35.5671	55.8568	66.9556	36.857	88.8408
2.89121	14.4101	3.0484	2.66814	242.876	385.756	619.889	824.082	424.908	255.394	1385.05	392.462	14.0334	67.8778	22.196	81.4596	66.8971	76.1407	17.0241	65.6245
2.11513	6.27508	9.3287	8.15753	18.6184	776.825	185.394	314.06	303.188	491.466	668.142	1050.89	15.0249	126.924	54.2569	16.7031	11.9116	138.027	35.7283	70.466
24.3892	8.40045	9.92678	7.99242	301.855	642.656	169.865	998.836	650.115	472.545	549.695	972.596	16.0217	64.4424	45.2157	71.6544	40.5311	51.2582	21.5904	36.9836
2.675	7.98345	6.18991	6.37946	619.624	521.713	192.19	925.776	279.802	447.206	740.698	239.757	27.7796	93.8626	34.2374	52.6012	21.3575	95.3241	57.2945	77.4733
2.78549	10.0046	8.19923	4.77368	278.273	682.589	222.044	607.399	635.878	710.849	220.076	694.297	30.5672	125.926	52.3846	49.1135	24.7671	47.5326	29.3004	78.0797
2.44679	3.80275	4.35952	5.96662	228.787	479.634	198.494	825.622	444.92	644.781	787.671	600.665	24.407	195.342	68.326	72.254	89.3864	60.4306	38.4976	140.246
2.61334	4.61687	3.4867	17.449	428.35	542.38	855.641	708.878	858.186	1054.43	711.647	1498.53	33.0369	31.4938	23.6703	174.091	42.047	644.463	998.874	200.396
4.55551	9.52784	4.46507	3.32491	812.737	1027.69	353.188	1246.98	388.983	339.532	337.353	504.281	27.3769	86.1849	36.0529	70.9168	18.9758	51.6921	22.7857	100.551
2.73051	12.5496	3.57874	3.37233	537.214	354.7	370.529	689.188	1064.27	921.265	196.214	1377.81	27.5199	111.94	31.551	248.981	27.8431	225.561	13.8269	182.793
4.47833	9.04343	3.38132	3.17738	119.344	889.752	227.483	650.046	514.099	671.314	163.054	1131.65	14.1508	54.5606	21.7664	52.3416	45.1489	163.84	24.3335	46.857
2.69022	9.93572	5.05964	3.33476	443.208	1400.15	170.805	119.788	219.33	773.338	248.567	840.946	16.3594	20.5992	16.1888	99.6317	26.0932	117.523	33.9085	50.7162
5.82823	10.1519	4.13648	8.93597	628.115	593.816	142.649	751.999	170.535	692.637	133.783	1003.03	37.586	26.5696	30.6354	30.5957	18.1445	49.7629	17.326	22.2532
2.11248	6.244	8.61286	5.71666	127.74	1162.68	302.215	1230.47	218.876	382.483	411.552	652.938	20.8596	45.7666	13.857	88.1917	24.1481	78.6902	41.8788	104.038
10.7471	7.46281	4.07293	2.96337	383.509	584.264	199.211	940.83	582.786	427.17	209.236	4.38001	21.1767	22.6635	26.7038	43.5082	30.1843	99.6773	36.0386	109.151
4.22895	7.39452	4.08531	10.3535	349.033	724.49	431.498	562.088	290.205	569.463	176.074	101.555	37.9784	34.7696	28.8567	35.9116	24.618	71.8083	21.1492	22.2551
2.41571	4.36379	4.22124	5.00854	335.565	408.483	200.29	1571.38	368.421	239.919	361.913	1060.66	45.1733	44.8016	171.651	110.825	27.4724	31.2557	34.8562	127.073
2.64796	5.98591	3.23107	12.6284	717.077	748.695	538.498	1121.8	262.391	574.57	355.559	804.589	11.8114	64.788	19.5129	101.667	13.8907	45.4267	10.7827	65.8009
4.11464	5.2668	5.99547	4.37227	327.112	1107.56	495.805	985.163	266.18	584.162	389.534	1424.96	28.1496	75.0342	47.9749	64.5366	41.1034	125.531	87.7562	113.328
3.73781	8.48281	3.03486	4.87074	241.471	853.656	114.344	678.832	416.851	1207.38	457.859	772.619	11.6731	114.761	16.4701	75.2625	39.4823	101.202	35.6544	50.7953
3.70966	11.7143	4.87986	7.19535	220.028	502.896	314.015	669.264	854.536	732.623	418.183	236.507	14.7271	6.15243	50.3485	138.271	17.3132	39.1118	53.9639	127.587
2.96546	7.58851	6.01562	27.3715	113.197	670.967	134.402	350.858	539.592	288.417	104.625	1539.27	13.6656	81.5518	49.1237	74.7928	45.8151	155.703	22.1527	38.6032
2.06405	7.61981	4.12921	10.9712	692.116	763.739	652.259	373.685	235.452	459.571	291.898	1102.25	29.2806	100.413	26.2819	120.297	40.6738	48.1493	18.4503	71.1089
15.6532	5.04891	2.69923	13.1113	493.905	991.653	634.402	472.165	352.217	549.061	149.611	434.228	74.9269	35.9531	66.3511	101.951	13.9889	87.4933	40.1755	41.8636
6.94591	10.4884	6.33628	7.51153	37.7065	519.533	415.653	1226.43	277.627	784.29	802.712	791.648	27.1991	171	49.6012	91.0608	21.9053	321.994	31.5498	111.395
5.15785	3.5049	3.05251	5.14228	277.73	560.468	197.904	592.686	326.69	353.417	423.324	642.726	51.5546	75.5935	63.4428	218.476	31.1807	47.3228	23.9434	189.3
5.80396	11.3354	4.14794	4.18187	390.988	625.629	288.075	548.381	341.777	765.639	549.574	993.116	27.3289	277.374	21.6785	80.1024	18.6333	46.0293	34.6252	178.149
5.27053	6.57151	6.83671	9.57485	490.2	622.716	250.547	567.431	234.147	610.109	540.29	846.588	25.8659	118.075	14.1886	34.0132	25.4004	296.196	37.0131	113.982
3.18924	3.47407	6.47803	8.11799	249.034	1052.65	226.46	553.524	543.925	620.226	311.473	1448.72	57.4676	135.235	38.858	104.923	34.523	105.762	26.9209	78.2433
3.41911	12.053	3.17059	7.41054	623.1	389.337	442.312	698.808	505.733	944.513	205.724	474.679	24.3596	78.7711	21.6894	35.5557	29.3991	84.661	49.5171	82.4029
4.04339	9.75811	5.28462	2.92829	163.858	499.072	127.019	511.838	192.473	515.681	609.898	590.034	32.1205	90.0442	26.8099	54.1152	65.9758	172.7	18.9077	153.307
2.91122	5.63802	7.25481	13.5112	240.776	1208.46	685.764	842.673	336.799	892.622	103.486	373.358	16.8579	198.608	20.7106	273.216	22.4013	111.033	44.8164	139.445
3.58845	4.90074	1.88347	9.06981	151.25	1142.41	570.414	695.157	89.568	484.011	364.58	935.081	20.4629	74.123	13.8269	235.241	6.93717	265.037	26.6168	74.1878
3.03093	5.57086	4.34536	2.7673	7.9168	372.593	577.98	460.704	234.965	682.771	117.567	1050.25	56.7178	155.637	39.5841	78.2054	47.7144	60.5446	48.6275	27.5348
3.38478	19.9785	8.70063	6.07885	235.275	1373.69	151.7	1290.49	476.462	784.882	769.173	906.97	23.6953	68.577	15.2693	57.8624	31.8153	182.578	26.8595	108.458
4.94815	3.97816	8.51506	11.6943	178.872	669.2	198.203	1002.48	616.623	434.866	295.06	1375.95	40.7448	46.4789	18.8559	89.8403	30.6286	91.2586	27.5309	68.0916
3.71759	5.26509	5.44307	10.0247	76.4327	247.78	10.6191	376.753	523.353	831.287	877.173	639.363	26.3174	321.224	25.721	67.4618	59.4401	162.353	18.1218	72.9975
4.56642	8.60091	4.34021	8.5833	694.097	513.888	122.503	307.475	491.209	603.878	234.473	1214.78	33.1235	102.422	17.6249	146.019	35.7988	107.402	46.401	97.9856
17.2226	12.5327	6.65179	9.17245	891.348	759.702	455.051	413.81	134.598	859.394	116.406	511.335	21.7925	155.424	41.4292	41.2599	60.9913	218.753	35.4936	200.896
4.72523	7.4837	3.89752	4.95627	529.679	577.583	176.258	618.955	248.852	560.758	457.219	359.613	34.9905	167.854	16.1756	58.2246	12.8384	70.3904	29.7981	76.2447
8.68669	5.2544	4.47992	4.11794	871.189	515.688	133.309	843.811	219.637	696.055	239.462	1091.32	41.2035	38.8641	18.6604	109.356	19.5792	160.526	41.8457	65.8639
3.19609	4.80565	6.01652	7.92468	395.624	639.302	374.634	799.608	499.506	142.979	824.227	433.757	17.8615	80.2273	45.0048	110.41	23.2157	62.1561	66.3549	155.291
2.57948	4.92078	6.54711	7.13235	327.929	388.234	258.749	950.229	202.013	507.841	244.077	706.082	28.9594	104.527	20.3825	60.4071	84.1816	198.64	37.023	116.556
3.61728	6.87123	1.72534	3.81524	432.132	961.029	161.831	783.095	349.676	700.38	641.044	4.58641	21.6882	94.3837	20.1818	162.152	25.13	112.918	11.3211	67.0499
4.97723	4.43596	7.09718	5.84718	736.378	492.039	126.593	456.584	98.0728	886.935	5.54305	924.267	36.8846	80.7292	23.7194	122.825	56.8074	27.7482	179.551	61.1944
5.16385	10.5034	3.18938	7.66532	398.382	411.512	392.365	919.957	352.922	1059.58	154.847	591.728	34.732	36.3219	27.78	220.303	31.4797	55.5095	30.8523	33.6238
1.84548	3.27997	3.38891	3.38696	438.508	880.288	240.422	1192.81	106.044	557.942	458.496	807.476	42.1589	51.526	20.6269	254.884	43.5258	169.914	49.2806	64.9143
4.72907	4.31413	4.03287	4.81151	410.923	791.275	346.203	613.479	819.717	932.641	365.167	720.505	0.68182	149.506	28.19	157.469	44.9579	125.255	29.7644	12.9957
7.41502	2.79403	2.6114	3.73925	602.533	1043.18	973.226	884.308	309.56	642.692	144.885	672.655	173.023	82.8365	25.8353	78.4133	19.3984	77.8133	54.8568	56.3665
2.22906	4.84763	5.75853	6.92374	802.473	408.756	368.273	916.401	506.819	1226.29	874.973	898.83	11.69	32.3277	10.8024	143.888	39.6255	98.3371	35.8078	303.661
3.4491	7.83083	2.70715	4.27258	425.936	529.752	546.653	536.646	140.098	917.292	773.89	731.592	37.7141	154.097	25.3904	81.6107	29.8393	70.1785	31.8967	37.7104
1.62874	8.85838	3.02332	6.92923	605.519	669.193	335.072	386.848	572.991	385.062	648.457	320.599	16.1554	84.6013	23.1874	123.035	16.1722	169.101	37.1415	148.034
3.86791	4.29262	5.35619	9.2052	163.439	792.984	350.973	487.661	204.525	954.712	834.047	389.261	28.7598	70.8528	23.7255	116.491	47.0332	58.149	12.9757	419.197
2.58855	22.6493	2.29317	5.32412	437.933	720.33	332.061	451.929	284.088	914.24	709.48	624.767	10.6031	165.711	40.4543	123.62	34.3087	96.6445	29.3724	187.702
3.4199	5.38784	4.34683	5.13104	151.953	659.451	490.477	912.726	219.187	453.942	400.495	742.379	26.8052	46.9463	35.2214	129.895	18.4945	31.9999	13.9722	55.2879
3.07484	3.22126	2.88852	4.09123	39.5175	333.553	116.313	1134.26	388.417	687.986	315.771	742.898	113.877	45.4095	13.8309	87.5381	29.2599	94.0334	34.4685	102.882
4.26402	11.63	3.46363	8.63507	547.941	325.777	310.173	784.952	816.222	1008.43	116.65	428.627	33.9149	52.2993	13.2896	91.9163	52.3632	56.2248	14.5777	58.5482
3.16117	8.59552	10.3564	2.80922	168.171	461.984	421.518	773.164	161.852	378.699	791.196	959.685	33.0811	89.3563	67.1013	108.515	38.5462	40.1185	21.9169	190.56
10.5423	3.0404	4.64155	15.6468	259.915	356.966	726.113	9.13382	204.361	830.688	326.029	1077.66	35.9241	42.8609	21.9883	103.518	37.4384	150.076	21.3523	110.889
4.27216	3.55128	2.07766	1.86915	461.761	533.254	477.611	124.389	591.055	534.521	231.062	758.557	31.6796	329.86	42.9361	36.3253	46.6873	100.955	33.8553	77.7116
3.67701	4.06156	5.6745	4.98893	569.994	586.291	309.977	459.511	248.141	375.211	137.648	646.646	94.7697	110.536	21.0283	81.9056	51.5239	68.9493	28.088	117.961
2.90457	2.90993	4.21276	9.78896	426.715	607.311	628.61	969.063	898.875	579.656	340.537	998.85	28.3037	47.4879	16.6719	199.089	57.7094	81.1437	27.9749	47.8428
2.95077	2.88903	3.10889	2.05554	515.178	1004.71	446.723	619.199	278.46	677.242	508.224	404.867	17.1352	29.6649	37.4478	160.948	60.8645	146.708	13.724	44.1116
3.38955	4.51303	5.45434	7.17537	122.972	1205.34	296.961	692.247	494.681	428.355	556.482	3.17326	21.7237	96.5444	41.1373	46.0596	36.0007	61.5482	30.3682	110.75
9.07236	7.02043	2.01979	3.10745	128.77	469.022	106.282	946.249	431.291	535.52	237.458	843.396	16.7699	61.2128	26.1395	108.23	21.1725	43.7432	20.3885	47.5097
4.8836	9.76197	3.14333	8.15125	206.831	499.185	491.64	1477.77	221.325	274.711	518.087	698.104	11.457	106.723	21.7132	61.5753	27.3701	70.7658	61.2137	74.5932
2.49701	7.90447	4.44431	7.69339	265.86	1024.9	302.608	862.854	244.678	378.219	371.357	1071.05	34.2689	25.9422	40.7832	31.4495	30.0517	226.697	63.5309	39.3026
3.15998	5.18947	4.70543	9.42801	304.862	675.797	545.206	839.76	640.401	323.112	529.708	484.348	12.265	155.195	16.8977	115.682	30.9435	119.474	14.6634	76.2614
2.55578	6.87178	4.05455	3.5688	409.753	630.459	222.458	669.795	168.098	1050.85	274.481	1471.78	115.191	91.7669	43.9745	145.71	58.3174	42.3537	20.0156	91.6028
3.48636	5.46732	6.76144	4.46637	500.898	741.245	249.36	592.083	352.216	555.419	555.21	1251.19	33.2495	153.575	76.6921	119.955	33.6815	154.808	20.0199	22.0763
4.38163	9.01512	3.67604	22.469	620.01	862.993	116.641	454.016	145.75	439.355	120.241	428.081	25.0419	45.5935	17.318	132.96	39.1321	45.244	66.2729	30.5429
8.76626	3.36035	2.79351	18.6385	426.462	625.229	756.662	1292.39	854.869	530.376	255.411	1395.56	27.9618	89.9588	19.6482	65.3774	51.8639	59.7379	22.7933	81.0397
4.53795	10.2123	4.04745	13.183	687.882	806.695	253.211	1163.76	614.03	705.376	389.369	838.485	15.6899	55.2721	43.5519	23.8005	23.7156	155.296	30.9741	45.0844
3.44605	8.54053	4.81154	6.63679	436.871	728.285	445.258	658.124	394.3	671.194	544.028	301.949	31.7797	142.377	36.523	80.8616	16.1856	211.516	45.1326	40.6152
2.3452	3.44371	2.73344	6.2418	346.495	629.765	405.165	569.545	176.276	512.82	230.734	564.477	21.8261	29.0187	25.4741	85.6474	34.5411	35.3494	29.7268	87.7263
2.89171	3.36903	2.15692	7.03254	74.9037	602.063	210.215	768.509	415.146	462.408	768.778	602.649	36.9789	23.3324	34.0571	47.6546	35.2547	126.866	24.7419	58.4348
4.1582	6.95327	3.0996	3.33552	819.793	371.083	656.265	760.354	260.837	577.974	744.541	814.205	31.3228	229.173	32.3689	108.199	47.5226	83.9157	21.5438	86.6159
4.60185	7.9478	1.59581	6.04963	303.445	634.657	773.624	468.511	459.847	424.532	110.349	471.63	27.2123	52.4518	44.1497	58.8406	38.0914	69.1931	17.6271	115.797
2.03217	4.21597	3.76295	14.1647	190.08	471.705	197.201	951.3	502.47	741.328	240.439	976.157	15.4755	190.993	84.7646	24.079	47.5024	223.455	8.97434	34.2287
4.42253	2.8435	3.77544	11.7394	254.771	1051.45	274.96	477.432	663.117	561.128	659.832	1392.97	26.7739	76.2777	19.2563	93.8	24.3226	68.7309	52.9012	38.1504
2.22146	8.1733	3.30676	6.46662	259.871	767.544	571.174	278.582	624.089	733.556	500.03	1066.91	20.6587	128.052	21.8174	32.431	44.7545	98.8005	40.0372	42.3214
4.0444	4.32422	2.70485	5.37143	358.382	780.519	151.163	842.147	406.819	1142.83	208.696	601.608	41.827	34.9546	19.9008	182.831	34.6738	172.703	19.3756	62.2186
1.7783	5.01111	6.73479	5.85547	364.233	746.022	283.582	1241.1	580.068	714.71	351.5	883.44	21.2873	36.5256	22.5329	93.5073	17.884	102.933	34.5093	29.825
2.96169	3.03601	4.59751	3.36073	901.193	371.481	171.8	866.968	244.725	708.35	290.964	740.61	24.9997	130.331	30.3633	34.7194	11.5257	102.634	9.5643	34.0995
7.14093	3.44907	3.32657	2.97627	521.127	1090.6	279.805	760.971	353.572	362.857	394.429	660.822	40.7644	110.726	14.6185	59.1652	37.4993	185.947	20.4145	108.562
5.99052	3.7736	4.48268	56.4702	831.454	664.642	687.751	553.936	125.818	428.885	501.307	489.938	39.2531	80.9866	21.7737	93.1277	23.9845	92.4102	29.9673	53.5508
3.01456	4.91334	2.61931	7.80233	136.17	972.366	333.959	585.808	658.128	686.094	323.794	524.964	31.4587	78.4977	32.7454	61.9835	32.6821	175.563	44.5791	26.4744
8.2246	5.93744	4.02891	7.93941	207.992	550.479	115.822	746.807	348.408	478.885	536.017	1505.87	19.6387	427.412	33.8887	178.576	40.457	33.5334	22.7545	22.476
8.07014	5.63118	4.59192	8.44165	709.239	1198.55	199.947	556.448	306.173	397.075	316.717	733.216	30.6777	94.9654	21.6409	95.7687	20.7662	25.6083	38.0289	62.9489
3.34056	19.8256	4.01107	3.24255	295.871	443.176	212.705	419.402	1411.5	752.823	6.21506	1137.5	26.4378	176.692	23.3677	25.8306	62.9532	21.6732	25.557	70.854
3.57827	12.2687	2.31678	2.53482	150.875	333.971	560.072	864.725	792.862	199.165	158.053	559.197	30.3459	65.4215	13.0485	72.9276	31.2536	282.633	38.5983	155.995
4.98062	4.63819	5.08474	6.72543	905.595	549.184	164.811	651.474	411.508	615.519	218.809	854.333	14.3472	172.314	25.6001	106.051	36.9804	193.426	37.9278	201.471
3.52209	3.77613	2.85355	5.43076	612.209	1010.28	410.027	1024.16	405.192	581.738	268.46	887.556	53.0151	165.141	55.1609	263.556	16.0727	100.382	30.306	33.0515
5.67055	12.7092	6.94915	8.34775	213.814	747.282	264.919	1084.44	233.192	918.781	949.91	1200.42	42.6532	118.508	34.3136	66.7972	28.6542	277.363	26.7724	209.589
2.71769	6.44806	8.18463	12.7421	110.423	474.232	756.204	964.261	3.97351	226.868	1029.13	609.755	24.9124	217.483	18.7271	150.716	51.2339	32.1467	31.8333	27.5816
3.20124	4.49069	5.01652	5.77074	477.514	404.454	193.916	443.46	476.692	475.525	429.619	986.929	36.5146	41.0115	29.0036	32.491	59.0839	124.938	32.3465	186.011
3.07552	4.84014	1.91724	6.18876	254.199	433.338	504.052	77.3992	231.292	348.724	200.103	663.85	25.7588	93.404	19.4288	35.0463	16.3672	23.4116	31.0994	64.623
6.90418	4.0989	2.75409	9.19533	205.595	649.389	680.011	644.347	435.764	1169.13	371.965	485.716	31.8429	64.7257	27.4824	293.434	34.225	176.472	26.6571	46.3803
2.95935	6.2132	9.84435	20.911	889.571	665.074	457.895	849.989	447.415	556.876	147.053	1087.8	20.7885	16.2596	48.0428	84.784	41.493	79.2877	48.3097	89.8708
2.88216	6.46777	2.80533	4.34951	808.613	284.297	244.068	529.34	87.7152	1104.15	570.699	975.356	12.822	81.4717	29.8269	56.6407	75.3802	56.3422	31.9919	50.7683
6.26994	5.02983	8.00441	5.34499	368.861	560.05	422.967	209.418	488.463	597.734	613.843	467.723	51.9423	42.1443	19.184	89.2972	48.9479	41.8084	54.0585	86.1251
7.02999	15.4935	8.13191	6.93088	174.813	312.048	280.254	648.094	291.004	604.382	394.544	991.956	30.9932	104.334	13.1575	46.2792	38.521	157.856	22.857	122.266
4.0971	8.24537	5.83683	2.78686	533.755	656.83	301.28	413.008	378.748	258.033	351.307	1039.89	19.7871	60.265	30.6704	48.0744	92.1774	21.5869	23.8606	68.0072
3.92174	11.7251	8.50777	7.51684	847.147	265.657	225.353	514.285	580.872	533.716	255.522	103.407	24.288	101.727	43.5844	74.5098	31.9534	182.219	40.9972	85.4825
8.91638	18.2625	7.56455	7.47377	278.887	293.206	216.345	1240.7	912.605	860.278	1014.88	912.584	19.9046	88.1744	39.07	74.6687	38.0659	64.1258	33.364	108.01
3.4341	5.95764	7.23214	5.19109	141.507	522.07	582.467	693.122	192.804	310.585	189.506	802.007	42.2373	79.3674	19.7765	22.0654	18.1038	93.0368	28.1753	61.0278
4.34021	2.1597	2.63261	6.29563	518.042	824.374	505.312	485.765	173.944	647.313	345.33	328.019	22.5111	24.0598	21.0962	250.398	24.7503	78.9278	14.8456	22.3898
6.9313	12.5345	10.8806	3.66207	274.784	739.482	344.862	1113.14	370.979	1020.84	1234.61	543.24	26.055	178.676	26.6019	67.0711	15.3869	338.945	35.7947	64.669
3.08375	23.3417	6.61287	6.00498	334.475	1316.12	167.443	1171.58	185.353	892.282	182.207	392.816	20.6236	104.947	21.7643	191.643	11.7759	122.143	31.5962	171.794
5.93411	6.55841	3.86422	7.92828	197.839	467.599	1101.95	524.146	233.903	202.44	391.82	414.887	26.8568	42.0242	36.8344	40.9876	6.01874	33.5802	22.8845	33.16
2.69587	9.03321	6.36557	7.54595	470.797	475.152	521.843	843.273	342.149	731.643	441.261	697.981	29.8285	42.5093	16.8432	55.2782	20.3494	58.7999	60.2811	37.3581
4.72777	3.68757	11.2958	19.4385	322.801	626.976	619.932	1162.05	758.957	346.678	634.336	497.05	17.2503	79.7894	19.5606	49.969	25.3089	150.907	49.4841	31.7309
3.18157	6.30947	4.77124	6.45125	167.933	301.23	114.076	464.287	241.622	675.875	334.734	804.897	28.3222	89.8832	30.3413	74.7276	20.9388	61.6502	13.8138	105.924
3.19123	4.13262	3.04987	3.67184	375.485	588.915	119.886	772.976	336.227	1229.29	538.199	540.212	35.5871	171.738	15.0987	42.8281	20.7616	123.733	30.7291	148.261
1.76983	4.54857	5.42743	4.56955	205.404	499.895	277.369	642.562	425.661	226.724	330.017	583.515	16.558	122.113	46.2619	167.402	29.0273	69.9132	20.0771	47.8832
3.88774	8.32253	2.90706	6.86045	364.233	483.733	916.089	788.394	173.383	408.302	146.86	653.835	32.4088	97.5389	13.7242	77.4819	26.6171	240.924	20.8967	23.7202
3.16391	11.2395	3.02682	7.64608	19.8271	597.571	562.653	495.745	350.014	853.367	465.798	406.602	40.0501	116.453	16.828	62.0729	64.9838	52.2648	23.3782	82.7449
4.40071	7.29945	3.35084	9.30364	241.255	352.437	269.44	509.162	502.895	929.632	435.057	809.308	32.8419	30.3717	26.4153	172.637	47.7541	144.328	44.0245	183.324
3.24387	7.78318	3.4816	7.48296	432.639	975.979	382.611	767.073	539.009	504.194	312.47	446.311	25.3063	138.239	50.4386	57.9437	26.47	146.933	33.8792	224.705
2.55687	4.16917	5.09148	8.86479	233.911	683.227	492.893	1482.02	250.105	531.641	223.058	812.122	49.4508	29.4006	34.7345	33.643	29.9055	93.6139	30.8344	29.7175
3.22907	3.92295	2.71317	9.25935	91.67	545.661	799.344	1058.74	757.503	570.74	366.546	964.426	29.1088	63.6548	13.6966	78.7068	17.4559	201.489	31.9434	31.8973
2.93499	6.21623	3.68377	4.95795	885.728	500.043	104.618	612.456	954.465	574.596	258.775	805.723	29.4785	71.4162	32.3786	192.951	20.1633	150.745	69.1336	56.4778
5.86478	10.5799	4.03547	8.28057	748.975	474.367	101.94	707.365	399.949	592.568	109.394	913.995	19.7626	54.0624	6.17785	99.2967	25.3102	120.747	24.167	40.5288
8.29434	4.85528	6.26696	9.09696	413.055	506.445	361.796	729.65	410.291	567.05	489.646	1452.98	8.66304	24.6441	26.8462	51.1523	42.3491	56.9216	23.0722	24.7892
4.46586	8.33923	3.64942	3.57078	250.542	621.855	737.538	279.817	85.5627	459.555	357.2	1212.52	53.986	422.642	24.732	69.3019	68.1195	98.1732	22.9505	143.213
5.09896	4.35963	5.86943	14.5412	309.586	759.193	721.979	930.41	659.831	677.53	849.045	626.549	22.0441	102.525	40.0784	37.7961	11.3885	136.265	21.423	41.4033
1.60156	5.50797	3.14494	22.5616	546.693	289.119	172.678	984.258	648.598	386.792	118.265	604.927	25.6594	41.3101	20.6032	126.769	18.9927	219.482	38.5465	48.3773
2.82678	6.01537	4.31075	9.02909	470.623	255.805	832.956	910.942	167.136	396.679	324.893	328.281	28.4259	45.3293	16.2817	162.809	32.858	67.3683	25.1701	39.3779
3.26463	3.27471	9.65146	13.9791	72.9144	443.075	172.867	503.746	433.524	291.248	412.339	474.507	22.4844	80.5842	25.2932	121.048	46.9301	220.526	29.598	183.514
3.43502	4.45474	2.35534	8.04293	533.212	551.573	778.781	789.265	434.385	548.545	785.052	756.008	9.65435	157.524	12.994	32.1897	19.9965	232.79	24.8338	141.339
4.79572	4.65136	3.16146	9.31131	239.569	674.804	909.006	1222.95	729.805	904.541	330.433	498.083	25.0691	186.847	19.4107	55.6649	32.348	313.942	28.0312	50.8202
12.1851	10.6895	1.78879	5.75649	481.573	484.502	629.241	681.822	649.216	443.735	127.068	768.867	22.8203	112.254	21.7396	24.2497	35.5181	73.2617	23.6658	104.885
3.44888	3.71038	6.69414	5.66469	154.432	316.449	191.262	1210.81	280.017	405.951	91.4772	637.106	16.782	60.3721	32.9098	130.708	46.4429	79.5345	14.0441	149.29
3.91097	7.08126	4.61129	7.75685	446.8	705.308	1045.27	943.658	400.169	390.903	605.232	1446.25	33.6586	175.982	53.1379	63.8537	211.922	78.2416	24.5854	59.1607
4.34751	3.28435	7.26911	4.68833	543.71	455.865	118.435	698.622	243.586	834.4	211.144	687.046	32.8537	103.8	8.85915	83.0349	41.6778	84.3765	15.6249	120.028
3.82922	5.54088	5.00308	6.34709	364.503	497.053	602.301	770.848	893.191	598.687	12.647	959.348	32.6431	160.63	22.1146	30.9749	34.7576	88.3536	21.2623	160.776
4.06956	6.33687	5.18863	3.35849	524.759	541.63	778.663	698.58	426.973	311.178	239.132	918.652	27.8155	151.651	15.2706	54.478	38.8943	138.582	37.2101	228.985
6.06932	8.82626	4.25885	3.96904	248.297	399.627	169.569	716.723	368.025	639.065	89.4444	722.794	12.4912	137.936	43.2112	67.9945	15.357	106.781	26.8796	128.963
1.78015	4.16206	5.94216	6.12207	145.608	799.526	366.574	378.497	429.54	368.886	385.812	425.687	31.3371	71.9377	32.7126	115.081	25.507	135.741	14.4225	96.4354
10.1911	8.85502	7.10864	2.81959	132.883	518.011	307.824	584.836	680.017	181.975	355.785	775.127	12.2431	84.69	23.641	128.146	26.6525	34.5199	10.5928	92.6159
4.42104	4.50052	3.04836	4.2984	348.457	231.09	150.653	839.469	450.689	460.43	460.256	1332.39	7.44842	83.0544	32.8523	48.3712	16.4285	65.6028	48.429	44.959
4.31125	7.85471	2.76852	10.181	374.341	390.07	393.717	831.437	707.666	506.852	377.927	1238.05	25.8785	63.7798	29.6404	96.0263	22.3199	144.208	59.6919	29.2148
1.58279	3.15632	7.52156	6.73189	577.969	432.809	661.956	379.842	382.083	697.591	565.771	536.472	27.0841	124.711	32.3696	51.1306	34.6171	72.9047	41.2453	104.247
2.52085	17.3913	4.10821	19.6968	271.963	711.661	189.124	1209.5	411.486	426.776	362.923	699.213	33.7049	123.919	15.9391	38.333	45.2059	148.527	28.2388	39.1049
2.70366	6.9275	6.95226	3.77811	251.746	411.308	461.591	490.988	1154.59	575.215	217.323	1150.44	24.088	96.4612	37.69	89.4245	38.465	233.867	24.3521	81.2995
7.0956	7.67649	5.66516	3.64199	825.864	860.654	694.869	713.755	620.566	414.818	444.411	1061.49	23.102	207.309	20.3316	80.6329	38.8215	65.2654	37.7455	176.846
5.47893	7.41337	5.8605	5.58884	197.868	454.231	342.483	843.492	1127.45	958.254	529.395	460.844	51.2519	47.1022	17.5948	111.965	44.7835	46.2372	22.321	91.6395
3.6654	4.19018	10.3046	9.68901	276.751	398.761	5.74954	1196.06	594.573	626.525	381.059	205.138	55.6888	54.6175	21.641	69.8763	27.6212	55.9972	35.8155	66.2045
4.5039	3.37419	8.24314	11.2697	271.479	675.857	378.253	748.022	183.605	733.091	378.034	350.22	18.1118	89.461	15.0714	124.299	42.2634	111.589	53.7146	53.2284
4.57675	7.24561	3.31225	6.24142	451.345	696.881	285.516	378.173	626.357	418.765	446.84	539.325	19.9517	57.4787	16.6815	62.9741	10.231	70.6761	43.5756	59.524
2.19678	4.77133	4.35558	6.77951	502.848	979.474	369.688	551.26	863.036	449.061	504.819	167.803	11.5299	25.1298	43.395	170.668	25.4444	61.6797	30.1048	48.3149
3.4564	18.7517	7.83888	4.34128	433.477	274.315	482.907	1072	608.445	776.468	229.64	1180.3	41.0935	42.0128	33.9163	23.4358	55.0383	115.864	19.821	105.638
4.84713	17.2963	3.30203	3.31356	637.292	1003.88	147.489	780.987	125.081	1164.94	334.592	709.504	106.265	66.0925	27.8402	50.0493	35.9452	68.8367	20.1708	216.661
6.11177	14.5342	3.28665	6.95516	458.266	238.825	117.1	793.181	647.158	789.368	289.322	1029.35	30.4282	96.1837	10.6922	141.369	30.4288	55.942	26.4202	93.7482
2.89818	10.2478	9.46939	6.00327	492.612	716.077	639.442	668.695	174.517	882.277	466.86	766.554	39.5919	60.0514	12.0017	50.1868	39.4207	14.2621	21.3872	67.3505
7.95	6.52864	9.86442	4.15769	308.445	455.175	531.286	112.988	251.023	491.155	674.16	768.625	24.3291	47.0976	11.5776	151.343	23.4988	190.396	66.1211	38.1985
4.52148	7.83684	3.22641	6.00039	197.348	717.429	290.72	400.509	403.041	917.661	279.22	1105.41	10.9219	68.9778	24.7032	38.8935	12.3006	135.08	43.6709	40.2552
4.03364	8.24547	2.92284	9.14043	498.935	954.111	161.494	784.137	82.3038	773.23	742.718	715.812	57.1062	175.028	32.5257	78.5862	27.003	53.9149	36.8739	86.879
3.98354	6.43429	6.12479	5.40328	334.299	764.51	583.673	594.646	605.386	592.039	217.825	422.786	12.5062	93.0221	12.3062	145.668	23.9058	108.573	24.947	123.493
4.08476	3.25853	5.96345	5.5358	637.47	534.206	296.41	648.706	202.181	388.036	233.565	667.088	21.348	79.0709	11.1533	46.6273	29.5462	19.645	35.268	21.7322
2.36651	15.9124	4.18029	3.01855	191.435	728.434	688.529	1183.02	83.7396	616.435	316.543	586.993	24.0061	124.769	23.8392	128.873	15.2089	45.7244	17.6625	36.8489
3.92339	3.66589	3.43675	9.25556	969.654	786.597	299.28	499.576	352.411	634.577	367.936	804.364	17.9546	152.189	16.6351	101.596	41.0582	59.0323	19.8071	101.2
5.18895	2.43586	5.59403	6.75035	454.424	455.166	648.271	669.823	142.522	711.653	95.9027	479.49	13.2972	65.316	14.994	38.311	26.206	38.9351	30.7762	98.9132
4.72395	9.15921	3.74794	7.33653	612.404	692.664	158.263	880.069	349.793	573.551	181.534	938.362	22.4807	105.241	29.6628	134.565	23.3586	92.731	11.7908	42.2518
5.86737	7.50183	2.87979	7.22042	424.036	438.051	177.356	783.957	962.782	558.871	723.391	816.463	59.463	198.702	30.4381	148.047	20.2034	30.0393	53.031	49.9983
5.45603	14.3438	3.30166	6.47528	833.024	611.192	170.655	496.804	805.505	650.766	517.178	744.104	46.9005	41.3558	8.39601	60.2237	39.2971	111.846	56.65	66.4315
5.65024	10.9112	2.25668	4.00576	779.597	699.495	197.488	708.051	495.833	1186.06	447.302	700.465	46.282	103.645	16.381	47.7262	26.8683	120.427	30.8042	34.473
7.0375	2.6245	2.45197	4.13329	391.07	605.496	362.777	618.036	236.838	413.7	115.075	267.629	24.6099	68.9861	37.6734	80.2535	31.8946	238.21	37.1077	76.6433
2.69703	8.1188	3.39889	6.18405	555.147	373.666	519.42	742.198	421.948	433.851	482.312	838.876	31.0102	40.1443	20.654	114.395	39.7931	19.6805	71.2406	21.5786
2.07402	3.03461	5.14699	5.60825	307.829	415.038	243.797	262.642	459.631	357.721	546.372	734.051	57.6094	41.3719	10.9231	149.503	27.8873	72.0601	24.0556	13.0007
2.72846	5.19332	4.50712	7.72045	663.232	764.752	472.891	896.578	802.941	384.592	5.13422	816.616	26.0298	180.218	24.8702	26.102	27.3634	128.663	21.0425	8.63569
4.64097	4.51649	2.30241	4.93235	254.379	391.639	516.25	1020.92	137.424	924.532	523.62	1138.29	17.1817	147.473	21.5071	40.887	52.3189	126.129	32.0248	145.015
3.97799	5.35672	1.71524	7.07364	418.461	409.048	514.435	251.765	165.898	623.16	108.508	606.548	36.5945	117.616	21.1612	96.0183	21.3724	341.34	53.6057	249.887
2.85077	5.58624	5.54575	4.02437	899.231	642.718	364.339	488.523	330.597	758.296	438.41	944.08	29.732	21.3897	45.0254	119.073	34.1828	49.6359	68.5693	52.7924
3.5516	6.83479	2.91489	6.78968	983.413	668.129	517.682	505.764	330.606	574.375	237.772	347.247	2.43607	20.8547	16.8081	31.1294	12.8228	111.124	26.4886	58.8596
3.65959	5.32827	2.83617	5.22401	147.536	269.051	296.687	7.21797	264.461	489.489	446.129	1247.07	19.5623	22.7706	12.4828	131.763	27.6855	22.499	48.139	77.5095
1.93415	4.36988	4.80273	4.70264	947.839	688.011	167.167	5.98319	366.454	502.022	762.236	602.622	46.5978	68.6206	97.4749	85.1736	15.399	24.161	18.8609	73.6269
4.48111	9.85489	5.82683	6.4108	306.965	656.264	490.846	828.896	858.747	426.651	573.642	312.157	16.8134	72.8233	19.8922	21.3913	15.5039	117.826	18.6084	209.636
3.61566	4.13131	5.00657	5.54087	97.8594	924.392	288.242	328.578	389.5	358.42	587.928	647.78	15.5173	63.4486	34.7471	58.3211	35.562	151.982	35.2222	40.2034
9.60111	3.17227	2.4922	2.84257	704.516	792.812	902.556	732.318	382.79	686.388	157.001	708.131	44.5887	148.745	22.0287	303.557	46.8694	166.782	66.491	52.0018
4.22782	11.2066	4.4522	14.4289	636.267	295.985	522.608	570.064	467.94	377.26	1162.39	468.27	35.4375	64.9063	68.2311	84.8152	19.5897	86.582	48.1347	50.644
2.21788	3.66267	5.90944	6.62432	354.492	484.06	1149.68	939.733	373.228	1123.16	228.615	479.006	19.768	150.97	36.0167	95.9591	32.6514	96.8704	48.6478	30.1667
2.85657	3.64285	5.37994	5.56744	538.14	645.229	611.525	1188.13	448.718	772.981	204.59	437.132	29.437	142.756	21.6405	161.265	31.4958	95.7556	24.6813	144.295
4.11306	7.15479	6.8132	7.86826	352.192	549.928	499.399	416.849	339.642	487.178	510.163	959.135	22.6517	90.9743	72.3958	77.7813	64.8458	282.561	17.6041	57.7956
5.8376	3.63417	8.43398	4.50776	905.853	702.485	194.28	660.931	108.101	553.148	798.237	1077.75	44.0748	241.327	23.4948	36.3403	45.9786	27.7354	35.6888	54.5107
5.98235	3.3903	2.03965	4.12314	389.721	733.245	217.479	587.073	78.6579	713.223	67.6064	563.896	34.2109	50.3824	11.8601	47.5071	19.93	53.4636	29.83	45.9486
2.64761	7.96159	4.53431	14.8935	357.605	691.941	201.762	782.563	74.8852	504.371	292.477	714.337	28.525	54.2249	9.03088	158.87	37.2675	47.1962	37.4721	78.9082
1.90331	8.68058	4.88926	10.1321	239.627	481.854	105.146	972.391	324.041	798.035	717.37	1025.66	19.8971	72.049	34.1725	25.583	21.479	26.662	81.2646	47.6305
5.93128	5.87813	3.48803	9.94252	121.41	515.531	234.678	427.857	145.857	699.048	288.801	662.941	28.2262	86.2018	17.0071	92.2831	44.8148	33.8431	39.9988	195.861
3.11862	8.57873	4.67065	4.40671	1175.77	436.985	352.703	378.393	375.355	658.001	126.828	627.86	25.7337	105.409	42.9209	64.8564	30.7756	51.9174	24.0414	61.5353
8.00681	25.0484	4.33415	7.17334	11.9654	424.525	358.159	867.633	164.259	627.439	531.905	1382.28	26.4404	74.3218	11.3475	168.31	43.8135	53.9312	29.3814	55.3804
5.00259	6.9011	5.96383	4.33822	927.509	373.858	480.478	675.304	644.24	332.483	561.492	727.634	23.7547	107.002	34.1483	45.8891	18.531	47.5095	29.6122	9.28375
2.13272	7.07275	5.04962	8.14814	346.668	892.979	3.55266	1322.2	451.364	476.358	1052.58	531.066	21.3932	121.273	31.245	67.3848	25.6355	444.718	14.9915	200.767
4.29894	6.82846	3.54304	5.24535	496.38	390.185	430.957	1169.71	417.595	936.732	581.211	586.991	34.9798	132.749	18.9373	109.859	23.5997	30.4968	24.326	83.976
4.30486	3.67475	5.69492	3.2445	458.115	671.668	313.241	990.374	123.09	557.839	125.236	931.845	71.7272	93.4783	20.3785	174.134	39.1719	99.1452	66.5961	57.0799
5.8409	8.21764	3.68473	15.3639	407.455	887.797	546.578	611.979	434.472	355.609	256.664	733.368	16.5491	39.6853	18.9849	267.199	38.5721	27.8712	44.956	27.9292
4.9434	4.68927	6.07063	4.01848	92.5141	478.194	401.402	666.12	316.127	664.302	825.702	870.977	36.6216	27.1287	6.75301	45.045	33.8449	71.8035	21.5559	41.3204
6.6052	4.38188	2.91778	7.25501	507.864	415.906	301.486	477.722	825.286	737.777	421.519	1249.97	26.0804	64.0152	9.46858	92.2636	27.3069	100.965	27.8824	295.66
14.9947	6.20146	4.42462	8.72648	401.148	448.012	358.565	566.389	192.498	301.657	319.323	949.06	19.323	128.756	10.214	103.124	40.508	32.6475	18.2117	76.463
2.05144	4.33197	6.81287	19.2032	115.366	665.74	932.586	462.745	695.901	1074.25	166.193	842.851	29.6499	95.0786	33.7496	109.202	21.4036	109.102	55.6712	55.1294
8.61139	5.67316	4.43653	5.36234	315.884	895.708	246.654	552.019	220.92	482.463	627.417	1025.44	45.229	35.3834	23.4188	25.5335	58.4171	130.882	30.589	18.624
4.05296	5.84736	12.5416	3.66731	450.451	453.548	592.058	512.566	443.233	516.214	217.611	447.765	34.9361	81.93	17.272	89.9281	20.0714	139.144	13.4555	29.8909
4.25893	12.8449	3.23447	11.6999	616.681	577.52	442.074	815.219	293.491	435.014	210.343	741.217	29.9094	76.415	45.9832	235.659	33.6748	253.17	27.263	64.705
2.88629	4.9595	4.59547	6.95824	492.91	406.566	533.948	379.601	128.046	565.048	201.3	469.915	12.033	70.6752	9.55093	95.9928	29.8996	140.773	17.3871	33.8323
5.24538	4.53048	6.90207	4.5892	152.228	830.509	943.836	618.848	91.0054	680.011	738.729	458.806	14.7466	147.669	31.6816	46.3376	12.0526	65.6105	22.4022	43.2993
4.97431	12.2377	4.4481	10.0636	586.32	681.216	270.397	320.85	323.497	499.383	569.147	710.872	23.6448	138.588	16.4222	74.0071	14.3054	39.8694	17.0108	88.5982
4.95241	3.82287	8.95452	9.97683	378.679	556.101	150.504	867.523	484.095	703.765	539.665	3.3005	133.124	142.738	26.5007	43.2173	62.9252	90.6482	31.4647	151.575
3.90375	4.0722	2.58268	8.68078	722.733	1098.48	741.841	962.926	469.533	424.18	177.796	1004.33	35.2463	54.8621	36.3111	128.215	34.3589	106.63	27.9386	82.8614
15.1746	8.76694	6.04252	7.90633	973.568	821.689	82.6017	494.405	276.696	343.426	370.421	379.13	16.8758	73.0325	25.4235	95.3523	20.4254	102.22	20.7737	65.6503
3.81269	10.9709	4.30155	9.72763	661.878	443.386	162.583	1239.96	222.848	368.062	547.83	520.867	29.507	65.3598	37.1799	60.4798	120.952	62.6263	45.8017	57.5895
4.77988	7.2689	6.56092	4.53735	119.306	409.619	285.739	592.863	271.095	476.723	430.179	438.502	16.6882	106.745	40.5981	101.937	44.7707	57.2678	22.2755	25.4968
2.91516	3.46448	3.3586	8.54119	234.154	753.605	336.917	800.305	301.868	359.264	226.926	1149.7	24.263	92.5464	29.4654	75.1985	22.1648	55.3303	13.5175	175.474
2.10617	6.08054	6.1477	4.98543	382.102	463.404	780.395	359.222	337.573	229.953	339.449	724.068	26.1441	30.2985	45.6635	26.1194	30.0427	57.008	48.6426	114.603
2.01276	7.97134	3.40455	7.32629	174.61	438.355	134.921	1178.3	658.206	541.322	688.377	493.87	53.4027	2.35922	37.6715	42.907	16.1578	41.0068	27.428	143.229
5.75515	7.59755	3.19769	4.09594	315.555	951.404	918.951	702.266	107.746	364.493	309.797	719.292	23.1745	39.37	29.3699	68.1211	59.9587	116.278	15.9289	129.521
2.54321	4.58469	4.63026	8.18368	322.403	455.96	239.587	3.56566	1128.23	919.798	1198.7	919.035	55.7415	96.588	25.7848	78.4483	18.3663	115.239	40.6772	61.0707
3.56238	3.4049	9.09572	8.07331	496.069	679.114	207.781	586.787	185.083	535.96	289.634	1890.91	42.8947	68.9981	17.5889	111.641	38.7329	130.489	26.383	96.5028
3.27622	4.35201	2.70433	15.0249	224.961	364.617	492.924	446.874	558.497	720.867	356.556	194.987	21.6169	93.1156	31.9528	200.72	4.92205	71.2286	30.8314	166.19
3.13668	5.77216	2.58572	6.4077	79.9681	728.529	1.84624	473.66	278.609	986.163	326.448	222.284	22.8019	53.1487	29.5619	99.3418	44.9023	105.09	23.504	89.5847
2.59801	4.82132	2.93127	7.15816	313.155	464.466	180.251	673.603	556.633	1012.62	299.606	300.008	44.0122	96.3273	11.3282	99.6233	41.591	89.3105	8.71621	33.8141
3.99919	2.6868	3.06923	5.98864	132.105	386.356	611.462	344.508	166.651	551.511	223.071	818.099	43.2397	75.4303	22.1783	240.784	28.5472	125.541	35.4065	78.1906
3.7234	5.48157	4.23153	7.68535	455.224	357.055	840.493	268.45	263.849	831.345	157.483	380.633	29.7194	199.536	9.29969	72.5731	49.2712	54.615	53.5811	54.356
7.99801	20.0867	8.74969	10.1324	1403.43	734.972	570.479	1240.34	271.523	566.718	400.745	450.895	48.0985	81.9665	24.44	211.977	17.9544	117.446	57.4278	167.199
1.72805	6.4687	6.21945	5.64703	72.601	860.976	164.308	1395.81	142.157	388.174	832.668	813.826	29.2041	70.2837	9.90776	145.748	18.3963	83.1913	35.6217	46.422
6.0469	6.05591	4.15128	6.58354	574.733	329.126	4.70832	508.874	284.459	735.315	438.032	1454.25	51.7495	37.3448	0.931084	115.266	40.385	109.917	27.4384	13.9287
3.18917	4.38308	5.9618	7.22031	505.132	508.626	970.971	506.401	500.014	557.93	242.877	902.923	34.7473	120.426	16.3534	24.6622	40.6166	156.356	28.6448	29.8375
4.51891	8.09144	15.1624	8.41208	693.958	583.415	199.108	273.231	209.693	897.693	583.621	475.963	26.8118	72.2981	23.3946	118.452	79.0396	242.247	12.9309	79.7749
5.31049	3.10209	6.66495	12.2029	1075.3	523.771	650.355	553.137	304.645	283.84	392.66	664.545	30.9783	150.361	38.9168	84.9367	17.5765	125.179	49.2661	74.4728
4.17444	4.17972	8.82628	3.18339	438.615	872.247	509.016	1271.07	552.829	369.123	218.957	507.854	17.9729	108.651	88.2413	143.946	37.0076	126.742	41.4627	19.935
9.09108	14.9317	2.53631	5.55204	835.304	232.662	386.827	634.055	415.36	635.71	115.983	298.804	17.747	76.3484	29.7534	241.834	32.1724	72.1306	43.0127	94.9363
4.92307	10.848	3.99357	9.98557	474.42	457.64	1100.41	987.139	253.042	703.038	667.116	874.242	85.5111	233.819	17.6339	128.252	24.6536	112.343	27.3026	44.9613
3.29151	11.7428	5.35738	5.79347	381.946	988.446	160.701	1077.66	258.691	317.571	731.51	921.895	20.8306	217.483	22.9544	143.149	36.1405	179.477	14.7692	21.6071
2.40623	6.09439	1.93042	7.70681	614.418	584.684	1472.55	448.212	469.551	411.079	527.318	349.923	33.0295	87.6558	21.814	55.3868	26.7783	84.0189	19.0434	116.036
3.65659	2.83873	2.34111	6.25875	284.998	1069.64	156.868	831.115	621.394	495.63	4.99153	618.469	23.8208	27.6705	50.9473	93.0861	43.894	141.731	24.2731	70.2817
3.68946	7.97697	1.80862	5.65478	582.815	820.942	160.521	1063.55	400.604	576.82	357.748	2.64869	13.3432	36.1047	15.0058	25.7102	38.1029	112.58	32.8982	35.6189
8.13425	9.09664	2.8039	14.9142	189.73	740.909	327.483	1260.56	958.41	461.121	136.452	575.414	43.9809	52.1429	17.292	57.0276	49.7891	180.969	22.4586	70.0888
2.11208	2.71528	9.90271	5.03997	248.711	963.849	731.935	848.713	407.755	581.04	256.262	3.29319	27.242	39.1686	48.1833	132.991	33.2079	97.9542	42.3173	116.156
3.02984	6.53747	6.09087	5.69866	320.227	383.078	104.438	611.548	660.21	702.258	120.09	542.19	22.6309	25.4634	31.6063	55.5826	18.8278	59.5512	35.1349	114.767
5.05763	5.499	3.78273	26.1636	618.89	292.67	496.439	936.814	1001.73	693.642	410.113	1527.7	29.7646	107.507	25.6194	18.4061	44.4054	434.495	39.2687	51.2768
3.68316	8.68286	4.68802	3.58867	74.2997	808.314	501.236	536.374	219.918	1259.6	918.421	750.967	51.2388	73.7356	17.9861	19.2015	41.521	225.629	18.6177	23.8358
2.7206	3.42627	3.23122	7.25867	301.856	818.478	137.19	1333.54	385.366	623.458	222.611	835.008	19.3848	80.0901	28.6888	49.8712	16.4083	144.478	21.6865	39.5838
3.39767	7.71539	4.42325	32.2688	592.315	660.201	266.279	613.843	668.649	661.084	737.551	662.553	25.2883	119.142	28.5464	130.033	44.1207	103.711	12.478	99.947
3.43106	7.59723	6.25781	5.32084	479.749	839.039	489.159	425.609	309.268	383.304	133.164	964.975	25.9429	31.7782	27.3237	90.3888	98.697	67.9077	31.1959	76.1549
8.34263	3.80815	12.3391	7.46255	1080.03	544.17	171.792	927.566	571.331	804.067	347.057	614.32	51.6002	116.085	23.63	144.083	14.4205	36.8921	30.9707	68.9797
3.3402	4.5592	4.19471	3.41841	671.84	817.459	148.899	317.862	237.063	577.865	326.086	802.077	29.5548	70.814	18.1915	223.595	46.777	280.003	24.6097	31.914
3.05762	2.86218	6.94367	6.72003	161.032	497.233	325.789	664.287	501.032	719.056	497.375	1264.56	22.6264	23.0104	29.5172	24.3374	15.2353	175.256	29.73	22.9294
5.52391	6.87591	4.92466	7.53171	468.411	671.163	282.921	540.18	484.209	692.909	254.044	948.763	22.5452	42.6704	21.463	46.1234	28.8813	32.7073	33.1417	53.1241
4.5449	8.45682	2.97518	3.49854	765.422	284.171	537.84	451.926	342.619	552.659	176.205	878.885	40.1068	32.7788	21.4876	26.063	50.5719	195.226	22.1786	65.6336
2.57622	6.82177	2.48782	10.2764	172.267	555.618	274.746	812.312	544.388	480.199	503.276	769.948	27.3729	81.9148	23.5854	88.9875	30.6745	98.146	10.3338	28.6977
4.7884	6.22485	4.56488	4.76911	504.529	744.414	120.26	740.25	516.902	736.96	391.761	717.231	30.0934	77.3853	28.5486	155.971	28.3249	83.5049	30.1188	134.867
4.66071	4.9063	5.17141	10.6999	217.196	500.902	1085.28	360.458	352.555	323.647	133.33	487.398	21.5949	114.961	25.0824	186.706	29.6707	45.8062	48.4545	60.3456
3.15433	14.9677	4.80486	19.5208	162.628	421.572	345.246	387.451	342.286	495.465	294.985	1082.21	30.081	24.8382	30.328	104.955	30.6711	94.6606	26.8579	87.9639
5.02382	18.8541	3.76266	7.79007	539.458	792.9	701.275	999.295	140.039	576.609	230.981	1376.1	31.0312	94.5891	8.45509	27.8562	25.6422	118.322	27.1736	199.972
2.64722	2.10382	4.90208	9.85677	480.627	448.941	223.144	272.912	496.463	444.57	132.903	431.108	40.854	71.5751	9.19452	24.7518	49.6554	212.779	22.4095	47.0275
2.12096	5.53825	17.8845	7.89668	101.022	433.889	500.831	457.102	502.375	481.211	328.148	1194.36	45.4026	176.959	53.296	355.768	20.354	87.5698	39.4724	47.5268
4.935	4.46328	2.67203	3.31288	412.017	743.84	266.689	685.61	607.727	413.218	208.885	900.504	12.046	101.049	19.3671	103.733	31.281	53.0354	28.7495	138.304
3.15472	4.83919	2.23338	6.7148	214.516	1036.5	376.081	581.356	271.029	363.993	215.661	577.368	20.4515	165.357	27.5375	435.992	19.3151	140.098	23.892	221.084
3.47934	5.76141	3.11171	6.29454	1095.11	703.044	138.718	787.815	681.144	475.581	605.562	833.087	43.8739	39.4433	22.3138	159.806	372.844	122.196	27.2631	36.7928
3.26012	9.63667	8.98352	2.4136	145.296	662.735	548.515	967.859	483.832	437.048	1173.03	1535.98	30.7073	69.3869	30.0523	329.736	32.2262	82.9378	26.8649	58.1322
5.62857	7.04662	7.98123	9.03213	391.831	1468.42	265.544	1234.85	654.4	646.506	103.859	1064.52	144.533	37.168	28.4925	146.903	19.0879	258.926	40.9574	216.855
4.23153	20.1954	3.56002	7.44907	265.142	641.571	504.288	4.21526	121.008	518.793	277.479	900.694	36.4515	132.065	14.5997	67.1546	22.4252	152.222	12.1916	80.2494
3.20922	4.86787	6.56394	4.61226	376.93	386.062	444.45	369.674	789.124	362.386	586.03	684.268	32.169	131.592	32.8337	56.3642	41.5333	55.4162	44.1914	78.3015
2.10163	4.64893	3.9712	4.72185	567.39	560.853	164.46	1132.03	698.173	853.771	505.755	1167.5	28.7433	283.011	34.3924	93.0193	24.6311	98.0848	41.4021	116.807
6.8536	3.67185	6.10687	4.73426	326.051	603.525	635.36	386.24	539.027	685.469	940.259	1002.89	22.906	32.6122	19.6863	58.0751	9.83516	373.506	15.9904	23.5945
2.79479	3.87318	5.62993	6.64509	337.676	711.259	132.896	852.906	426.55	1233.63	499.02	542.015	37.4387	136.001	35.2155	54.6913	31.1768	238.686	23.3178	140.855
2.69458	6.18831	4.37421	8.98531	399.397	106.988	434.519	647.735	76.8403	716.88	722.969	1075.07	73.1935	58.7469	39.4699	84.8355	37.6675	99.384	23.1524	186.039
2.69726	5.57185	4.23226	8.42872	229.747	557.201	701.607	508.071	387.31	583.022	164.399	563.978	55.4463	98.1224	18.2184	111.715	17.1445	43.3465	31.578	53.1321
2.19916	8.07141	5.40701	3.34095	438.792	689.827	797.04	163.092	553.571	436.788	441.812	629.193	26.8823	190.493	33.6419	65.7473	53.9956	231.163	19.8232	98.4143
5.60323	4.88269	4.36434	8.01033	590.024	356.015	542.463	550.711	139.409	1507.05	537.113	462.495	12.6538	154.619	32.775	69.4485	38.7091	72.747	60.5346	103.903
4.29383	4.18366	2.96803	3.62964	379.684	540.228	150.317	741.191	103.682	556.086	805.697	372.791	28.602	34.6221	15.1459	154.651	22.0036	67.4412	41.7592	39.568
4.69253	5.27731	5.56702	6.6004	130.822	471.976	156.183	820.866	355.63	430.884	294.832	747.411	13.7594	65.1929	16.4654	206.863	45.9919	90.5198	17.6201	253.957
3.52465	8.77889	3.22002	22.0433	228.268	927.4	86.4234	476.406	375.455	578.62	154.55	876.423	15.2552	72.6244	35.8408	76.3821	54.915	124.73	20.0824	179.21
3.07745	3.86137	4.80781	6.22331	733.929	367.935	271.158	285.203	147.184	759.652	370.17	575.002	28.4476	35.3081	27.4011	101.741	20.725	83.3139	25.0324	89.0333
1.54411	12.2445	6.15394	23.2114	86.9047	573.822	1391.53	809.555	171.486	547.598	861.066	826.683	31.0374	24.5899	16.1493	48.6318	28.1728	235.132	447.674	78.0652
3.31863	9.25783	4.71046	5.39007	401.175	402.227	1205.77	682.131	386.558	356.245	210.555	945.116	40.6808	55.3725	15.5401	75.0248	17.065	29.1299	27.8843	54.5037
2.5321	12.0155	9.57938	16.813	231.36	578.119	551.193	624.48	812.604	608.693	405.872	648.132	14.4386	39.186	17.3977	56.1716	16.1216	59.5689	51.2445	85.5204
4.082	4.28469	8.92746	14.8075	111.9	840.482	324.471	609.739	92.5197	1129.03	85.271	1164.47	15.3931	84.0686	31.0857	91.0203	31.9106	137.21	33.2908	16.8306
2.07412	7.10601	2.85489	4.38121	797.604	448.121	502.783	731.933	496.153	591.183	169.038	331.928	34.3609	17.079	18.7582	101.626	48.2764	105.321	21.3506	80.1538
5.78182	9.45637	6.45777	8.60605	432.894	322.043	160.165	815.33	187.773	1013.53	220.621	1293.11	9.52336	70.0158	36.872	44.7203	25.7934	176.505	22.4087	86.5755
4.21064	2.98312	5.65785	2.58736	524.918	622.396	197.346	803.9	404.807	326.124	1177.7	331.759	60.1873	58.4636	32.9223	177.867	26.1118	98.9922	35.0991	83.7287
2.14714	3.98814	14.4144	4.96003	400.511	663.051	282.261	534.158	266.47	576.348	255.264	974.838	57.0301	56.735	27.4931	286.955	41.1429	57.0762	35.9008	309.321
5.78345	4.78387	3.04052	7.36983	194.29	759.371	376.012	945.456	214.218	840.36	280.297	985.626	71.5352	264.989	19.5974	133.545	29.5256	270.174	36.7152	35.3623
2.0929	6.70573	7.68302	5.48449	983.31	1068.38	530.392	679.437	344.468	646.263	611.414	1096.26	28.5638	58.7426	15.9598	137.803	42.4033	34.5657	57.0914	56.6649
5.77123	8.01069	4.44946	3.1116	227.658	669.783	1188.71	664.289	157.615	621.762	371.831	376.596	24.7928	66.414	23.1648	50.0404	19.5069	124.599	18.2303	64.8782
3.85946	10.7119	4.55748	5.82051	9.7815	828.712	319.233	816.349	405.692	828.47	753.173	760.706	27.4579	72.2014	29.2762	47.0528	30.4466	66.2496	34.6397	196.628
3.96174	4.2641	4.1226	14.1207	294.997	689.014	450.561	675.637	635.739	649.796	949.333	691.514	22.7115	141.225	22.7932	118.191	42.4077	23.4953	35.4363	59.0659
7.19901	2.82459	3.97306	4.08369	112.993	753.823	246.673	1035.79	324.897	743.564	422.607	857.142	27.0735	72.5303	23.5283	141.388	24.1337	61.1313	32.6713	42.9283
3.90717	5.11655	6.35311	9.66799	795.21	614.277	759.584	945.867	282.138	316.812	1002.95	737.545	32.8073	84.7915	20.6163	172.566	32.93	95.9564	25.394	232.239
5.2	6.0438	7.1719	12.2795	399.101	779.917	507.324	892.981	396.649	600.377	373.709	745.883	54.5032	106.434	16.8231	56.3575	39.521	40.4606	29.5337	21.7627
14.3299	3.21894	5.01306	6.70373	390.51	708.485	140.191	949.581	482.344	919.569	85.0944	760.997	42.6436	17.8354	14.2877	148.744	39.0982	289.885	43.6228	96.2739
9.32302	7.66	3.64139	4.5908	105.116	772.836	1058.82	896.861	121.924	908.347	564.146	856.773	42.1756	87.1122	49.8583	61.9898	20.3005	49.4268	21.1496	175.455
8.0449	2.69241	4.06789	5.07069	297.254	105.238	852.738	699.427	592.439	625.183	145.722	1014.15	53.2533	75.7235	27.0523	50.8566	22.2039	197.972	20.7562	18.5169
2.643	24.9815	2.00003	9.0877	304.122	364.225	576.022	263.051	404.284	1050.05	104.005	469.56	22.0906	100.944	18.3487	203.641	36.0778	91.9874	30.0291	98.0304
2.47762	4.97909	3.52199	6.75149	157.719	795.196	252.25	314.442	321.193	637.484	261.211	437.277	15.2157	57.6826	23.6213	114.831	74.0137	119.16	34.5028	90.9169
2.15666	4.70878	2.1069	12.5738	192.951	1040.82	460.765	635.893	306.555	783.842	185.895	902.75	51.47	113.682	33.062	60.017	39.182	61.8719	13.304	50.6645
2.30028	3.53154	2.43762	4.05787	267.767	850.247	492.642	782.686	339.948	349.659	225.258	549.456	44.9805	160.141	24.299	48.6973	28.0112	308.557	28.9576	85.5151
4.95845	9.29175	6.01743	4.74	493.072	690.401	228.891	556.941	293.181	882.981	359.095	698.874	145.396	96.6903	24.7486	89.3384	16.1398	31.3023	19.8543	61.5748
1.93312	5.48338	6.68546	8.56172	275.92	785.449	738.204	355.397	616.361	711.714	323.336	909.032	16.3699	170.795	24.2427	9.25226	17.8727	228.511	13.8352	39.2205
3.46201	9.81816	4.26285	3.67685	277.278	546.209	449.563	682.315	366.555	3.18715	531.236	887.47	39.7215	138.377	24.994	40.5382	22.1909	27.0359	31.2976	43.0489
3.32056	6.68079	2.93241	7.94655	141.683	552.33	5.28405	459.612	582.12	1016.6	344.243	623.271	19.6897	129.559	16.7429	99.1005	36.3616	117.324	29.9589	62.2819
7.10334	5.07459	6.05804	5.98326	879.723	990.15	638.403	628.928	232.693	520.319	994.58	767.51	16.8506	73.7493	17.9774	95.671	36.7892	33.5619	10.21	25.7684
3.82051	7.22751	2.07196	6.5525	355.478	840.382	400.661	565.484	1051.06	688.666	154.846	940.861	34.6413	219.725	44.3629	91.6712	23.0177	304.612	11.2093	235.781
13.2183	2.71424	6.01669	7.01473	298.095	702.122	410.472	1187.55	220.323	1151.57	687.981	548.408	10.6582	31.1192	14.0949	104.195	35.3912	44.024	73.4736	63.3193
5.57738	3.90488	3.74629	25.561	626.167	159.808	403.15	405.972	510.352	434.625	571.336	360.748	37.0179	101.553	12.6281	55.9342	52.1128	73.5699	36.0544	118.844
4.51453	21.4024	6.30979	15.6265	305.597	448.78	463.447	636.786	539.479	675.998	162.858	5.76664	18.9486	20.8613	12.2252	54.0833	18.4959	87.8916	21.2607	34.3191
2.11058	7.35571	2.33284	11.4125	325.793	835.695	212.359	842.587	351.579	375.96	181.864	832.675	28.841	58.3981	37.2012	87.0747	48.6974	16.8864	30.1529	67.237
3.42804	3.29579	7.39608	35.2905	426.504	331.596	606.991	465.641	532.326	470.107	554.296	303.048	31.0745	118.999	32.4046	53.1933	30.4808	39.9322	29.9447	68.3494
2.17946	8.88843	3.70988	2.25225	408.609	607.962	773.352	175.048	99.318	880.511	376.785	4.37416	38.3267	34.5334	17.7528	129.833	11.9159	53.5568	47.3536	120.159
4.51822	4.6068	5.74466	3.16074	152.126	353.3	431.022	691.127	96.358	705.551	172.175	148.764	10.7059	75.2446	20.2695	233.368	24.6406	62.6933	23.1208	77.9188
2.70469	9.56866	5.65508	7.62089	1079.63	808.724	539.189	663.871	135.825	1169.58	830.735	517.132	18.5986	48.9619	30.3774	28.0244	19.8452	193.289	19.3467	33.1449
3.37778	9.06345	5.7565	6.97943	390.505	450.934	208.615	780.48	248.302	565.229	124.571	1226.44	21.4859	86.2573	35.8232	227.425	24.1282	86.6657	22.0015	53.5901
2.09585	4.059	7.85289	4.66425	182.956	236.054	318.555	523.369	295.048	970.112	824.872	695.911	38.4098	54.0879	24.8602	164.931	10.6977	61.0964	22.256	15.9454
4.27305	11.3265	4.20952	5.42018	205.027	780.352	99.6189	916.61	307.174	835.629	433.46	445.41	19.4279	61.9011	12.799	45.4468	13.7033	41.1047	30.3101	113.636
4.29128	6.15828	3.67732	4.71429	136.862	815.591	290.98	636.356	452.4	514.12	125.193	1079.95	20.705	59.615	34.6162	33.5409	30.5624	70.1312	21.5261	113.663
4.44965	8.0661	4.69721	3.57365	136.397	612.607	79.4608	641.448	566.947	723.762	831.53	1297.71	25.6221	86.6533	10.2933	203.48	35.3168	123.471	16.6187	70.1161
8.09634	3.37653	6.71379	3.88786	191.242	498.58	389.216	409.653	334.107	546.865	648.758	648.44	25.5507	121.121	35.6298	66.3016	30.2272	68.4503	81.316	37.224
3.6375	4.95926	3.90341	5.28841	332.144	897.627	127.335	458.349	608.964	186.329	291.405	648.277	16.941	36.8303	48.5227	66.6951	32.0915	191.386	19.3948	129.228
9.13569	7.60217	1.12441	3.62046	315.261	1137.42	167.367	602.476	346.963	939.266	181.198	355.925	29.2986	195.869	24.9863	101.211	24.1762	71.7909	53.0058	78.1677
5.67961	22.3871	1.64737	7.1294	576.668	356.176	208.523	505.166	621.321	592.268	474.318	608.088	33.8516	88.7841	22.7578	244.866	14.8013	36.4254	19.0545	128.606
7.24387	5.65964	6.89793	4.99805	664.376	900.702	514.365	1106.44	593.698	173.998	270.039	756.451	36.2618	25.2014	32.9661	112.124	31.3474	98.4914	35.4988	118.268
2.60825	5.70311	2.75832	7.78151	228.262	950.118	231.549	1166.95	538.149	543.664	260.655	374.262	39.6801	50.2571	26.8782	151.647	38.9403	171.117	23.4605	58.4338
5.04585	20.358	14.0817	3.1544	265.006	700.875	93.7161	944.302	106.243	536.295	329.614	533.774	58.0466	141.606	19.4583	35.9028	72.0065	74.5097	46.1623	68.3139
1.82242	6.121	3.79203	4.67244	96.9529	530.85	423.153	1170.34	401.275	1089.75	357.568	579.096	25.3067	186.813	57.6146	147.457	20.1206	27.3797	53.7568	61.4157
6.32532	7.30788	5.26351	3.99875	332.355	638.393	716.008	952.699	750.604	742.837	225.294	631.944	62.8598	119.437	18.0519	91.6339	30.6948	44.202	14.8626	80.8846
10.8722	3.13381	2.93914	8.75557	445.12	1126.35	165.812	310.278	330.171	490.005	820.638	809.048	29.2898	137.303	23.4395	48.7977	55.1775	276.73	27.3631	28.2964
5.78497	3.68185	7.08806	6.16113	466.248	555.515	894.332	441	358.914	326.599	330.89	991.958	22.5778	56.6183	15.7913	24.4969	31.9936	10.456	18.3557	115.633
6.64778	7.74068	3.05431	5.78658	384.523	877.484	271.852	594.449	590.713	610.973	664.203	793.093	34.3077	41.7856	17.3769	58.7904	24.9707	46.7059	31.653	21.5503
1.94453	7.7113	7.98957	5.4333	536.299	297.615	272.573	1218.18	472.575	395.677	831.936	699.463	12.0301	51.3697	35.0747	34.8958	37.5618	238.399	20.4705	123.911
10.8677	7.30422	1.79686	6.73713	762.334	651.435	783.664	393.332	1191.71	530.272	488.741	685.212	26.4685	154.484	30.4033	60.4618	17.6271	27.4657	36.5642	64.454
2.25372	9.15768	7.4616	9.15711	171.402	915.53	142.835	1283.86	447.226	1039.07	115.622	653.499	54.1098	105.092	45.9377	34.2934	26.9478	127.739	9.15928	69.139
5.64894	9.20588	7.36216	7.01472	272.309	880.748	321.327	1685.96	535.095	6.6828	422.115	1125.15	10.037	91.5493	27.203	57.6191	30.8996	166.614	27.9114	189.121
4.1586	6.01345	2.74826	11.1033	323.556	468.218	649.237	191.683	381.204	768.765	145.505	659.123	10.2499	43.8208	17.0717	69.4128	18.6109	116.991	31.0535	33.5858
4.49475	4.06983	7.16336	7.78696	550.28	607.154	84.7899	638.006	85.836	603.483	4.63231	1001.69	32.3132	41.2422	11.7547	52.6903	16.7211	121.022	26.8073	105.657
2.85858	7.16462	10.3903	5.09709	289.911	471.998	850.474	972.693	394.487	682.435	619.81	558.563	16.933	68.1137	11.6517	50.3264	22.7251	82.1297	49.5242	30.0353
2.7632	5.50041	3.28779	4.79412	586.365	507.991	110.501	922.459	450.879	804.914	344.819	719.698	33.5375	47.7873	50.7584	59.1134	63.645	103.392	23.241	117.591
5.21351	18.846	10.6107	4.8606	294.906	848.512	712.841	194.004	261.69	457.704	201.186	382.271	37.0194	34.5317	34.6868	159.369	27.004	36.7157	20.2733	46.6363
1.99568	10.9689	4.76928	4.34258	556.349	531.63	477.096	566.808	733.415	257.606	161.627	934.877	37.0811	61.7705	27.006	52.0546	30.663	27.6355	20.6077	82.1099
6.84311	13.1407	5.70475	6.01439	242.782	1155.7	457.108	854.486	397.164	987.703	625.172	1210.21	20.4616	179.07	22.6961	84.7817	17.149	70.4877	16.4164	153.075
7.47409	8.47535	7.00316	5.74995	267.701	570.545	4.05084	1218.97	86.3437	899.821	307.521	818.533	22.0972	106.471	36.6469	175.124	36.7188	75.5765	21.078	45.5621
9.85287	5.22672	3.77396	4.69606	517.334	540.721	406.219	729.23	244.32	931.023	803.093	619.14	21.2306	100.774	32.58	157.182	30.5302	34.5633	23.755	84.4844
15.2535	4.08252	4.25679	3.52814	277.246	1008.93	191.17	959.106	99.6637	741.096	509.511	832.432	25.2322	76.1663	26.9726	81.1874	22.3418	114.363	59.8341	135.136
5.5175	6.9591	3.56228	12.6626	311.833	522.489	758.823	1279.21	271.327	589.661	670.108	988.142	14.6146	58.4917	9.3205	130.752	58.2627	111.2	17.7781	69.0266
2.25683	18.1517	2.66873	9.52355	574.82	814.894	94.9384	1393.95	417.821	772.263	189.5	725.14	25.4965	77.6182	22.6898	73.9428	23.1132	148.994	13.9243	44.9046
2.76592	3.82137	5.17942	8.21698	464.049	764.249	158.154	755.139	707.998	395.772	886.531	959.509	29.3343	108.687	45.5574	30.056	55.4915	119.7	18.9292	144.648
3.75091	11.8211	2.57017	6.31051	231.732	743.893	358.153	695.712	666.129	875.078	372.694	818.514	54.6409	76.3496	33.5996	60.6148	50.1266	105.702	20.8151	73.7744
3.19077	8.4481	5.84959	8.8012	437.057	658.245	263.455	624.984	264.836	418.286	701.18	412.902	26.9825	25.0148	15.983	152.477	13.2933	48.6575	53.9613	78.3809
3.43233	6.0299	6.32164	8.36505	311.471	640.712	152.626	914.152	273.256	536.435	228.254	517.388	56.2564	60.1775	5.60542	156.318	16.3938	120.575	14.8036	66.5264
8.66123	8.2344	2.77243	3.21673	106.017	295.653	605.599	712.444	937.269	819.603	588.442	397.707	28.0227	71.1478	110.403	87.3482	49.8817	85.7891	34.5503	67.5801
7.42503	16.2882	5.11976	2.70272	770.494	1032.04	694.751	573.118	894.958	700.152	252.907	595.509	28.2115	68.2422	16.5072	131.808	80.0112	139.866	40.4665	81.6965
5.88589	7.49524	7.0374	3.6257	173.404	925.077	714.413	969.886	478.115	830.682	422.84	689.264	27.3704	40.6239	26.1469	45.6957	91.3558	32.3595	20.7297	136.514
1.79842	3.06366	5.88872	15.2531	1113.89	543.93	343.549	517.342	393.345	626.435	94.185	552.693	78.9804	17.9737	30.1437	117.913	32.1781	112.478	24.4492	110.027
3.10221	4.24381	2.33462	4.1603	232.24	869.879	522.352	761.595	284.996	173.849	590.699	552.056	16.4003	74.9068	18.7335	320.025	14.199	84.0762	29.1129	35.5877
7.58195	5.2224	5.44832	4.58006	622.447	510.11	151.93	682.73	129.645	596.239	845.916	858.906	41.2112	39.6329	43.6211	45.2938	25.4123	69.0568	39.8932	23.1935
5.62649	7.33331	2.44386	7.14683	572.712	551.217	374.326	1340.56	855.192	618.671	154.805	222.51	13.4697	326.695	27.6902	54.2075	57.8567	95.4998	41.8477	92.293
2.83838	3.92433	3.21063	13.3114	427.436	458.062	133.8	940.596	234.749	872.505	236.559	602.085	25.6127	37.9837	25.6795	50.4928	34.5259	50.7984	23.061	29.3124
1.83886	12.344	4.60364	13.6399	631.002	903.909	262.135	1033.3	96.1427	837.766	747.75	681.333	20.2207	109.766	25.3867	173.942	54.3756	99.6855	24.982	28.6731
2.91293	5.09676	7.13152	21.9014	553.008	892.961	351.597	324.707	425.955	474.015	379.881	639.1	29.8573	41.3331	15.25	34.4747	21.8623	275.794	16.5695	83.8993
4.23811	6.33673	4.04392	4.95468	494.901	806.425	195.936	3.31793	386.958	602.268	668.387	1033.71	21.0383	55.3975	20.2632	260.212	32.0698	103.764	30	35.6023
4.73537	7.80909	4.66897	6.87774	346.417	533.08	221.777	774.487	262.272	448.954	425.358	606.436	15.3494	164.809	13.4953	119.783	52.0096	140.289	59.1096	59.2301
3.57759	3.19733	4.34975	4.63824	99.3183	325.69	129.521	554.36	309.063	568.793	366.23	304.554	21.0835	32.5497	26.173	28.4086	46.8452	132.532	25.1883	93.1884
2.90996	8.88805	2.93222	10.1969	462.561	641.39	966.572	137.201	508.592	585.919	213.905	385.489	15.356	157.815	25.1592	92.4046	49.6623	105.937	32.2461	222.601
1.80243	8.47961	3.39003	14.7901	607.47	810.321	855.61	993.066	85.3317	590.693	198.786	1355.5	16.2116	42.9091	57.8638	256.196	34.3885	108.429	29.8183	60.3881
4.6755	11.5133	4.42519	37.8112	124.257	603.036	450.873	398.033	561.469	1096.36	388.304	738.885	32.2562	77.2203	46.7782	125.925	22.4357	170.679	32.3708	181.915
4.6857	5.56718	1.31505	15.6219	302.581	375.142	578.47	709.252	332.014	489.959	661.687	470.81	19.1199	13.0476	28.9485	109.356	20.7191	58.3801	29.2794	83.5573
2.72501	5.72691	2.95296	5.99901	361.267	729.867	259.975	815.507	297.276	676.485	302.713	833.456	54.8764	68.5496	16.1936	15.7141	54.3748	51.7819	26.3778	54.7494
3.32023	3.74496	7.74992	2.49594	470.129	617.474	110.841	1181.81	788.564	490.797	524.41	452.709	36.7323	86.5797	26.4236	160.44	19.0124	50.6847	14.4619	46.8567
6.69061	7.8405	5.46037	6.1128	198.408	573.83	834.618	759.727	470.025	663.312	154.601	656.092	36.5665	26.1743	27.8885	256.409	14.9866	49.3624	31.6075	45.3401
3.00854	6.011	2.42594	5.46875	368.402	654.506	310.771	410.891	751.146	568.154	202.163	1121.05	28.4284	22.4357	27.2752	61.809	30.6413	49.5957	59.7567	117.365
2.25724	7.30217	4.79576	3.77112	290.873	651.895	1217.82	992.456	411.995	316.881	301.929	1057.21	42.6587	172.192	19.6837	86.0689	19.4154	92.4218	36.2943	14.113
3.17007	8.37154	3.05282	8.59621	334.359	606.007	367.743	612.33	124.769	657.687	281.277	713.423	8.1763	84.5865	24.2029	157.384	56.5224	39.261	25.3078	56.3544
4.79167	8.08829	4.71063	7.09082	726.55	849.301	400.153	467.116	1289.84	376.882	325.06	625.068	24.1689	24.0667	28.8044	209.056	13.8911	144.183	20.8708	52.1984
3.68263	4.36728	4.31929	4.03303	140.427	707.151	220.738	480.687	295.759	609.641	154.239	536.79	23.1074	84.0173	7.39964	93.5942	12.3631	61.6843	11.0038	23.8245
5.16498	14.1137	11.9684	9.03601	122.845	679.764	281.468	937.413	1002.24	563.499	222.219	644.355	32.3656	72.3986	20.8736	88.702	15.065	67.3174	21.7943	24.8718
5.9997	7.71466	4.73358	4.53315	262.607	543.296	158.496	968.556	390.021	213.082	144.83	280.306	39.7568	253.216	30.7404	347.016	30.9461	54.6046	15.4432	27.1459
5.87347	8.01573	3.80368	5.80531	877.246	784.483	232.035	241.955	464.641	640.651	184.749	686.666	23.4769	50.6355	43.2606	97.2317	30.6414	84.6395	64.3842	159.253
4.41339	6.41965	4.83964	10.4661	187.758	419.541	3.832	413.24	272.366	557.879	79.5318	713.726	28.9638	56.2865	26.5136	78.0516	27.989	159.947	27.4166	201.307
3.04352	6.92452	3.97844	10.7191	306.698	573.274	748.16	735.262	507.824	75.5803	198.891	1063.07	33.3309	81.1631	7.08034	152.748	23.3252	65.5113	10.7722	33.7877
4.29524	5.79712	6.10836	11.741	493.169	1526.99	208.874	778.354	300.165	512.11	12.822	1380.5	32.2284	42.2817	38.5354	79.0786	21.8322	44.9509	41.4549	30.0608
5.37909	5.2934	3.58067	4.92244	324.989	552.17	752.285	515.158	394.662	1023.52	383.422	1113.76	17.8569	53.3122	12.1934	115.332	19.6915	115.348	32.8374	79.7029
3.67465	5.38528	6.7425	3.42761	476.088	459.687	550.124	1353.26	288.356	836.21	250.825	1360.2	23.5623	26.5422	20.4185	26.3523	40.8899	85.1025	28.0477	195.233
6.88726	5.42824	4.13631	5.40329	585.461	440.412	422.272	618.436	273.954	1089.75	214.394	874.789	40.8161	39.1031	25.8446	123.913	28.7407	117.323	70.9255	101.849
6.24032	11.5349	3.49554	7.09784	1342.94	363.345	294.594	438.888	716.779	326.001	458.731	1483.43	11.3103	96.3743	25.2229	204.778	27.4232	101.449	82.8581	133.718
2.71817	8.96401	4.66071	5.65553	281.647	686.269	309.733	1243.48	1138.02	785.446	359.98	409.68	35.3185	34.4304	22.7617	30.8459	41.3342	182.202	22.6031	112.952
2.57453	6.68442	6.51342	4.42498	693.523	376.712	269.051	360.502	466.911	661.589	110.122	5.1661	17.5672	254.991	26.242	139.566	48.6686	191.729	22.2554	96.7392
2.31798	3.41536	2.48818	6.60343	234.881	461.089	438.442	521.957	499.958	558.848	561.99	926.373	23.461	89.9836	251.286	41.0304	33.9874	100.888	41.3818	35.2985
5.18288	18.1354	2.44772	40.5033	406.949	757.564	290.021	1070.13	884.385	909.583	832.015	875.338	35.5715	118.462	17.5242	84.2838	23.8438	193.439	78.877	33.7743
3.02832	4.55253	4.3604	12.6446	522.365	1024.01	49.2108	702.315	108.628	493.452	6.0825	689.652	55.8073	48.2534	26.973	31.416	37.8681	55.4244	63.2243	47.7695
6.88377	15.9791	3.64114	8.33827	716.974	692.374	151.828	639.891	155.729	457.423	886.384	360.925	26.5057	64.45	14.2655	26.4952	74.7659	33.4941	20.1919	71.722
10.9983	19.9556	2.92387	3.71727	147.129	503.635	228.121	662.152	374.252	194.604	170.471	1482.4	22.738	35.0154	49.4562	241.73	32.3055	108.552	31.8848	184.086
3.64092	7.63308	6.11275	8.1644	153.176	729.608	776.909	437.477	292.201	822.711	430.213	353.968	23.5504	154.817	30.9559	107.429	17.1414	79.2608	29.6994	109.023
5.75709	7.06726	1.36589	7.36278	763.596	806.874	94.2997	550.891	733.705	478.01	146.265	1274.67	38.1784	36.165	25.5618	114.927	38.7678	82.1222	111.259	30.9379
7.05246	3.34652	5.43188	10.5321	391.786	896.706	407.322	1069.58	407.036	1002.56	220.918	418.54	15.6702	37.1481	22.2869	244.837	18.9669	79.5389	22.1905	40.5025
4.33146	7.12646	7.82704	5.87253	634.122	610.69	257.243	933.468	495.993	331.277	737.771	717.754	30.4917	213.262	39.4824	93.3649	18.6873	26.142	38.9339	91.4798
2.99197	16.1503	2.92462	5.42707	325.245	599.181	842.68	1060.88	456.861	696.112	211.453	622.48	21.1163	140.229	16.5838	392.627	83.1215	45.2984	30.9741	31.6432
2.53961	7.86358	2.57393	7.67438	923.813	670.695	7.49138	683.835	644.645	526.926	272.022	1100.87	28.399	21.9967	15.5392	150.903	22.2734	58.3543	42.3519	65.7072
2.76859	9.80534	2.78071	5.53737	227.314	614.277	365.163	641.846	161.128	130.794	773.061	789.904	25.0666	114.432	41.2724	72.5693	15.8076	29.5645	25.7206	181.675
3.56597	3.14238	5.52393	4.69753	103.127	709.549	444.681	1036.23	108.873	539.916	233.291	425.744	18.6607	55.9969	27.1867	269.567	21.9566	43.4696	92.329	44.8197
2.11719	2.96751	5.43392	4.16993	270.907	441.051	643.968	484.427	231.098	2.63843	162.094	1337.44	20.9369	30.3552	52.582	86.9039	16.5995	67.0368	27.3183	56.2244
3.26988	5.94398	4.64132	5.79474	213.051	604.197	318.774	1038.36	315.594	733.412	256.984	672.258	19.2164	101.451	20.7491	211.875	15.8655	136.254	42.8991	56.6763
2.32852	11.0606	2.32284	2.62567	578.068	662.678	310.312	635.271	382.244	275.123	1018.66	1160.06	28.6835	61.5387	16.7408	48.9012	25.9991	41.1687	23.8376	96.3501
2.42756	4.48383	4.58862	15.6095	768.63	753.449	148.779	649.988	243.932	523.909	248.232	5.58453	47.2827	75.9624	14.8804	78.5794	17.7641	191.084	27.9191	71.0374
9.58044	2.49463	4.45764	16.1155	627.882	799.824	578.503	917.808	312.585	660.458	164.585	877.417	143.407	75.3802	26.0869	146.41	35.2163	70.435	29.8585	24.2456
9.29975	3.11383	2.86121	4.79824	528.094	314.923	339.267	1213.19	465.365	592.015	809.48	850.469	31.4544	33.5666	29.9056	56.7102	20.6456	27.9794	41.7154	80.5493
2.84603	11.5532	4.3355	3.79442	688.49	673.072	742.348	467.443	256.339	858.384	156.933	1108.04	18.8525	26.5509	16.5951	428.28	10.5784	90.2793	38.4912	53.8431
5.92344	7.97512	3.17766	2.505	340.916	491.019	447.084	628.978	740.904	291.008	245.925	731.264	17.3865	60.8898	21.5619	84.7468	34.1871	194.891	33.2623	107.458
5.20844	7.44422	4.72238	27.1606	1024.16	792.193	547.622	459.685	417.146	687.79	283.784	501.329	46.5585	188.374	29.0342	50.0778	37.7266	52.9423	61.6448	35.7043
2.15658	6.19703	5.09787	7.61179	391.281	482.616	122.859	916.455	324.992	715.695	145.851	1052.1	27.8219	59.407	50.9771	41.1813	28.3032	91.0632	13.0437	125.451
2.3527	8.58256	7.00094	6.21958	930.211	629.124	94.7795	543.203	289.88	602.344	705.108	741.084	167.359	63.0545	15.2634	65.6614	31.9991	25.0551	334.754	45.023
6.60883	7.94198	5.60886	3.03252	565.24	723.54	389.749	569.676	547.8	307.206	414.895	1059.64	29.942	121.686	18.4563	82.7509	62.9356	68.6167	36.5767	134.498
2.94652	12.2046	5.02666	4.28903	810.132	746.523	232.559	934.224	323.591	678.244	577.589	889.744	20.1692	285.378	36.7517	133.489	29.9793	84.8349	38.7222	136.218
3.73318	5.12683	3.76951	5.42357	184.674	241.536	145.41	433.053	562.987	527.818	675.52	676.802	29.2376	34.3094	21.1858	135.722	31.2227	215.289	41.821	213.082
8.06403	6.44934	7.1022	6.09282	361.625	676.806	111.251	481.5	410.302	496.916	436.521	1022.16	53.1874	145.64	15.0178	235.703	14.6391	74.3033	2.41694	65.1164
2.10144	7.36388	4.82004	6.52727	612.678	823.81	167.832	774.899	315.291	682.617	591.798	380.889	52.138	31.1655	24.0863	73.4561	60.5255	75.5036	34.0791	33.083
6.97429	5.81906	3.36129	4.42065	419.704	416.762	266.436	528.586	485.017	743.379	140.673	870.037	17.761	69.2058	40.4714	31.6107	28.298	32.8125	31.5462	83.5695
2.68844	3.22779	3.77655	2.82398	782.748	619.201	418.306	641.954	357.612	509.075	675.763	822.203	20.8479	60.186	6.82909	35.6641	26.2228	100.261	50.0697	36.6224
2.2166	6.95909	3.43079	13.0979	752.05	572.011	324.085	492.22	287.059	584.024	477.711	845.374	41.6113	65.9224	13.2045	62.3808	12.254	34.4245	28.475	79.0764
9.84986	10.4223	6.90391	7.10436	102.355	694.348	438.211	413.976	533.86	590.738	84.4157	112.236	40.1859	130.325	25.1555	105.709	15.2858	72.9935	32.0283	108.101
2.72619	2.98212	4.82726	3.06565	368.063	594.72	706.318	893.688	216.925	429.79	299.354	1096.24	36.6917	19.687	30.5229	90.6371	7.18986	98.8137	56.3746	77.0465
4.06657	4.06482	7.03785	5.89873	11.35	99.8419	509.634	635.573	144.387	496.019	373.213	731.193	32.2812	39.5092	69.7142	29.7804	36.1888	84.0371	59.6059	123.733
3.48176	20.3243	5.04619	6.10196	131.283	277.239	201.54	906.887	464.328	1045.32	121.605	647.332	33.8706	82.232	34.7284	28.2031	36.9908	154.269	19.9341	66.679
3.67403	6.35502	2.5307	5.06766	539.713	381.947	638.709	481.185	534.467	720.753	297.685	1154.49	36.4344	18.5171	50.3214	47.7039	32.5421	160.369	27.4356	154.82
4.83402	6.08448	3.05397	6.69028	126.615	546.799	258.018	1009.89	276.098	727.475	169.547	365.552	48.9399	38.7527	43.8764	37.2532	69.4906	93.2852	39.1691	65.7654
6.67102	4.0967	3.13089	5.12646	157.822	634.975	664.78	5.13439	650.664	1003.68	95.8616	717.782	23.9298	43.2163	25.6742	40.2713	14.0714	345.719	17.295	46.19
2.02411	3.15987	5.24484	5.77551	450.694	487.104	535.472	2.75846	108.397	428.038	139.723	1070.06	26.8181	72.5928	25.953	71.5949	26.91	142.825	13.0331	137.383
4.3184	14.601	6.71314	6.05838	593.706	782.495	419.882	548.261	228.23	662.571	432.847	1221.03	33.9437	95.2127	10.1554	102.604	41.335	64.4552	26.9162	64.1215
6.68408	3.74558	3.44838	4.42151	798.079	565.175	553.365	572.388	450.069	428.145	142.901	1003.82	33.9155	49.1479	17.3394	49.3076	59.2839	309.861	30.6742	47.0221
2.19119	9.2674	5.62639	13.0159	560.745	788.435	574.997	567.366	567.109	368.176	655.86	810.673	33.9447	21.4349	2.65564	36.19	48.9316	131.554	18.3636	64.0902
2.33369	20.9679	3.65405	5.3531	311.408	546.763	382.834	997.78	309.924	668.915	148.485	677.947	17.5322	190.872	50.988	18.1494	42.1844	151.567	93.3359	127.794
2.85862	6.57386	4.71285	4.25829	210.524	626.437	271.753	1013.65	408.745	533.827	81.5745	1051.68	16.3406	53.9459	25.4129	96.0435	22.0679	125.543	24.6331	70.8308
3.39677	5.11838	3.18358	5.73342	218.869	743.225	139.652	1112.23	750.529	537.434	206.661	1145.11	33.222	90.2963	36.9506	48.1387	43.7691	49.8544	29.8187	229.218
4.74397	13.5828	3.75757	6.15419	292.019	381.982	488.683	235.724	351.995	380.979	557.457	1513.48	15.4438	30.1226	38.6558	46.0449	17.7116	48.1667	22.9673	80.2151
4.25333	11.0206	3.82297	6.15987	587.03	717.93	207.501	571.086	290.062	692.572	61.4479	564.459	21.6184	124.326	19.1134	248.117	18.9274	76.4495	34.1351	33.8917
5.81885	5.97902	4.05696	5.33692	431.454	764.184	145.276	677.359	392.878	478.415	704.195	646.714	24.5196	62.5026	28.0339	83.3331	18.2597	43.9724	38.7151	163.945
2.22402	3.22845	3.93426	3.88876	581.121	471.196	675.041	367.93	874.168	945.913	297.229	1190.13	27.6177	177.899	17.0529	59.2066	27.1433	71.0211	70.2148	74.1577
4.38981	4.05735	6.00239	7.00508	668.848	745.648	304.125	1199.64	448.141	391.129	277.945	871.638	52.1443	23.5094	30.9829	17.5609	8.44269	207.31	81.1817	21.351
7.04177	3.7208	5.46086	7.78939	118.951	377.674	1067.08	185.998	796.646	769.61	5.15134	738.511	38.7735	39.6952	26.3023	18.4537	29.6989	35.2057	81.9042	137.953
5.31446	2.46773	3.65911	4.24955	449.121	1042.18	160.024	894.253	196.779	457.151	224.329	719.851	32.6262	45.9691	38.6369	0.961799	42.1771	243.331	70.2684	157.041
3.65979	8.36859	5.50342	3.61568	737.559	581.293	314.917	530.647	443.382	683.599	536.221	782.104	23.0687	30.4676	15.9478	123.052	19.4767	26.6376	57.4511	127.77
2.79041	14.7357	3.30653	8.9652	311.487	518.966	126.347	1164.32	465.75	361.338	954.293	1351.39	24.6455	87.3676	25.1133	216.857	26.0604	92.7737	32.5354	116.644
4.98278	4.90362	6.18451	12.7588	603.971	256.375	564.383	454.437	264.745	515.821	554.748	596.019	35.0622	121.964	24.4089	44.4574	36.6143	137.767	56.1134	76.519
3.56413	5.77535	3.24477	2.50222	250.582	614.907	475.025	311.366	393.554	821.812	151.087	816.589	43.0767	48.747	33.0395	63.1918	16.9214	66.4997	26.8034	24.8429
4.86816	5.64392	3.36049	5.93808	285.717	607.138	193.031	462.009	101.763	400.388	235.046	920.489	20.483	123.723	51.0729	85.6353	28.6292	439.822	36.9463	49.1585
2.08718	5.64438	6.34526	5.97995	371.001	1163.63	124.215	908.033	330.402	305.984	295.016	757.633	72.4483	33.9815	14.3465	52.156	30.3916	188.896	23.7069	83.5027
2.9637	6.8409	4.82875	3.15178	474.106	1338.31	298.963	809.719	295.645	598.953	638.81	658.973	40.8148	60.5063	22.8793	46.4246	41.9353	149.91	23.5448	90.076
3.16923	3.24011	6.63055	5.83684	537.582	554.124	287.332	986.401	698.221	1074.99	358.397	1084.73	31.1181	22.6441	29.5033	31.0899	32.669	307.211	78.6018	84.8518
2.39737	4.17107	2.78569	4.98008	536.887	999.837	847.625	883.362	366.206	480.176	709.894	729.595	20.4101	68.9459	24.3867	272.53	24.8561	99.7747	9.52103	106.864
2.39202	2.57714	2.67938	6.70617	272.244	354.471	470.975	460.519	187.321	138.466	1035.75	1010.56	49.3944	54.2333	24.2447	85.4459	37.6005	61.7469	41.1785	49.8855
3.6856	6.29516	3.32051	5.957	350.689	448.534	755.449	600.429	360.628	112.664	1136.45	465.709	14.2745	59.0948	43.8663	135.977	23.9941	114.614	32.9921	113.85
2.6985	6.67065	3.86039	8.84139	368.856	664.649	235.108	804.062	344.639	552.575	167.289	602.804	47.8082	49.7277	23.313	28.135	10.8331	106.298	28.7046	175.937
3.97617	12.2789	2.97857	7.72473	448.453	592.356	686.758	616.104	126.311	583.024	108.813	370.465	35.8688	135.894	23.096	152.537	39.2407	222.425	16.2479	68.9872
2.44922	5.89884	6.63089	5.03659	90.4371	1093.11	90.5388	538.559	366.337	311.714	869.32	503.66	28.6861	101.084	27.8605	30.3425	29.1783	74.4129	27.8071	94.8043
4.12302	2.82227	5.05405	6.36409	370.559	331.282	382.279	347.489	264.784	861.706	170.071	445.181	25.7897	241.996	58.8232	248.818	41.2205	19.4259	19.182	51.9185
3.23433	5.24703	6.61903	2.66985	713.912	606.145	609.898	381.784	406.434	958.906	437.247	849.048	22.8921	105.379	46.3148	72.8686	57.7574	41.3951	58.6852	75.1182
5.81467	6.15333	2.79225	13.6464	116.172	399.295	635.819	482.131	203.629	853.696	122.354	561.543	47.7706	130.512	21.9286	118.649	37.6508	112.664	45.9098	35.2885
6.12648	3.85162	2.22639	5.3853	666.326	456.864	733.877	846.202	168.345	503.571	6.38225	1171.78	18.0993	99.024	31.344	112.621	38.2649	157.735	70.5633	128.636
3.97509	7.39491	3.75866	3.69916	534.641	500.941	518.442	449.907	381.008	645.644	425.273	369.232	29.0454	60.63	18.2455	270.516	30.5104	138.304	22.0844	374.419
4.44956	3.2043	6.19139	4.63197	409.936	469.023	178.433	446.896	268.926	612.712	306.191	507.129	11.092	140.761	51.8958	108.063	56.5998	257.65	53.5564	98.6753
3.77986	6.82695	10.707	4.69938	287.263	687.501	403.466	640.662	353.741	758.932	583.912	1510.97	35.5111	63.6266	42.1397	218.266	31.2774	14.917	35.62	148.356
4.19609	3.89878	3.63891	3.49347	154.153	1078.99	372.438	476.374	107.464	553.633	196.73	725.764	19.7694	72.9196	21.3858	34.52	33.6511	52.6022	41.291	45.1416
1.47725	3.85326	8.74763	6.17455	527.06	706.239	990.557	1186.41	351.529	632.685	527.266	533.336	36.3454	84.0742	14.1413	209.594	37.9517	55.8857	22.2037	59.1377
6.53411	9.03053	7.29365	10.8851	188.815	939.645	187.476	751.104	266.779	594.92	324.278	1174.26	60.6196	66.4118	7.42128	104.294	20.7919	87.5662	61.6551	229.112
2.55981	7.77059	5.46091	5.21722	415.798	403.973	153.54	1296.07	424.272	351.788	420.197	852.132	28.7826	73.8973	38.5416	86.5323	21.2229	58.0971	26.2122	46.7885
4.21497	3.11444	2.87715	4.31063	334.199	739.449	470.969	941.536	405.493	683.305	473.856	1045.72	16.4182	53.8289	17.8839	124.951	20.5239	79.4838	10.0055	88.5224
1.87868	5.1849	2.72565	4.3162	671.342	531.964	832.522	452.437	402.565	530.426	562.259	791.874	29.7861	83.0793	20.8123	103.081	25.475	210.944	16.4175	88.3736
5.05168	23.5991	4.87943	4.42214	532.264	599.626	169.489	733.229	149.649	244.951	159.617	522.351	36.4226	119.986	48.0929	246.536	34.9533	100.473	21.9352	167.576
2.90091	7.5805	7.56018	3.82681	129.029	406.467	214.028	468.042	432.786	793.256	270.258	696.076	33.8589	52.0116	30.235	120.116	45.8658	21.9537	21.9249	109.209
2.28735	4.31812	7.07184	5.3357	463.686	490.862	868.004	664.025	476.105	414.337	654.283	506.879	13.3632	110.192	30.3751	67.2356	37.2833	28.0772	29.3221	76.645
11.0218	4.92657	4.4571	4.51775	1030.09	4.18792	319.237	669.427	341.697	634.978	79.9868	870.858	27.0666	24.6059	22.3296	41.755	21.2306	32.9731	15.9238	62.9047
2.95022	6.8218	3.57352	3.76186	489.541	614.088	623.939	730.809	435.708	503.293	302.481	793.143	17.3371	68.2832	16.4216	53.0117	17.7833	125.077	33.0048	82.4465
9.57081	6.03603	3.19056	8.33512	905.782	731.368	141.677	1227.33	180.904	558.668	135.887	798.226	25.7269	59.2885	39.7121	29.1179	57.9797	111.871	7.68409	50.8095
1.23962	3.57169	3.92793	10.9781	399.033	594.639	280.676	903.302	122.523	694.58	390.095	558.488	49.3378	80.2024	16.1282	161.165	22.8424	498.984	17.8047	26.1708
2.74677	20.1656	3.53817	7.83082	444.295	692.424	201.769	971.53	360.564	661.375	199.653	3.16294	11.965	33.0297	22.204	37.111	52.5045	193.853	40.4215	34.7081
2.45022	10.8842	4.16568	10.0619	342.866	607.594	646.091	607.039	386.975	414.871	525.144	847.104	12.3383	143.905	14.5297	58.6017	18.3126	98.1988	41.3582	92.4109
3.39544	8.68834	5.49604	2.97955	606.518	640.211	1013.13	944.549	318.089	357.489	520.719	532.908	28.6992	129.895	22.8502	56.7575	37.2511	176.471	26.7131	66.9111
3.33401	5.50911	3.25972	3.38219	268.625	472.956	195.465	935.779	955.586	496.494	263.172	632.762	22.6642	104.025	49.4758	58.4804	31.8133	117.756	30.4655	90.62
7.18469	3.51598	5.66736	8.77852	619.339	1080.19	226.001	264.657	358.984	250.599	318.767	341.739	38.5953	65.8853	42.488	43.8288	42.8701	196.367	39.2261	42.2664
6.414	5.69446	4.83678	12.5996	456.092	707.179	617.559	518.599	416.357	1074.08	467.493	1185.8	36.7901	57.0682	19.6823	56.6369	16.5486	70.5432	24.6237	25.6803
19.0874	11.298	7.13679	4.26605	657.034	484.769	239.946	811.636	563.396	167.262	565.354	1006.34	28.7566	83.9556	28.5642	51.2651	15.5167	85.8008	42.9898	21.7011
4.85165	10.8903	2.24194	10.2894	362.891	484.171	208.626	572.793	477.017	657.65	569.205	932.748	14.918	55.961	21.0719	139.087	18.9137	368.889	27.4105	77.0414
5.62814	6.46496	3.15526	7.90076	834.106	237.682	234.928	840.476	206.331	525.931	646.221	930.068	26.5518	34.0976	44.1773	49.0171	36.8079	103.371	38.6202	72.4122
9.23674	6.11966	6.04763	6.93901	320.465	806.69	263.135	532.533	770.735	888.114	516.317	949.661	170.396	52.0495	33.1525	139.901	30.8318	140.533	17.2345	89.769
5.92194	8.76887	3.84765	9.07411	693.689	1032.46	252.51	815.251	367.414	621.209	243.715	640.468	24.2758	101.516	24.0949	83.37	8.94475	209.893	10.5769	52.7588
6.31269	4.66027	4.31024	16.6737	430.516	474.882	613.248	674.62	441.743	616.607	502.711	888.871	31.9467	92.6057	72.9241	73.332	19.3533	83.8039	44.9577	57.3786
3.85422	6.93498	3.83562	9.97579	507.309	545.208	901.312	540.368	248.847	393.9	560.4	831.932	20.7451	279.453	39.7529	80.1203	16.6981	114.388	26.5402	64.8566
3.05428	3.50711	3.15538	6.05493	242.655	556.91	179.636	450.221	49.5043	409.159	490.202	761.579	9.64806	79.0796	17.0633	185.07	46.4902	153.787	30.7198	50.2883
3.31226	4.66432	5.86009	6.14618	438.255	612.437	390.444	1287.28	330.193	80.2159	181.955	681.809	37.1054	63.0805	51.7519	143.506	42.7805	40.1469	15.1029	30.8876
5.22311	8.0663	1.59746	13.5905	184.941	520.07	252.994	595.277	167.862	229.764	238.421	778.222	13.9525	82.7724	20.0989	104.307	19.8116	51.8173	23.6639	72.3723
3.68714	8.89678	4.33071	2.01979	891.045	916.412	1150.33	450.683	752.132	844.277	258.692	829.07	41.8862	30.4628	32.9333	71.5356	70.5823	139.106	26.1267	89.4854
10.1551	10.0571	3.53116	9.16848	343.671	692.023	196.252	589.942	416.398	361.971	119.741	561.2	41.0971	51.7748	32.682	68.1343	9.68771	82.7228	19.5898	72.291
5.12099	5.32223	5.61596	11.264	747.146	344.929	228.691	673.128	357.267	696.878	117.603	527.732	22.3166	31.5488	21.8964	78.0072	39.8793	90.919	28.1329	61.7342
3.99353	3.9759	3.80638	7.69951	501.823	510.16	845.959	495.862	509.859	673.494	278.203	755.273	33.7982	21.0047	37.8037	48.7744	28.7422	216.372	39.6109	92.2969
6.13055	7.41701	4.38043	12.0784	161.768	437	320.782	536.086	553.796	541.757	589.692	1098.96	20.0082	41.8362	33.1688	108.693	11.2663	71.5195	18.2039	54.4011
4.4457	4.8638	2.91882	4.37919	475.881	690.423	422.93	165.404	544.997	928.954	290.098	408.791	27.2891	51.924	25.0533	44.6934	29.2594	40.3364	30.616	76.7906
2.40804	9.56637	2.15297	6.65371	138.994	590.933	315.169	676.164	753.644	493.399	483.353	748.45	29.8838	136.305	20.2604	78.6643	32.3423	206.828	17.7039	24.469
2.12194	13.2902	5.14462	4.43201	746.834	923.708	566.959	179.743	236.997	873.462	393.264	1165.57	25.5023	32.3167	95.1588	106.791	39.7479	96.3621	82.7175	168.302
9.47611	4.86103	4.06981	7.41841	654.051	495.058	384.173	840.214	658.906	787.358	658.684	767.775	19.9152	107.435	98.8927	102.271	14.4586	164.633	47.0003	118.2
5.13361	11.5304	4.03424	6.36161	667.438	675.038	84.6046	877.949	553.182	361.546	271.719	838.732	12.3466	60.6936	21.3806	114.092	27.4321	220.925	18.1221	97.7676
1.90791	6.58121	3.79906	3.22101	566.241	563.467	841.895	510.45	565.759	302.673	269.985	304.437	11.5931	72.6681	22.2941	64.7357	36.5439	81.5695	33.5916	89.9665
3.01019	12.4637	6.40523	4.8646	49.9978	658.42	282.924	657.382	569.879	497.456	607.964	1588.69	14.5464	77.2523	17.5251	103.919	19.2712	483.557	23.0567	28.8991
2.82081	3.95883	6.63231	4.28488	408.818	669.324	196.888	363.969	303.897	853.237	597.672	803.605	27.9784	95.4029	40.3535	25.3541	27.9323	81.9706	40.1968	41.1613
2.49818	4.61861	3.17443	7.62264	290.013	511.726	286.914	1135.39	109.627	295.962	598.271	4.54102	41.7416	70.1564	36.9664	57.9361	41.9401	24.1703	37.6513	66.4201
2.46864	4.83767	61.2492	7.17229	368.447	903.534	312.776	439.574	476.589	1116.8	843.529	1156.01	21.6682	103.197	44.6862	38.3881	12.5527	55.5082	16.1213	232.027
5.26509	4.32521	5.87279	5.15696	543.271	913.223	174.797	232.157	533.17	579.547	316.651	820.169	42.7469	31.847	25.2743	72.1154	25.4351	194.84	40.4063	131.184
2.56407	3.87202	3.36432	5.79365	409.311	550.008	140.345	609.263	455.202	279.438	141.759	747.746	21.0131	121.423	13.8382	178.849	54.3637	26.3709	35.3876	32.4519
4.43088	4.05873	2.92398	4.72367	332.906	1035.15	542.614	602.471	508.2	788.313	352.722	886.952	28.2407	27.482	22.9119	41.6632	30.6203	32.3538	19.0333	59.6189
3.70656	7.15596	13.2295	6.27513	839.682	808.781	358.33	298.43	235.86	288.019	702.427	1047.62	21.2935	40.8749	19.3135	173.451	21.0714	119.947	40.2659	21.652
6.36724	9.77533	2.22348	3.54734	442.845	413.424	340.663	1072.66	610.826	610.564	399.283	805.63	23.4339	170.002	46.8555	74.0552	40.921	83.6473	38.1014	51.9368
4.91844	5.01828	8.05134	3.97193	150.926	40.0393	119.838	630.57	313.544	636.09	342.444	1488.3	20.764	213.418	15.9569	48.804	33.8739	73.3335	30.9954	99.0176
8.12016	9.16581	4.59287	6.25736	876.742	665.188	665.974	535.039	549.586	1165.79	214.24	588.558	19.561	69.3408	26.9911	93.7085	13.1495	64.0825	23.3616	104.884
3.23594	5.15126	7.21466	8.67154	679.829	1084.91	335.537	358.384	392.151	227.214	6.48887	788.176	39.5	50.7804	25.4671	69.7147	16.5646	123.037	44.703	149.143
3.64976	3.60855	5.39292	4.24167	585.439	486.844	375.424	251.999	169.911	624.593	599.516	882.297	14.7566	155.594	39.3038	72.1882	42.7301	44.6966	66.9248	593.877
3.20246	5.07029	3.32467	11.4053	251.402	835.499	1140.1	542.219	92.5267	870.705	325.299	966.805	22.0451	43.0478	44.0845	36.3495	11.8171	93.3191	22.2777	35.9024
2.47262	6.52012	6.01916	6.63857	678.333	746.94	279.629	977.195	587.36	403.157	417.255	1318.7	8.65081	61.2582	26.3677	163.513	26.271	62.5717	21.7691	44.773
3.62153	3.27794	3.54496	6.44939	237.073	543.757	181.821	506.476	597.025	404.68	173.512	468.456	21.0885	115.562	35.6254	206.663	55.0498	45.1515	25.5316	74.6735
5.31475	15.9795	6.6611	9.81685	385.557	991.352	143.789	444.365	392.311	1070.42	264.142	849.926	23.9376	156.808	22.2489	63.8871	34.0726	43.3146	14.5516	90.3063
7.56193	6.02988	3.46554	4.56258	746.823	392.398	219.877	1703.01	279.833	331.889	1151.79	1606.8	26.8527	36.3566	25.4529	286.323	24.5868	280.25	26.0806	43.7918
3.61775	6.74052	7.1837	14.3824	563.433	621.92	316.835	143.037	734.998	549.969	582.562	870.991	13.6221	48.8746	22.9353	212.183	26.0534	197.145	36.6823	70.5018
5.40959	3.85542	3.57031	4.42121	174.893	626.152	640.79	587.482	406.575	477.241	197.203	917.796	33.7989	46.9709	37.7472	67.3029	14.8414	148.296	18.1867	239.26
2.93115	4.69288	3.67992	3.20021	506.104	680.583	114.794	598.973	428.109	492.251	126.449	1165.87	13.5391	75.3136	33.3999	233.016	28.1743	143.62	36.3113	34.8932
4.70845	9.27882	3.20821	4.37905	332.948	463.716	525.61	418.985	433.633	378.613	460.887	799.942	25.71	80.0656	15.1389	242.554	17.7236	140.651	14.5493	65.0735
6.26419	3.33393	2.81379	4.08726	147.15	569.207	441.601	626.542	238.083	591.613	188.331	463.388	15.9891	35.6049	25.5512	308.47	25.0402	85.3651	26.7982	16.3985
5.23646	3.22896	1.98194	4.24815	687.317	470.183	184.868	579.798	452.535	767.876	306.145	527.471	75.3688	40.4254	21.9207	188.072	49.8262	107.739	35.4254	60.0882
3.39485	9.80624	3.52287	8.35183	362.284	839.569	394.795	465.454	917.248	1020.27	994.065	375.121	15.1878	46.9392	6.84153	100.471	87.3143	45.6993	61.8717	95.9438
3.17741	6.47416	7.25961	2.34325	131.21	615.819	376.326	456.941	870.871	283.898	228.45	1015.33	28.8339	73.2022	16.4059	35.5243	20.8103	50.6914	28.9478	43.5714
4.98008	8.50576	4.6027	7.6415	502.417	515.196	466.008	695.098	997.085	364.681	599.606	377.293	44.144	94.7538	26.5602	189.345	44.8911	58.7208	22.4835	55.5655
1.68758	9.02181	3.85242	4.1635	282.921	458.911	467.313	775.373	287.64	646.541	74.9625	790.074	143.105	276.312	43.2284	78.6193	12.3063	116.11	28.3779	132.714
3.61928	2.77202	3.44942	9.80808	472.536	489.653	226.79	143.863	493.596	488.759	473.457	653.43	10.8194	109.324	87.2594	43.3372	22.1488	153.776	39.351	91.6848
7.84053	10.6132	5.28026	7.21205	583.419	549.534	107.033	565.092	669.616	447.051	648.766	1050.45	28.2364	71.8733	29.6023	132.06	101.567	37.2714	39.1667	82.293
5.0939	3.79106	2.95353	2.60876	777.003	830.397	360.563	391.473	329.559	579.142	335.983	138.266	33.7207	63.2163	12.7696	101.933	15.3901	51.0736	25.9282	150.495
2.46295	2.92824	3.1111	5.59881	296.831	542.657	476.097	604.61	311.192	691.408	559.408	804.669	25.547	27.0626	27.7309	64.7458	23.1949	167.38	26.1071	33.6916
8.83764	3.61994	2.88971	7.11593	65.884	156.643	445.324	683.009	862.682	603.54	453.829	2.94001	20.9833	28.5884	34.8206	59.9535	10.6998	141.916	16.8132	114.291
2.06576	4.54634	4.85279	2.93839	352.438	1039.17	244.177	970.005	467.952	944.748	265.848	1103.22	15.3383	66.381	21.2674	95.0366	46.25	40.256	21.2017	36.8197
4.17046	2.99692	4.6893	3.87222	299.525	724.115	590.903	995.465	563.768	884.679	310.021	1032.88	31.1026	116.037	24.0339	22.8264	18.4236	109.358	9.55053	7.46706
7.59077	6.24046	2.68191	3.92687	403.376	309.536	525.607	648.999	698.591	953.451	156.232	833.966	32.0454	309.02	29.1062	38.0529	17.8803	77.7908	39.8019	135
2.50171	10.7273	6.7418	16.9833	378.024	817.961	168.611	514.49	364.744	324.697	408.147	855.904	13.8115	38.5492	64.9914	41.2747	41.9302	165.809	30.002	46.3408
3.72762	4.28669	3.49032	5.7377	74.487	540.554	315.697	300.339	161.415	688.919	455.089	1063.64	18.4256	99.0708	32.9654	119.351	47.6273	66.251	32.3433	54.1015
5.88969	4.52323	4.31434	5.22521	421.524	1106.22	96.3938	594.167	87.3983	669.661	212.295	987.488	38.4144	71.2839	10.5889	151.31	29.358	130.342	51.2659	42.4186
4.74812	8.2353	3.32236	4.75364	1152.96	1064.01	95.8031	487.125	489.717	565.298	612.058	1065.88	14.5352	35.766	36.2831	110.92	73.7077	74.7768	24.54	42.9883
5.93863	6.20732	4.01254	6.70864	815.796	796.131	171.276	518.142	566.565	310.908	750.42	957.766	14.2778	65.0243	17.1576	16.923	22.5996	143.648	41.5753	87.1953
5.70922	4.29368	4.02411	9.05771	343.645	387.439	257.431	785.352	452.488	690.109	382.155	357.275	15.0451	14.1313	28.0411	97.7936	33.8745	74.4045	54.2168	96.2825
2.82946	14.773	3.14119	10.0921	452.148	1546.02	710.694	1091.48	666.76	937.803	503.779	1399.48	28.9654	31.9388	20.6349	57.6628	32.0486	123.266	42.1777	60.1679
2.75929	5.10481	5.69026	10.5851	378.51	502.846	247.859	427.909	90.353	456.801	271.293	920.159	16.8819	57.4071	24.188	131.336	18.6629	159.159	32.9321	142.241
7.47606	6.79108	12.3665	16.3269	657.281	588.331	141.037	592.306	264.566	1251.3	88.1088	884.761	16.5219	89.3247	26.4249	99.9549	11.2877	130.563	33.9083	89.7163
2.19166	7.17926	5.17525	8.41743	388.261	313.824	3.90013	380.336	938.577	424.021	486.298	1070.52	38.8483	38.0557	21.4994	100.528	21.8831	48.4	24.2945	40.005
2.17539	4.0984	36.604	5.64307	174.853	307.746	631.411	761.87	695.58	348.498	607.444	671.683	16.2939	122.06	16.7339	47.1526	35.6012	57.8146	44.1828	122.033
2.01317	4.57648	3.15896	6.77967	216.682	811.373	241.464	774.279	379.46	896.281	321.604	487.144	28.611	167.99	35.9954	42.0468	30.7079	107.504	23.5	36.0375
14.0217	8.64762	4.27688	10.2936	269.328	423.014	135.799	1256.32	59.774	447.23	164.589	494.353	44.4925	110.716	44.7907	34.1035	70.9201	70.5407	20.2199	65.4343
3.13084	3.83389	2.30571	5.93587	444.522	364.403	132.569	487.139	504.626	1039.13	554.155	583.897	30.3491	21.5796	20.4963	46.8002	25.8519	156.268	33.3978	191.835
2.65377	5.07085	2.60327	8.93355	679.197	2.01547	213.627	1285.55	399.683	687.316	121.872	1130.66	29.924	139.359	35.4895	131.759	16.7338	16.288	29.3936	64.0431
3.87415	6.09388	5.80664	14.2241	651.349	505.906	487.072	1123.57	404.026	566.178	412.728	564.851	23.4055	78.5774	22.7963	80.2578	29.2691	217.744	52.3412	78.6943
3.93571	7.24881	3.70883	14.4212	451.325	725.376	145.5	570.73	160.752	555.675	197.404	616.486	20.4572	35.5084	43.0841	322.879	26.4338	66.4253	14.6707	32.7211
4.35103	3.72982	4.60106	7.54234	581.343	1028.07	383.952	4.86364	614.672	495.858	606.981	421.625	25.3891	105.939	25.7042	128.902	23.767	210.777	21.0509	80.9717
3.04814	8.30775	2.29207	6.30426	268.293	488.858	287.999	609.647	434.935	630.531	597.001	3.47834	21.1504	71.513	19.4304	155.266	31.3019	164.924	17.8851	144.865
4.15863	4.34687	2.74227	21.2579	469.186	720.095	203.223	721.068	683.309	450.967	246.83	600.038	23.6803	35.5602	29.0929	134.421	26.5898	67.0818	48.9209	25.1186
16.16	22.516	10.2867	11.1236	262.501	571.934	169.607	984.074	942.648	521.883	499.897	92.8755	20.324	37.3717	32.5459	126.191	14.408	41.5413	39.5901	132.514
2.48627	2.73438	5.32556	4.88254	159.243	681.427	231.147	408.66	517.659	543.911	247.294	728.669	31.3039	35.3734	16.6738	146.252	22.731	65.1035	49.6578	37.2284
2.53146	9.80556	5.15016	3.44226	261.47	462.601	231.399	912.361	495.328	845.173	122.349	804.489	30.8813	60.695	29.3579	148.801	17.2693	102.432	36.9119	102.48
2.78767	6.43414	2.94315	6.47059	606.827	504.909	470.47	1267.57	489.448	320.319	121.282	625.312	97.6425	110.758	29.9431	126.474	26.0568	127.692	40.3473	159.92
3.58565	6.57376	4.4584	4.05071	362.516	223.977	472.81	1593.65	692.203	346.858	661.425	943.805	16.3251	91.9925	37.9652	26.7692	29.1182	45.239	17.2007	31.2805
7.63466	2.95268	3.42301	4.96109	265.15	685.429	410.375	741.414	553.653	871.935	788.445	1012.53	26.498	105.127	19.7906	203.954	47.0792	60.2222	15.4934	84.1371
3.44034	17.1795	2.98419	7.27306	822.937	496.103	347.149	389.029	845.029	690.818	331.942	1321.16	36.4993	47.5703	40.2549	185.045	25.1874	360.516	26.5251	68.78
3.03678	4.56978	3.29105	6.08569	1031.05	330.917	367.389	713.546	638.065	888.655	356.052	873.18	29.2992	51.9897	28.9831	66.3468	15.914	206.5	30.5905	25.529
2.28523	2.57327	5.72504	6.29927	161.512	412.757	285.297	1111.14	462.798	737.585	490.876	447.605	23.8804	107.911	42.2836	158.528	36.155	87.6762	43.3105	151.952
2.02408	10.9	3.92007	8.38909	11.8639	720.878	42.5722	632.518	444.99	889.498	406.821	453.092	18.2486	59.1038	28.283	94.6585	14.6589	99.1374	20.5866	23.4116
3.12257	6.99787	3.77367	9.56196	333.45	1007.35	418.781	486.21	764.373	787.136	265.149	854.534	22.8956	13.8348	29.6058	66.3616	56.0849	66.5218	28.6368	37.1165
3.60173	5.72673	6.49349	6.07561	629.703	514.258	956.872	670.854	430.771	930.444	431.216	460.984	17.9498	71.3688	14.1704	66.7797	23.3959	78.2559	20.5297	39.7137
7.46292	7.50615	3.71479	9.5452	288.918	650.872	707.202	682.843	405.754	528.461	688.095	947.248	9.53712	177.955	29.7373	243.25	21.9864	39.2066	37.324	83.366
2.1909	6.56898	5.11744	8.59026	757.961	906.267	344.501	677.263	179.909	202.639	115.784	661.106	11.5174	49.9892	18.7287	52.529	44.622	86.2101	36.8663	318.207
2.46802	23.7257	4.68739	17.6327	445.507	544.397	298.513	1439.28	276.332	800.683	746.188	1114.62	36.6698	382.517	24.7216	94.1712	43.585	94.7268	80.7648	100.437
3.95043	5.30998	4.04081	15.5922	85.1079	1054.25	480.646	500.755	558.338	1003.88	148.406	825.765	37.8359	97.6818	34.9705	25.2164	31.5129	119.906	4.22851	112.985
3.29954	10.8511	4.2538	6.13831	473.673	810.913	757.369	1437.64	260.939	924.971	365.081	456.258	53.3254	160.75	35.9213	38.9302	8.28779	175.552	22.8816	30.5774
8.72197	8.08848	6.44009	3.91375	241.812	721.254	8.74084	683.977	168.232	997.403	79.4816	464.615	20.0216	28.5819	14.7292	148.993	44.5496	79.6943	27.3003	197.146
7.89238	8.57698	4.24625	4.3957	389.263	796.593	96.5655	899.627	323.034	786.964	330.373	974.064	46.5646	52.4865	46.4646	79.76	29.123	77.384	20.351	117.429
4.96569	2.9294	2.90682	9.61668	522.916	605.91	172.783	892.123	420.135	271.992	449.931	105.74	29.7307	94.1172	21.0958	27.6378	54.9793	112.881	19.4274	208.832
3.60314	6.93597	3.69683	6.15145	115.953	1007.59	364.063	139.558	400.638	839.607	812.631	1084.43	13.9166	166.384	29.5228	60.3473	56.4091	120.065	78.9385	72.0772
3.32812	7.3248	2.82932	5.78965	214.195	684.604	246.434	1132.02	270.051	737.049	188.073	548.813	27.9599	136.757	7.85311	107.465	42.7396	240.04	110.466	131.899
5.21891	7.85484	2.23738	26.2962	308.423	675.547	218.381	556.64	544.134	913.183	1015.46	1228.32	34.4138	93.5624	31.9898	62.9879	41.8619	65.3568	28.3489	61.1168
5.59094	6.77923	7.96416	2.84637	321.74	372.248	391.859	696.87	823.967	807.954	384.779	489.728	36.6822	84.9687	29.0214	153.364	50.0346	313.696	49.4876	51.6726
4.18373	3.87456	2.376	7.27524	822.597	752.374	283.838	709.436	394.881	752.189	182.93	604.64	12.8161	61.2714	29.9146	64.2476	38.6822	624.633	25.9246	158.311
2.64119	2.70464	4.47298	81.5675	259.151	410.841	145.983	1016.4	294.653	820.473	437.362	509.262	18.5909	62.7813	34.9238	69.9206	27.2865	187.861	32.4474	42.8097
1.64559	13.3105	4.24725	6.68304	330.356	1119.69	361.075	956.376	413.029	511.713	189.992	1160.64	50.1966	111.83	30.3327	68.8029	14.4245	50.7	31.2699	39.4012
3.42695	13.5009	6.85563	8.01813	454.238	715.215	394.863	680.882	527.244	562.532	811.542	747.245	41.7387	79.3159	12.1132	63.3023	31.2906	66.8941	28.6196	42.0818
3.42476	6.52418	2.94204	4.98392	574.882	324.415	535.138	1046.79	232.355	623.952	916.308	350.561	25.841	177.366	19.8232	98.6985	22.1788	77.7906	24.557	45.6709
2.65198	5.12711	4.50477	6.79158	520.519	730.677	350.368	344.582	991.311	496.773	383.926	596.937	22.5396	116.488	27.115	144.084	46.3718	180.322	74.076	24.788
2.65133	20.0902	5.97981	4.90565	333.232	339.881	164.701	4.60984	278.55	603.174	833.059	782.866	24.7486	48.6023	26.2526	170.542	48.1605	109.425	35.8707	59.692
3.65852	3.55882	6.17087	4.52373	370.77	572.681	103.639	792.402	364.655	413.814	82.9886	324.804	30.8457	22.5456	23.104	33.585	13.8183	33.5338	27.023	118.317
3.07949	3.89576	3.73509	3.44458	78.1289	573.356	249.415	624.076	450.31	570.092	267.654	560.733	26.7939	55.6042	12.473	134.679	34.9634	81.4051	51.701	25.6892
6.31867	4.58995	4.0453	21.7332	439.297	284.968	899.499	805.847	375.427	720.06	142.191	557.777	23.0223	75.8199	28.8904	38.7348	37.7936	192.704	28.7712	50.2381
1.9046	11.3971	7.67302	6.8281	16.0113	365.621	852.287	967.997	479.759	690.156	144.448	886.278	46.6792	21.1436	38.6102	36.6013	39.3848	136.127	47.813	25.9405
13.2882	6.38755	4.47634	4.29541	744.147	589.411	744.128	501.017	282.553	621.243	379.209	235.045	30.4953	66.2293	20.6703	40.4637	41.7648	96.9953	13.4253	330.714
4.3735	4.85939	6.30297	4.819	622.26	835.332	179.77	663.729	164.927	311.144	140.263	822.058	42.1355	58.4577	30.4853	49.2086	16.4066	75.2925	28.2599	285.414
19.654	7.41888	4.68005	7.1074	205.01	821.485	217.718	1450.1	191.757	313.163	397.778	750.488	53.9583	57.1701	43.2027	164.605	22.5016	26.8922	26.3303	19.9727
4.91559	3.71943	2.3579	2.10661	86.6036	779.642	192.557	753.082	1224.97	621.82	7.75232	1190	29.3721	174.053	31.0171	294.651	18.8042	83.4829	51.3927	79.5274
2.3108	2.79448	4.86709	2.29264	349.638	990.95	168.159	1371.69	557.717	938.691	869.971	695.533	37.0757	48.7442	15.8987	214.496	13.9964	17.6733	52.2545	210.01
3.90176	5.16123	4.30065	9.90759	303.322	1077.64	152.977	554.814	340.612	956.26	138.727	1203.07	13.6871	150.22	20.3054	33.2655	18.2695	179.025	21.6375	25.4838
4.02112	9.62126	3.96876	12.6914	281.468	669.946	893.334	616.556	217.547	164.459	176.775	931.686	37.8142	56.6953	19.4643	25.8923	31.5706	71.751	43.7957	215.637
4.67419	6.45492	2.21622	6.54359	338.971	491.863	5.15075	466.783	107.808	786.936	383.918	153.008	63.333	192.938	11.6625	88.7345	41.1948	46.7282	73.218	44.3357
3.18041	9.58795	6.33315	7.58198	706.758	527.64	395.243	893.811	170.547	532.607	972.003	746.275	27.644	73.5082	36.1584	19.5049	35.0821	197.247	20.1441	142.596
9.89782	7.15525	7.27911	5.22174	280.443	728.418	452.576	547.843	100.909	610.912	334.806	954.388	27.0969	20.2758	30.2924	69.0793	33.3084	584.198	20.4436	46.0527
4.11497	8.59488	3.34415	8.94369	735.61	1010.67	417.923	1153.22	165.183	570.961	198.722	635.08	25.4006	88.2569	20.6218	57.3355	25.3243	154.104	18.4454	61.2047
7.83629	9.8193	4.0451	15.0771	554.376	612.748	531.318	1637.94	285.241	756.104	323.923	521.577	39.1823	44.6003	10.7626	139.713	30.5454	120.205	35.2607	10.1557
6.44253	3.36106	12.0248	13.8339	659.131	539.611	346.384	558.534	512.383	773.136	196.585	452.848	26.1423	74.3429	25.2105	91.9214	41.2144	70.8986	63.8373	34.633
2.68954	3.53326	4.68584	4.88782	853.513	563.678	650.208	909.935	438.929	325.967	222.022	608.77	15.3466	31.9272	57.3686	78.283	24.1634	130.556	38.3627	25.9202
2.33634	6.3754	4.15437	23.0516	1139.48	406.383	336.195	444.952	269.676	545.659	160.574	939.379	29.5708	65.4727	20.5251	68.8273	17.4172	54.5207	39.9998	34.1833
2.74477	8.69386	2.35803	3.22839	340.3	500.412	224.754	551.857	988.861	739.781	550.77	948.165	43.8997	37.887	9.05698	28.2899	19.0852	194.343	18.2071	58.0812
2.61757	3.65395	5.29083	5.02684	363.049	1014.89	189.631	697.582	367.415	743.467	317.45	621.972	35.0341	183.129	812.281	46.819	24.8077	71.6942	22.0973	87.598
2.36661	6.52767	3.74737	4.61393	398.972	486.408	501.02	611.58	175.585	679.261	135.922	637.678	15.1628	201.414	29.3535	69.7275	44.7527	43.0403	21.085	70.6323
7.72252	14.0006	8.50496	9.18744	155.898	516.921	90.2845	781.047	557.593	936.28	416.881	1132.28	40.7158	143.205	36.8346	188.168	26.3765	79.1166	38.1052	85.2479
4.9649	5.51501	1.40028	8.31845	486.929	277.575	318.391	870.144	135.6	595.384	3.25492	328.111	47.1164	105.705	26.6723	61.9954	40.9539	99.279	45.8178	119.96
20.0653	9.75769	10.0748	3.75709	255.395	410.364	452.95	508.998	320.469	408.354	185.086	633.852	41.4577	112.603	32.0308	45.0133	44.3504	120.937	26.0311	72.5188
4.30192	4.94346	2.03257	8.32166	750.143	553.777	124.368	428.674	323.998	500.539	565.457	634.482	19.9118	62.7262	34.3546	1.51207	33.3592	41.7841	61.2312	168.97
5.0277	6.61416	4.43642	8.55454	699.905	556.207	207.758	491.147	726.135	335.67	468.476	1136.39	71.0824	152.873	10.5163	34.6368	21.5866	81.8452	12.2799	73.2951
4.93918	4.7277	4.64668	11.219	466.334	954.243	365.091	795.189	794.395	538.764	158.23	844.886	26.3122	114.67	9.76547	54.9528	22.4886	51.5017	39.991	140.306
7.3591	3.0664	6.35601	4.81296	288.23	480.529	54.3643	615.077	666.387	326.006	774.005	544.647	17.4174	131.466	25.8835	53.3464	55.0898	146.205	38.4858	95.4104
1.79405	10.8797	2.89325	8.9784	592.621	640.914	531.692	867.48	757.209	836.32	275.289	612.427	38.7127	48.5655	43.5712	52.629	21.1598	206.193	25.5781	80.6463
4.06649	5.94309	4.51064	3.46042	652.716	1058.19	302.441	1553.12	187.515	635.682	6.21073	746.124	87.5053	15.8512	18.5886	76.9209	40.4866	54.8741	37.7956	106.592
1.80092	15.0832	4.26857	5.42989	603.837	1108.09	522.286	565.355	488.989	469.427	317.28	1159.71	17.2346	99.6115	25.884	236.447	23.0172	53.321	15.186	56.0386
5.62026	7.46613	2.47108	16.5995	439.803	781.265	840.713	1370.88	142.888	428.444	61.1189	688.77	19.181	157.433	25.3807	87.7056	29.7735	70.5174	30.2806	89.1919
3.6022	7.92197	8.29012	6.48876	145.03	527.358	195.226	621.001	601.268	489.737	368.326	753.047	46.7988	32.1848	9.85706	39.1436	22.7195	92.278	14.1114	91.516
2.60402	4.92799	1.94466	4.93835	290.721	381.149	498.072	955.672	458.628	741.105	488.103	697.944	39.2941	42.1769	21.457	89.2887	12.3238	25.5469	61.101	122.754
2.58452	3.01095	4.13852	7.94259	351.219	339.753	170.652	907.144	68.8716	323.876	203.508	1029.52	32.1657	35.5725	13.999	112.652	28.6415	81.4825	20.0604	28.4916
4.17605	7.34365	2.59249	2.63822	447.044	621.86	415.226	1048.81	719.393	942.753	180.255	558.988	35.7378	19.9017	20.4553	76.6488	23.1463	29.9911	29.8594	163.427
4.01225	3.14571	3.14258	6.19269	749.705	746.102	806.218	485.755	574.383	719.605	342.922	773.722	64.8432	206.451	18.7456	137.486	45.8584	92.9313	31.6392	108.645
4.95275	9.13526	5.14308	2.66241	343.739	513.459	308.772	615.234	250.208	486.992	3.18273	1227.47	45.8154	33.8611	43.899	81.4065	24.0399	56.7809	36.9123	251.238
2.9139	4.4506	4.17173	15.5583	480.162	584.384	347.179	1105.11	268.876	761.691	155.165	477.819	41.5908	79.4875	56.1062	167.719	34.3331	103.033	25.5852	12.9617
6.35985	4.36778	4.15076	13.2905	354.867	694.745	213.519	595.507	743.057	735.624	130.315	151.209	25.7721	34.899	18.4119	46.2498	51.6294	160.38	56.1824	183.09
5.7377	8.64778	5.42119	5.0002	384.699	394.028	208.739	829.394	489.781	669.532	157.16	1019.54	37.144	40.4831	3.80623	128.553	23.3053	55.0819	39.1991	214.19
1.59352	6.51966	2.53243	9.18013	539.827	475.091	287.097	658.655	442.088	820.091	589.998	426.061	37.7959	171.774	36.4446	44.33	29.2702	83.653	50.2943	117.948
2.56605	11.9996	5.20632	3.23715	436.12	605.288	429.565	920.856	270.155	484.139	708.175	1021.37	29.9461	97.2514	19.483	49.5374	26.7361	59.4759	40.0546	62.4735
3.90623	4.69406	3.86687	4.71094	182.23	549.934	228.05	6.8468	195.104	888.111	411.929	752.806	38.1305	128.266	40.9846	31.4264	34.467	73.3393	31.4077	45.5207
3.7746	4.59046	7.62463	8.15243	353.567	425.177	223.422	1003.58	557.85	664.16	153.992	659.347	16.7406	303.088	19.4909	198.567	45.2784	103.108	39.1448	94.3444
2.65719	3.86014	3.7027	4.60165	463.618	615.804	287.899	367.601	512.566	694.504	10.6653	991.601	54.3092	64.9123	15.0166	102.541	28.1156	76.4139	32.6742	110.009
3.3932	5.88616	3.27886	5.01329	22.0834	611.753	350.163	496.058	913.531	528.444	174.833	783.731	28.6724	138.533	22.3937	103.496	33.9615	36.7008	51.9692	23.827
4.36667	14.2141	9.43507	10.6962	140.907	328.51	537.834	421.704	259.57	739.197	283.805	654.596	36.1346	36.48	13.4763	214.921	53.6049	52.8161	44.2502	19.6388
4.36395	5.02675	2.88128	6.9622	330.818	598.327	333.377	1077.21	107.704	669.764	548.912	442.692	37.4528	78.0337	25.6297	40.837	33.4865	48.5053	16.5467	53.7181
3.6199	3.81374	2.36798	5.49034	131.623	497.391	397.544	2.37046	918.529	602.897	211.395	229.715	56.748	180.453	32.3907	49.0775	20.8927	95.553	55.143	103.151
6.94037	11.4279	8.42783	9.88032	271.957	655.335	809.405	410.35	553.015	693.825	780.892	627.293	30.833	18.1014	23.6294	19.1364	26.151	272.182	16.1641	56.5505
4.22748	21.0778	2.04402	8.1198	670.302	749.155	263.451	472.391	793.065	352.119	264.847	463.225	36.2164	186.512	24.1291	39.3229	35.7838	120.444	36.213	129.77
6.66187	6.05291	3.11544	4.42447	812.566	608.849	201.488	1026.45	294.893	471.155	123.921	571.947	13.6961	44.5313	36.3011	138.563	26.2441	145.046	47.3758	59.5508
3.78402	9.02992	2.66605	3.42211	121.49	520.536	411.877	1016.89	524.897	626.925	456.312	753.535	35.5472	343.754	4.87193	182.263	52.3665	452.21	25.4426	138.21
2.86406	3.90309	3.90774	5.46474	666.561	379.642	106.734	562.834	291.842	948.258	390.214	959.263	40.4972	262.481	19.3763	38.2116	21.2956	105.61	35.3225	55.3867
5.07454	4.72929	3.66966	4.30615	429.04	671.978	539.128	291.358	101.455	1171.98	216.046	819.167	34.2868	28.5073	19.7597	111.899	31.0665	129.684	26.2401	134.472
5.03769	4.81933	3.24897	6.56758	461.948	538.015	283.029	844.856	628.324	375.162	1212.82	1097.15	40.5156	62.7715	15.0966	130.52	49.3311	24.3358	16.4678	232.046
2.49663	4.60302	5.43114	4.79847	548.428	574.617	183.902	934.596	180.804	590.597	189.498	801.27	27.2181	35.3947	21.2753	159.848	63.1083	103.506	21.3542	108.03
1.92323	4.4837	2.95153	5.86136	58.9222	632.642	630.129	851.146	573.578	845.394	560.357	1039.4	13.0236	18.7763	5.3977	201.457	34.7535	59.4081	16.5856	48.3235
8.06291	6.61613	2.48197	4.73856	267.24	505.856	313.957	630.984	232.629	698.906	402.613	366.911	22.352	72.641	18.4764	181.412	21.5889	44.5878	36.8301	94.8763
2.76344	11.037	6.61109	9.57304	671.738	621.422	221.945	417.64	393.993	1013.3	735.375	1043.08	16.1636	81.2096	32.5212	41.7164	32.2645	157.703	43.1233	33.9901
4.11757	5.53547	4.29423	4.17405	624.476	1644	326.503	562.375	204.116	397.941	658.504	1092.59	61.2419	78.5276	40.8242	85.7635	38.3309	101.855	31.9848	66.6648
8.04726	9.53068	4.64235	6.59432	79.66	431.231	149.091	463.776	204.915	491.537	186.852	415.569	23.248	58.3822	11.9586	38.0146	23.1681	52.2901	25.3019	58.4607
2.69495	3.76508	3.70717	41.2818	816.541	817.005	542.626	986.751	63.7206	734.579	167.654	1170.07	34.3903	42.9624	32.2401	31.9767	26.699	148.464	30.892	63.498
1.56922	3.6077	2.27192	9.54951	352.014	493.978	497.07	677.873	417.027	453.552	370.188	93.055	30.4084	129.814	46.4888	56.0226	36.6754	73.8307	20.0479	97.9896
7.08183	6.08957	5.03213	4.26174	1224.17	594.469	817.17	838.336	176.579	291.253	335.97	1137.85	50.4028	33.9566	25.0986	54.7435	49.9019	224.625	66.1346	51.9141
5.16952	4.40074	5.53106	6.28009	467.526	922.67	582.606	260.664	215.177	746.207	991.519	474.682	50.401	115.557	28.7324	37.7273	23.8887	69.1134	25.8349	64.2612
3.38473	10.2813	5.60057	5.14468	226.129	750.757	568.994	531.78	275.76	670.183	345.463	460.788	26.894	113.938	46.5183	110.978	19.7395	124.03	10.1275	53.9448
4.22401	6.40553	3.88166	4.36671	205.419	946.256	244.633	818.859	393.535	725.075	517.282	503.061	43.3729	160.293	63.4859	86.6871	38.906	130.268	56.038	54.3616
3.52992	8.76381	1.77418	4.35179	474.216	958.08	647.226	1138.23	610.931	489.673	438.136	559.689	36.8393	48.8187	33.9286	92.0114	24.7985	200.745	18.2309	112.618
3.03575	9.01632	2.15692	5.92463	206.407	671.094	319.784	1276.52	90.0763	453.073	263.832	557.818	41.7439	47.3167	27.1806	31.8146	33.3855	85.6208	23.5735	98.5446
8.96459	3.3513	3.91326	6.31173	120.912	927.903	694.514	393.56	438.151	669.811	151.261	378.908	22.5316	50.6659	34.0914	86.0356	32.7093	243.014	60.1546	13.6332
3.73196	5.13889	5.72154	6.00993	797.826	1107.23	1084.97	441.745	441.125	457.152	478.475	1134.75	82.3618	108.895	30.3639	56.2172	14.3491	72.0029	32.2553	22.4285
2.83354	6.61303	3.45707	9.60993	261.937	1097.78	276.94	739.878	175.204	578.621	379.826	279.645	15.6896	21.6296	13.4802	63.6014	33.3357	70.3007	38.1061	163.123
3.1749	6.0513	7.55195	2.64173	549.662	724.005	220.987	695.379	527.983	708.262	390.934	887.153	39.8352	183.273	42.0774	106.079	44.6185	129.083	35.1725	41.7271
4.71808	5.79864	8.07119	10.1885	318.524	792.559	591.52	595.317	456.105	665.582	484.129	559.12	14.1712	100.359	13.9444	72.6351	20.8389	100.896	28.6201	55.9233
2.39157	6.28998	1.90366	58.1286	605.071	776.338	465.938	922.935	171.245	583.404	677.747	751.915	29.3148	126.923	20.0188	108.285	25.1179	80.8519	51.6338	45.1046
4.51907	12.8688	4.80864	7.82853	800.952	607.925	123.635	690.885	420.19	589.079	132.211	462.186	40.729	63.5644	9.49847	215.459	24.8509	137.162	28.5643	57.89
4.82882	11.5612	5.59022	4.616	168.026	353.272	223.868	785.906	228.675	645.118	461.211	1184.68	17.3018	82.143	23.8377	78.7435	40.4398	186.468	25.7763	144.37
3.55927	7.25388	4.88375	4.25969	474.481	421.859	225.367	627.758	634.484	399.841	1387.01	405.39	78.6887	60.9022	19.4213	178.3	54.8216	116.635	19.3402	191.805
2.3676	5.32024	3.18495	6.04074	662.49	356.069	221.8	466.779	312.786	586.655	252.391	574.596	27.9624	100.223	39.7685	134.648	43.4079	161.882	12.9179	54.4883
2.11941	7.16595	5.52423	13.8336	203.467	183.211	763.439	1326.12	574.936	645.326	599.932	497.134	11.9613	64.9344	132.623	158.277	29.1603	136.405	28.0798	91.1536
5.61808	7.5262	2.36704	7.41981	339.705	865.241	146.309	840.196	436.947	473.682	206.554	809.375	23.7918	91.9285	15.63	56.0214	27.419	102.474	16.8679	123.83
2.44711	3.90203	6.76106	8.34451	392.08	716.39	82.7138	1233.43	951.668	509.866	399.207	1128.23	38.7921	62.7788	31.8465	97.1067	20.6702	122.557	20.8285	24.266
2.45425	6.69193	5.01061	5.64468	272.215	433.736	375.464	546.464	697.324	630.066	177.86	688.964	31.5343	89.7495	91.3315	62.381	67.4559	54.504	26.56	29.5231
1.43801	4.15296	6.20296	8.20158	571.408	952.607	285.102	919.559	237.769	638.531	805.037	623.236	33.3854	54.0444	62.1379	226.827	20.6509	169.223	22.7126	26.7475
2.32813	16.5181	8.62337	6.11786	203.467	661.431	5.09866	997.434	57.8529	244.321	129.282	1265.61	22.6657	68.9087	24.429	85.157	13.8175	208.804	57.0881	155.978
2.94284	10.1764	9.42256	5.53625	190.168	898.945	200.797	1121.49	634.299	524.493	147.894	1350.03	8.83714	28.9777	17.3653	59.5473	15.5851	62.1615	25.5509	121.484
2.04334	3.60007	6.76051	7.72268	160.965	386.258	196.164	1281.02	482.09	697.256	212.416	427.322	37.7876	66.3315	16.4282	55.94	40.3827	53.5511	66.2245	19.6824
4.36666	4.74127	6.63083	12.7122	187.613	491.627	439.373	943.45	704.089	673.299	144.736	748.898	39.7694	23.8623	23.243	21.7289	29.3265	196.904	17.194	96.2095
6.92433	8.76072	239.145	7.60952	450.317	572.058	274.492	772.015	1159.68	401.538	366.679	750.32	28.4844	51.0668	39.9284	133.698	24.8698	95.4204	34.3707	33.7886
4.748	4.21852	3.91897	3.56323	622.532	698.627	181.002	393.037	688.21	730.542	774.034	1795.18	21.4072	111.915	9.75667	82.689	27.5333	145.371	21.152	61.9179
4.32518	6.88915	1.68962	13.2892	525.373	532.744	859.076	469.484	126.083	1138.67	473.902	666.418	33.9281	100.822	10.1499	45.8656	32.8874	37.5598	32.5053	18.531
8.73522	7.27497	3.15612	7.39486	703.181	499.937	610.23	486.321	202.727	1110.29	358.531	248.485	17.5211	78.5302	15.5587	226.704	25.7806	86.852	35.5147	74.3826
3.04691	9.52974	3.87148	9.47381	326.34	1377.01	122.874	782.137	572.898	233.52	267.003	569.492	48.7148	79.4614	34.5957	165.982	22.76	95.4549	39.4152	98.8733
2.94381	6.51199	3.17688	9.78344	470.707	945.199	464.803	774.067	243.327	571.008	66.7411	549.679	18.6224	72.8391	25.0212	48.5412	27.0583	141.333	45.6959	233.517
4.35965	10.821	4.00149	7.99451	409.438	459.823	231.833	550.461	205.175	445.757	346.05	3.18076	10.3002	28.7474	25.5443	72.8748	23.6511	110.623	69.9923	123.693
4.29676	5.43026	8.96539	8.0377	437.249	565.31	289.319	3.56433	490.066	302.791	1073.17	886.699	20.5537	30.1212	22.6043	44.8691	62.1795	56.833	26.8001	41.9005
2.96293	5.09304	2.80767	5.73864	589.624	453.424	340.106	442.806	409.191	996.455	189.058	728.237	48.0035	41.0944	41.9105	80.4627	13.9359	91.8864	31.8936	139.871
4.54042	5.36919	2.84005	3.40058	209.105	694.321	584.171	506.866	258.462	617.384	598.879	863.998	29.1549	34.8956	34.5993	46.7954	40.455	53.9443	62.5969	30.7038
5.28197	7.76762	3.07172	10.2041	759.42	598.996	5.31606	1399.7	690.502	411.838	663.044	843.395	36.0937	85.9929	28.0288	50.5032	37.1483	70.3474	49.133	175.151
3.23192	6.23469	4.05641	7.62559	338.542	717.922	499.406	669.07	395.639	651.554	172.481	1217.54	26.6111	156.04	19.6421	58.079	38.4077	132.291	24.2559	57.2399
3.60439	4.54544	2.30374	5.14523	433.406	539.736	643.072	331.765	405.993	371.28	387.855	328.666	26.6391	58.5811	23.8467	63.3327	45.8783	129.284	10.8461	154.474
8.49781	3.15797	4.22804	7.32805	414.251	1731.3	224.85	591.688	424.38	565.311	4.8396	767.696	27.4178	48.8395	18.1895	42.8157	25.8987	39.2994	26.55	193.899
6.10306	7.19017	7.58096	2.67824	150.302	420.657	184.577	1192.7	228.59	752.641	162.873	381.744	23.0102	20.1912	20.6887	51.2602	47.9165	125.005	37.5934	91.2443
2.55842	4.86416	2.0235	5.72325	212.644	812.211	386.161	326.233	652.912	253.159	337.65	974.817	9.85784	224.106	29.5376	45.3015	26.4183	52.0941	27.5042	26.5698
2.63986	4.90809	3.08039	5.22323	174.737	670.319	378.961	583.448	251.101	567.453	462.169	412.494	43.9685	66.7094	121.16	224.165	29.6697	260.261	49.4305	24.9102
5.94307	7.84982	4.2636	4.1159	594.538	815.216	264.538	821.955	293.992	1358.77	553.648	619.254	28.5721	282.411	54.6369	90.9205	23.499	129.766	13.8954	85.992
5.4505	4.07802	4.83412	13.0393	287.228	400.37	540.868	567.907	515.77	611.147	339.06	419.63	34.8753	131.123	46.636	72.2723	23.1518	69.8696	24.9388	29.6689
4.72578	8.8229	3.4835	14.7598	156.827	962.039	145.961	1142.11	579.036	717.211	349.875	832.575	29.1882	52.4768	27.7415	62.8087	38.4824	24.5771	20.7309	70.4373
4.11765	9.3743	2.66165	5.00666	316.312	240.408	308.833	1108.42	250.289	508.422	238.207	798.009	13.8712	126.764	9.62084	69.2261	23.1192	248.487	27.356	126.731
2.93164	18.1406	7.58308	9.20162	298.134	530.967	376.286	927.143	817.415	727.979	409.904	618.198	26.3839	122.645	39.8062	111.445	35.6371	78.2856	26.1973	58.4426
2.5215	6.4951	4.79236	7.01137	782.527	834.893	412.536	519.53	392.552	614.684	478.46	1111.94	25.8827	177.141	56.9615	147.826	21.9721	110.377	31.3678	178.621
1.87267	8.74846	2.20665	8.70271	628.234	252.383	145.08	928.085	216.643	687.021	369.273	678.574	32.6455	40.5279	30.7131	50.1322	20.8215	142.665	22.7672	35.2898
3.46073	16.5064	3.48666	3.84498	113.743	566.596	345.736	845.71	773.22	951.506	1147.6	1467.72	28.6511	93.9769	12.5067	64.4689	8.50741	50.9095	28.5836	124.488
3.09661	6.21096	4.81579	2.70895	348.863	500.847	322.774	638.399	74.7887	652.895	142.814	563.141	28.6571	158.049	45.2197	67.1004	31.0838	89.0661	27.5368	151.995
2.68889	5.54458	3.68957	3.59637	836.061	598.494	840.423	147.057	308.276	869.597	764.36	536.59	21.6356	117.071	37.2247	47.1895	29.6811	125.975	50.6332	79.085
4.89362	5.55067	4.10758	9.21363	411.513	823.609	330.476	127.365	469.544	414.33	159.861	76.3996	25.7449	89.3546	40.1087	89.8188	37.6973	128.798	17.9922	55.2438
2.63366	5.99168	3.60041	4.95256	786.559	478.121	597.328	1023.34	170.241	454.307	241.943	1358.33	7.79572	64.1369	27.6272	81.5272	26.4458	73.8422	78.5208	114.486
4.54774	3.19426	4.72357	10.3671	127.761	692.12	127.437	643.515	229.964	1170.43	105.518	985.906	59.5648	100.676	44.6767	114.895	32.6639	230.38	47.8991	102.542
8.65803	12.4819	4.29962	2.65875	448.13	332.318	332.173	843.309	354.191	286.279	148.788	969.97	31.6408	223.589	22.0297	173.646	29.8451	126.594	19.1692	64.6765
4.28878	11.3612	3.47513	3.94781	708.75	500.703	166.098	911.28	156.073	984.15	229.477	1194.09	50.3211	90.1437	59.4148	41.2344	41.9194	129.668	39.2832	132.028
3.91079	6.24722	6.2899	11.0195	760.082	634.979	174.545	916.828	189.139	462.87	735.313	389.5	48.0802	57.5893	24.4926	68.0529	25.1012	36.0199	14.8639	92.9574
3.16367	4.18343	2.32071	6.16587	285.171	712.407	386.615	899.629	111.941	661.695	271.467	614.87	42.6545	90.079	29.6316	131.374	23.5005	55.0545	20.1747	18.8572
4.73341	2.66484	3.0973	3.33144	293.29	454.37	103.818	212.667	895.919	259.553	280.953	925.048	42.9298	30.2261	28.7729	151.566	22.4178	69.288	58.7351	34.7413
7.82325	6.95365	4.44549	3.63908	167.461	438.038	238.426	413.148	127.444	639.914	1072.2	781.057	16.1924	143.514	11.9905	98.8157	26.5828	137.838	44.2242	52.8674
5.00598	9.54382	2.4688	5.91948	368.686	276.789	73.1382	789.937	454.476	933.117	363.259	843.756	42.2062	49.5831	26.7988	55.4785	42.2233	142.087	14.4083	199.795
2.23234	6.03416	11.1805	5.56238	209.893	549.264	666.692	638.795	494.365	539.183	228.002	717.085	43.3092	140.943	27.2114	165.158	35.7398	144.218	40.5935	26.5251
2.72303	7.95537	9.37276	6.80779	126.166	365.438	810.456	795.4	612.017	492.05	212.044	1347.85	36.9977	215.691	4.73497	39.7154	29.8551	94.3812	32.7873	37.6843
7.69977	17.0067	2.48643	8.29841	762.549	307.821	864.904	752.793	343.988	663.54	409.314	584.972	18.5733	15.8272	17.517	105.885	31.206	164.425	32.5715	52.7623
4.92946	5.50247	7.59054	3.87383	660.063	370.566	418.067	829.339	705.628	971.641	558.905	816.272	35.9361	178.222	39.1363	92.8256	30.1161	119.368	23.3942	86.3254
5.42204	3.97775	5.85435	3.98564	125.454	604.518	454.701	405.336	151.909	635.272	208.674	681.916	21.6806	17.2847	14.7548	100.941	47.1116	110.232	41.4361	35.9124
7.11072	12.4989	2.98984	3.81735	197.115	628.788	169.831	529.001	373.176	563.089	537.439	255.84	33.1938	59.4484	25.7591	44.971	31.2834	83.3988	36.245	49.8473
2.70071	3.37766	3.44867	12.7378	794.424	467.739	341.142	996.637	267.71	733.544	449.659	1232.3	15.9226	297.438	28.243	105.104	23.2154	42.8396	29.1963	40.7245
4.75414	3.93675	2.61997	6.7962	376.926	747.294	543.818	693.38	849.482	814.028	198.57	521.524	24.6984	16.9941	19.7092	95.2813	30.7534	49.0148	20.1104	47.2615
2.86699	12.0269	11.2704	4.03945	379.351	200.957	289.152	676.721	201.089	438.091	155.188	685.426	27.6909	71.722	21.5364	88.9951	32.6596	75.4811	23.3898	44.2074
5.85669	6.23669	9.21887	7.83134	1294.62	421.219	259.387	966.277	330.453	1020.31	751.146	405.046	32.3362	160.709	22.7997	61.4535	29.3029	62.0756	20.771	66.494
3.14472	3.8771	1.50497	5.21291	261.699	908.554	171.651	647.454	387.942	539.879	222.883	890.101	15.2508	101.512	21.7019	143.851	15.2776	139.327	35.866	47.1293
11.7702	23.1597	3.63572	5.33418	1030.89	1086.32	206.369	457.756	173.763	622.894	157.474	551.707	32.5431	47.186	16.3564	88.1843	52.1728	124.233	29.7196	135.441
12.1982	6.8013	2.01802	5.60667	657.951	49.4867	3.05562	451.202	409.419	940.799	315.652	805.926	45.1251	121.038	25.0044	96.839	14.9204	202.437	27.7369	235.15
2.93877	5.0823	5.91487	1.99439	163.263	500.084	527.419	526.029	293.552	481.129	712.288	992.63	20.7294	92.0392	15.1154	72.1155	25.98	207.26	32.3842	41.2366
3.88495	5.95509	5.84795	7.86139	196.485	398.787	845.211	837.659	176.899	467.414	475.805	542.76	39.8911	80.9615	29.04	117.08	12.5737	195.806	23.0804	86.9841
3.08204	8.04465	10.6482	12.305	343.187	663.983	209.231	662.798	867.362	329.536	246.482	751.747	16.7423	49.414	16.728	38.9642	24.7589	488.437	70.7207	88.0887
3.45162	12.4795	3.73365	6.92045	790.541	432.315	521.435	260.358	434.032	657.128	324.441	780.066	28.7354	151.823	35.5782	120.705	31.0422	99.4059	25.0822	141.843
7.99948	2.89504	8.54412	5.51023	130.238	826.814	503.95	722.991	266.32	882.111	279.522	439.487	25.9463	291.858	23.3081	53.4492	49.5196	103.095	29.7138	31.9886
1.88167	6.51014	6.5903	3.04428	445.984	1050.81	1074.32	627.217	376.314	281.493	291.211	497.095	15.2186	83.5795	52.3557	82.3211	9.09699	74.5681	26.0534	131.459
2.50115	2.55584	2.67757	2.90187	695.453	529.193	195.594	685.349	362.049	968.552	353.664	318.657	13.1929	53.4373	20.6396	65.3315	11.852	112.351	20.3711	83.8877
7.62925	4.91003	3.113	14.5414	612.814	397.103	269.924	920.108	315.582	248.419	219.804	245.64	16.6349	26.5247	34.4532	182.944	48.0947	122.5	28.81	33.0799
3.64426	10.3176	7.58611	5.41956	200.376	961.588	359.811	683.737	627.451	1032.26	567.534	869.124	35.4234	7.13597	36.2931	79.6	47.2349	210.529	27.3736	52.1193
2.39259	7.51528	3.98665	6.71019	847.231	690.693	532.22	796.04	195.906	372.922	742.394	2.53771	39.6764	109.39	39.2513	181.055	44.1235	74.0684	17.3425	154.454
6.35811	4.36362	4.80275	7.97005	153.204	1172.67	383.685	401.577	618.443	604.561	171.391	821.658	23.7637	112.441	24.8442	125.25	37.0373	129.057	25.6416	77.3126
3.98548	3.81162	4.87032	14.3123	380.219	389.978	322.776	815.25	102.668	460.967	630.383	1064.98	52.0166	44.245	24.45	53.0142	27.8741	118.883	15.2362	73.4854
2.82784	4.90946	3.23116	3.87766	434.584	592.11	663.016	798.125	680.626	656.573	457.582	334.67	16.1124	89.6295	28.4473	184.303	47.5299	38.1398	53.5289	39.7576
8.31639	3.14931	2.69981	7.71309	708.723	401.598	432.696	504.976	400.517	928.131	445.97	922.667	41.123	104.64	41.9856	34.777	29.1683	56.9371	12.8902	57.7181
4.09204	3.4827	4.17659	9.65331	169.701	462.822	102.785	985.098	605.313	887.277	164.378	458.607	30.6311	70.3154	13.2444	48.5293	11.2416	46.806	30.9574	40.837
3.76169	4.20375	5.44776	6.04822	345.95	1115.82	181.996	761.353	129.43	292.878	698.869	943.393	27.8986	120.947	33.8383	16.2979	15.3996	55.2973	29.6131	52.4612
7.26986	13.8909	5.63176	11.8127	292.486	721.046	244.103	742.92	395.013	745.742	422.717	826.357	36.9553	132.226	36.494	126.053	30.5961	218.801	19.7626	311.85
2.78698	20.3581	7.24074	5.87	1054.29	541.662	440.335	900.991	268.805	693.808	521.471	440.383	35.4089	166.193	10.2034	83.0535	29.0516	132.214	23.3836	85.7464
1.90854	5.13187	5.31109	16.9607	196.136	479.779	580.437	473.538	330.532	501.746	159.904	1268.63	48.7659	63.8725	9.38492	0.569727	15.6691	438.348	26.2167	118.285
3.51853	5.78338	11.546	4.94388	520.72	422.004	244.253	640.011	676.507	658.334	665.479	902.947	38.6938	26.9521	30.2475	47.3572	27.9389	151.455	34.0394	65.9207
4.39537	23.3489	6.38468	4.68502	80.8363	474.419	354.663	1317.41	166.486	388.185	319.629	811.91	20.7979	49.7068	128.748	44.7428	19.8341	16.4711	25.9053	240.762
5.61703	3.77382	2.41364	7.66294	345.473	627.171	348.983	1154.46	191.778	656.996	75.7651	563.774	25.9436	99.6612	20.687	45.3744	36.0733	52.0274	26.2577	66.9252
2.74083	7.48663	1.5978	4.77631	683.825	839.991	431.439	760.758	637.462	505.468	339.804	328.102	32.3547	17.3883	16.5772	72.5965	21.5543	107.769	26.6765	35.2955
2.16135	7.83227	2.91571	9.2562	667.606	709.186	178.893	1190.58	527.011	516.684	568.412	710.001	19.7171	30.7352	31.3803	194.554	132.605	45.0582	26.721	70.1763
3.6215	6.38574	4.53252	7.60443	294.24	521.855	131.824	868.509	535.721	636.861	177.057	747.47	42.8545	27.3187	24.9449	40.3722	63.6876	77.258	16.333	37.5371
2.51905	16.3266	3.606	20.5912	801.336	531.519	244.312	507.246	223.531	393.436	521.818	1010.26	16.0427	86.7337	38.4686	64.2457	27.9009	165.441	24.349	100.435
3.34152	4.97693	4.4317	3.91258	654.25	767.363	314.655	823.808	763.366	678.118	451.352	1453.27	23.2519	152.435	36.4286	65.3769	33.2467	93.1163	22.6524	42.2356
2.1268	34.9579	1.9181	17.4117	619.808	370.061	551.908	688.114	469.802	231.043	483.296	602.203	40.8285	56.3375	31.2036	46.0549	26.2455	100.944	63.1424	116.737
4.22708	12.4088	6.77027	8.87197	465.5	381.591	145.822	480.523	96.9181	1070.85	189.923	351.373	18.2498	158.489	39.3565	164.094	22.2308	80.0787	39.0557	26.9621
17.0263	13.7596	2.45464	2.63453	434.866	282.034	4.27462	877.722	319.632	509.626	559.195	168.413	19.379	82.2558	15.6014	59.4136	57.9169	99.9639	25.0351	113.031
3.40262	4.43898	2.86028	3.33755	252.928	902.704	354.617	736.355	613.469	442.283	798.855	592.848	20.2877	96.7439	23.1817	70.2913	28.8795	21.8546	25.5019	66.8956
8.77995	3.62845	2.2916	11.9474	164.175	525.583	371.436	1020.35	578.049	658.049	195.399	639.971	35.9794	76.2097	69.7882	72.4203	55.7179	263.9	23.3105	104.898
2.66665	3.949	3.20384	4.88657	500.029	314.881	181.45	531.532	285.224	879.308	546.875	896.895	8.22195	119.036	52.1646	40.6514	50.7528	103.064	66.0734	143.458
5.27105	13.8254	7.55981	6.0828	530.238	466.029	359.877	928.06	228.49	479.866	559.015	731.154	32.0416	84.2016	24.8166	65.6479	16.2663	66.602	18.8662	98.0612
5.06312	5.48825	4.27038	5.86678	124.615	398.57	202.22	789.898	431.333	382.996	136.243	650.204	14.5224	153.813	7.39302	106.099	29.0584	67.1294	23.5957	61.0623
5.31243	5.39039	6.1831	14.3274	593.642	796.849	84.8086	626.982	706.814	373.605	589.442	980.333	52.1998	43.6449	16.906	48.2936	47.4295	287.743	11.9231	61.4358
5.85314	5.45304	4.1186	2.55416	630.491	444.467	771.353	422.012	398.455	736.479	314.145	465.096	18.0247	65.2183	12.3626	30.4676	44.2297	172.581	16.9765	76.3284
2.20105	7.00467	2.48575	3.47007	242.175	532.461	9.4952	716.919	863.989	396.795	62.7994	723.739	25.6335	47.3274	16.7416	49.7619	28.146	64.9812	19.2055	41.5723
4.1083	7.15772	9.03124	3.92036	273.082	591.279	884.475	113.083	521.034	577.751	650.311	445.92	37.7379	61.6415	11.9469	167.843	33.6358	146.835	36.9831	30.9002
3.94792	11.4897	4.57029	11.4152	124.7	737.571	130.519	539.323	427.888	510.451	252.49	437.9	26.305	53.9867	23.8011	127.552	19.068	132.202	46.4475	42.0222
5.1975	5.44649	3.86395	7.94477	531.931	585.395	211.37	890.664	434.439	401.086	248.861	1128.2	31.8963	93.8078	28.0155	148.484	22.3418	123.289	42.7228	105.967
3.18602	4.99833	10.613	5.20107	350.251	611.496	467.381	573.584	546.237	763.732	214.493	824.36	30.8294	82.3103	15.9034	44.6711	20.2014	175.847	32.7403	77.7797
4.20017	3.49023	3.15992	7.89447	588.78	406.842	263.585	355.823	679.726	881.679	262.491	1479.94	236.379	61.162	27.4678	56.0508	32.1045	145.352	24.3991	93.9075
10.1841	5.74454	11.821	5.61654	347.616	398.784	133.522	403.823	653.504	478.903	410.898	1336.64	20.2804	94.8721	11.0721	14.9909	19.9839	109.906	19.4557	40.1976
8.00105	8.75846	5.09621	3.42575	343.3	671.013	328.187	692.7	151.313	922.712	289.004	788.182	39.1161	42.2679	14.5541	194.655	65.757	347.081	49.2181	93.6943
2.91925	4.79409	2.41774	16.6613	136.252	337.961	151.879	941.694	159.955	527.16	187.69	670.957	17.0095	69.2583	24.8995	67.186	23.9866	113.899	44.14	41.0702
3.76379	12.068	5.29407	4.50033	420.502	313.255	601.085	1023.88	346.62	363.365	117.349	749.555	24.9309	299.63	11.0659	77.2679	30.1399	116.977	50.1913	93.7632
2.58466	7.10699	3.93095	3.46121	239.201	1205.66	835.635	691.618	487.683	972.045	9.6059	571.248	30.3095	61.7034	8.34701	106.671	35.4563	178.03	25.0801	80.436
5.83988	11.1255	4.15817	8.37247	478.038	327.108	536.036	832.907	726.628	471.727	714.038	441.986	25.5965	50.3288	18.7688	292.882	27.3101	72.3289	33.3523	70.2057
3.55468	6.1941	4.66908	14.8221	105.134	446.929	1422.88	467.795	408.797	225.826	559.85	1309.14	30.1604	58.909	18.6012	27.4517	48.3263	163.855	30.1374	22.5767
2.92091	4.61182	6.02857	3.1735	337.156	496.824	176.773	730.579	283.313	338.169	575.545	434.665	18.1593	27.093	51.175	68.3513	17.8041	150.052	31.1216	99.2207
5.45637	14.2396	3.70599	7.87747	391.725	455.163	211.659	605.894	258.546	651.38	1788.36	534.832	8.70073	33.2555	17.0863	88.1842	41.1836	58.9218	51.5584	30.8281
6.63974	13.3659	4.94267	7.52997	442.535	467.587	505.537	657.441	216.199	740.289	505.638	643.636	27.645	205.314	51.7799	49.6677	74.1684	36.7503	44.2281	35.2664
3.01794	4.59144	2.96512	6.27355	544.699	777.55	440.359	684.283	964.857	843.167	223.646	659.975	45.1976	35.3594	34.8029	16.6436	30.2951	118.41	31.4109	72.5984
3.75445	6.42576	4.4775	7.66968	154.305	699.72	510.803	429.35	1409.27	287.928	4.35572	889.95	26.757	80.1419	23.3704	151.291	16.6167	159.429	23.7155	65.4057
3.66679	9.48196	1.76063	5.9745	510.006	1237.33	155.481	667.817	860.558	1066.58	580.778	541.175	24.6195	45.7962	7.9444	30.1344	33.2826	28.7992	23.1084	153.117
5.31704	7.50235	3.29311	19.4807	1023.15	650.109	356.145	557.239	713.79	742.436	211.007	691.749	10.6045	28.0642	29.6544	112.526	36.8955	180.017	41.7048	16.1438
3.11472	18.4341	4.42661	9.49495	208.015	222.531	398.12	1354.2	15.5858	579.658	397.739	739.842	40.857	87.1883	30.4328	61.3391	24.2545	63.0875	32.6348	73.5925
5.18958	16.0802	7.78942	4.11116	494.1	1322.33	630.29	718.292	373.33	510.534	226.864	850.119	22.7212	30.1075	22.6977	115.345	13.9175	150.998	43.139	274.418
3.00918	3.37621	4.40024	7.38898	733.416	506.793	311.464	1393.93	492.081	553.029	74.4161	754.848	17.3575	58.9115	15.2215	31.694	87.4794	102.972	29.4599	194.639
4.89383	8.09368	4.01883	6.56624	68.3548	618.097	174.575	594.672	906.712	533.789	400.729	4.54257	20.472	182.004	40.4894	104.242	46.7704	318.227	12.358	84.6305
4.41368	7.08397	10.4242	5.78917	654.112	610.422	141.733	450.165	262.507	594.322	302.118	494.349	22.7347	141.281	34.5676	116.605	37.5885	89.748	26.6966	44.1061
7.97035	10.9896	10.6661	6.48124	288.868	603.64	532.618	319.386	455.553	949.009	482.478	568.626	31.3975	51.3195	19.9565	50.048	42.5121	52.7647	30.7927	109.247
5.18799	4.76409	4.44173	4.55673	239.657	584.369	381.057	1260.31	269.342	675.128	194.026	514.713	28.2202	65.8703	19.1744	47.8359	31.2657	120.516	15.7122	96.4067
3.74612	7.24909	3.8455	6.6421	188.306	576.938	668.271	495.452	160.005	386.241	18.7945	476.547	27.7292	67.4416	20.8291	79.6132	67.5185	96.0582	28.4236	81.2295
5.31721	4.81867	5.90435	3.23482	478.015	1116.93	340.842	798.158	221.619	404.002	558.456	987.054	38.1017	92.3992	22.3849	150.578	37.7363	190.858	29.8373	34.8589
2.74387	3.53886	8.13763	4.04562	664.768	541.7	227.511	501.317	467.138	729.448	171.023	680.604	10.956	54.4162	17.9197	79.1481	61.5583	123.627	33.8633	107.018
8.78769	6.14145	2.43217	8.8286	564.638	572.261	640.57	1161.17	130.533	420.089	629.093	556.766	37.1795	10.2436	17.1865	86.2105	29.197	199.74	92.503	105.074
3.78305	12.8344	5.89408	3.4733	483.876	676.777	374.818	600.3	777.854	500.534	1245.74	956.313	21.378	78.9219	16.3497	104.473	50.6847	131.48	4.42566	53.1393
3.6235	3.22978	5.35211	3.97954	502.641	567.342	911.348	447.53	169.525	661.23	538.13	735.153	35.3558	30.2505	20.2449	119.714	82.7864	29.4072	32.0968	73.8619
2.26742	18.0932	4.99215	4.49047	205.228	472.225	281.858	695.332	258.322	96.3178	392.613	727.887	49.063	26.8121	11.0299	117.912	12.2529	39.9382	22.2534	83.0526
4.03356	7.67452	7.98234	6.74698	450.329	350.029	331.764	1069.21	172.279	559.524	519.77	792.565	77.4144	153.364	10.5677	90.0908	9.03225	46.5811	22.0606	83.3553
2.76341	15.4702	3.1961	4.9528	249.935	951.708	285.525	513.99	244.941	666.034	635.248	503.87	21.7671	107.955	21.1451	30.5473	45.5225	150.008	22.3973	140.783
9.79507	11.115	4.68248	7.32584	767.954	430.644	81.3991	978.022	541.563	799.595	253.245	842.379	46.5335	101.145	21.4192	146.82	41.9097	89.6967	13.7468	96.6558
4.94422	3.67208	4.71325	4.03391	1266.71	630.626	575.158	532.681	597.966	348.414	195.177	687.053	12.0942	37.8486	29.0734	38.8304	28.5774	83.9946	40.5389	83.6651
4.45431	4.02023	2.76019	9.39565	371.349	977.49	113.667	868.638	1029.03	476.641	330.31	715.642	22.0359	106.249	22.2147	47.3221	14.7727	73.8522	17.3676	46.1567
3.82561	5.91249	3.11621	7.17055	168.229	996.665	603.992	456.848	194.348	490.688	437.519	1493.94	58.8654	128.503	23.1321	56.2581	28.2956	97.5457	46.4322	70.9212
3.00423	3.97445	2.53858	9.26937	137.6	542.747	147.016	356.287	199.427	705.94	205.739	601.666	35.7374	43.1473	25.1768	85.1147	22.6873	230.772	35.1041	56.7521
6.36568	3.65086	6.33749	7.24583	641.767	280.232	149.701	804.249	462.428	1217.4	315.448	550.816	33.1139	175.334	18.7773	39.0958	42.2889	85.6478	24.5713	73.9182
7.89321	7.90424	2.89168	4.28565	386.993	405.651	335.561	1360.52	58.1195	655.973	810.905	712.709	18.3446	171.535	32.0338	108.233	21.5709	96.164	31.0478	75.83
6.16837	8.14379	2.90924	4.27447	356.031	673.716	213.39	1121.72	579.181	440.421	619.735	1273.09	31.0285	150.704	25.2999	78.4739	22.7588	223.692	40.0789	76.7683
7.7468	11.941	3.01577	7.31189	221.419	569.349	434.357	572.291	127.465	879.572	239.937	423.118	15.2386	39.4653	20.3244	91.4908	68.444	106.108	26.4889	103.183
2.73331	12.3589	27.6284	3.27508	139.014	313.801	308.902	548.769	318.798	914.227	742.512	648.263	36.6333	134.594	17.7379	170.177	43.2301	65.2095	26.5009	71.5772
4.11373	8.81095	5.89625	2.44151	768.517	1176.81	211.788	974.173	393.816	714.433	257.115	501.9	34.0696	35.8336	27.5135	143.46	60.3964	78.4271	25.6933	19.1156
6.61682	14.678	4.68829	4.05501	400.418	376.821	1167.92	722.815	530.563	527.935	384.47	678.364	27.3766	76.2976	23.0941	192.095	21.2869	189.465	32.7313	137.522
4.57036	3.69403	3.43678	4.42604	212.916	584.631	337.753	480.992	222.265	718.794	708.574	564.857	19.2231	231.773	23.1154	67.2507	22.3841	97.7232	39.3635	100.613
3.00446	6.7453	5.34218	4.73959	170.58	597.546	497.928	731.91	587.696	363.717	1078.08	590.98	36.7364	28.0622	69.7006	53.8272	26.979	405.902	35.8437	133.411
3.17159	4.51294	4.29127	6.72648	201.04	587.619	297.458	1136.61	175.281	449.529	295.001	977.769	48.6084	79.5648	83.8404	31.4163	36.2656	116.218	16.8431	31.7975
5.01434	6.0969	6.76722	4.39069	328.009	490.125	808.085	428.369	326.997	705.175	364.036	415.022	40.7593	67.293	29.955	73.3749	43.3713	103.784	11.1639	140.192
4.64484	7.79179	1.69464	4.12007	88.4207	363.043	781.054	458.379	70.1417	204.485	466.208	522.441	25.9466	60.259	23.8506	104.576	40.5161	123.44	22.8568	44.5144
5.17515	5.09756	8.28443	4.00742	375.695	492.277	258.945	777.43	376.545	202.673	353.327	463.638	16.893	44.9376	42.3865	83.2462	32.6844	62.9477	107.107	86.7322
7.54205	5.4839	3.0596	7.80739	219.452	774.377	588.496	1163.86	275.004	804.198	715.894	549.674	41.8602	105.982	20.6987	62.3589	33.3657	81.5098	35.7171	61.9422
8.63957	11.0925	6.03579	3.25396	184.438	891.702	311.533	1083	274.568	660.333	278.566	728.878	33.2678	25.7809	13.9728	24.58	12.4209	111.33	12.9579	83.5699
10.3913	3.44224	3.53602	6.96974	1086.94	711.698	230.251	511.219	458.083	404.471	603.151	912.418	26.9972	48.739	34.8633	147.873	24.4183	120.86	13.987	69.2912
3.07775	11.1096	5.94095	5.68413	1172.93	2.89519	493.165	706.62	154.78	415.083	476.71	622.384	34.5464	160.453	21.8622	22.2442	18.7342	107.469	30.257	93.6162
4.45071	4.37809	3.10777	4.80903	727.141	682.014	331.846	479.506	459.609	1086.69	218.122	841.696	33.8183	45.2018	38.086	214.898	24.7564	38.5537	12.4848	45.7307
5.78191	7.84892	4.9086	13.9979	111.624	617.775	503.298	805.274	414.003	711.785	829.332	695.758	23.2838	28.4804	22.1887	196.409	22.5587	37.0846	39.8249	42.9399
1.76781	5.19949	8.14609	9.00675	332.213	359.317	299.546	523.117	130.429	779.515	102.968	549.681	45.8538	162.852	44.8902	56.6005	29.1337	41.2474	24.1257	45.6089
0.881977	5.1832	8.89734	11.8201	192.319	542.665	345.782	900.132	724.68	541.473	154.144	889.71	17.128	117.965	7.79558	38.3161	29.9023	79.482	49.0727	75.0655
2.75959	7.29451	8.49943	7.59349	129.048	639.498	829.787	324.739	367.838	935.435	177.745	993.169	43.5499	48.1978	54.4719	120.297	53.9101	45.3291	28.1286	148.353
2.04083	15.0279	1.89569	4.64974	195.611	802.912	117.753	978.586	394.279	886.944	405.08	523.742	28.0329	122.649	21.0131	281.528	43.0771	290.811	28.2263	97.1235
6.5575	12.1065	3.95704	18.237	98.5022	28.7802	237.02	1597.2	557.426	749.562	380.4	488.085	21.8016	15.9239	18.1079	285.858	33.7242	76.2077	23.7195	47.7105
4.98393	5.43716	2.58303	4.14916	305.293	3.45697	482.66	510.464	128.349	658.109	549.301	496.451	25.4724	36.064	55.7855	74.1877	75.2153	89.7235	22.7167	92.3819
5.92544	6.52098	5.70173	4.22159	250.834	385.083	531.963	668.728	749.04	549.919	710.159	801.842	21.8496	68.9773	44.7359	26.7012	15.5627	161.605	56.0319	83.2498
6.24492	6.25869	2.35319	6.32947	318.148	379.833	989.55	753.883	167.346	605.977	131.148	438.777	44.5048	79.2675	18.2877	180.548	51.7673	107.047	4.19692	102.037
2.35521	13.2996	6.41212	2.78919	460.084	566.485	904.554	938.354	126.858	387.888	204.018	795.746	23.5436	93.802	23.7471	105.555	15.4823	70.0005	28.9495	128.525
3.5186	3.731	6.07732	11.3001	160.449	401.312	130.038	1469.02	45.0737	504.384	456.072	694.927	30.5004	35.0567	19.1547	42.3729	32.4945	62.6891	19.0984	99.3755
3.72565	8.88445	11.5577	7.74531	473.839	999.481	215.329	798.053	354.906	729.292	520.247	880.622	9.4788	125.366	16.0135	63.7446	30.877	71.2799	22.3311	161.718
3.02868	9.60615	4.36821	3.39141	26.2953	885.814	455.634	1042.01	167.499	477.479	427.98	330.219	68.5745	135.371	3.43143	82.6753	29.0843	57.9808	40.4211	46.5621
6.01808	7.47991	5.804	3.14129	209.62	1059.47	512.64	506.474	224.111	706.683	278.827	562.014	35.841	114.944	9.78783	56.3875	24.9512	40.028	40.6268	33.1252
3.35473	9.79761	6.90004	8.86713	129.125	1000.3	181.486	864.468	220.942	667.098	692.363	920.834	13.9522	149.872	60.8278	44.3464	12.9966	176.565	11.9698	55.63
8.43563	12.05	5.29315	4.92884	188.355	469.122	703.873	847.921	497.033	482.718	215.648	684.01	76.4909	139.019	31.0657	45.8754	31.7027	22.0275	26.9318	167.989
8.94088	6.06241	4.87554	2.90532	468.43	502.54	139.779	1214.84	846.354	495.806	415.713	382.007	30.7187	65.8508	13.4699	98.1325	55.4409	162.58	30.9301	50.2791
3.77625	5.11524	3.92039	4.60926	557.039	333.674	248.964	753.705	764.28	695.749	1022.33	1594.98	34.4046	41.662	44.4099	17.0444	50.527	103.495	16.6244	92.3753
3.47463	7.59121	5.78722	6.23511	50.0011	1158.92	97.3375	397.136	157.487	782.693	130.669	627.702	24.5226	94.8087	18.6018	42.2115	21.997	161.613	56.9361	73.8395
4.33779	9.67397	6.65832	2.45913	131.193	862.708	691.21	798.943	693.721	789.706	108.546	960.845	21.6238	81.4723	34.2562	195.689	50.7969	222.859	23.5516	54.0281
5.91103	4.02155	1.23786	6.7311	722.714	439.149	489.407	413.402	122.981	434.55	138.66	1028.73	21.9236	41.9682	24.492	235.043	27.733	142.652	30.1203	71.3851
3.89558	9.34989	13.1803	10.0841	355.385	495.119	348.525	567.547	815.157	496.352	596.069	446.164	17.965	87.7258	15.9541	113.333	32.332	43.5324	36.4385	41.4849
2.26656	3.56481	2.64808	3.53575	151.245	930.313	342.799	884.46	699.892	645.256	736.269	482.555	24.9739	184.175	27.8591	48.3725	26.4961	129.119	31.7797	29.0382
7.6429	7.79438	3.06834	8.20492	232.807	525.249	1069.71	567.488	255.807	1011.93	126.96	987.577	17.5301	61.74	21.9133	36.7022	9.67445	47.6049	33.318	146.744
6.37419	6.37256	3.57728	7.67076	280.7	592.057	180.826	308.987	186.397	206.483	1029.77	119.081	23.5803	81.0265	47.0655	82.2124	22.2084	206.361	11.6505	57.1488
2.84172	4.59952	5.68633	7.27798	410.762	298.601	232.479	947.714	121.683	1257.87	132.516	1229.81	40.5503	58.5767	27.9907	129.998	39.1028	76.5126	38.3219	129.905
2.64405	8.0838	2.91917	3.21042	405.839	431.057	396.912	913.153	299.017	727.085	1114.02	750.404	27.8905	22.7405	21.8752	113.522	27.3177	25.9227	19.59	76.4765
4.6326	2.30421	5.58655	9.23079	330.599	766.153	240.971	917.994	267.795	613.974	410.563	403.192	23.7442	67.74	28.1446	401.999	29.6992	119.742	26.337	103.928
5.90798	7.39939	3.84541	5.86337	65.5671	435.929	388.873	501.264	93.7963	756.643	290.031	964.106	16.6965	118.308	25.4187	112.789	16.9976	94.9384	11.4156	47.8523
3.3522	6.86144	4.07666	13.0574	154.005	907.151	152.606	943.99	418.481	456.569	731.534	1198.99	62.4898	47.7812	46.5182	197.311	26.0936	85.1776	19.5198	23.6507
4.92068	2.5246	2.36157	9.35329	259.937	359.866	188.242	863.989	826.35	636.012	323.734	921.009	30.1352	41.6664	29.4214	342.637	26.893	227.294	31.8829	174.063
3.88208	5.23802	5.3665	11.9151	860.559	736.96	492.91	437.783	161.226	518.304	5.61099	1162.39	46.2838	207.025	13.4713	154.803	11.2631	145.075	61.3425	72.2207
6.16497	11.3603	2.1982	5.51089	872.865	898.703	850.887	768.577	558.557	685.346	173.758	592.743	16.2546	183.252	20.7732	67.2535	61.1963	63.796	49.8901	59.7463
3.98982	3.68892	2.71914	5.62106	369.002	586.285	188.967	433.567	572.482	665.41	155.931	611.966	17.4118	89.9576	18.7083	149.878	49.959	397.979	24.823	94.3294
2.4411	4.50138	26.3372	3.64948	301.704	614.113	180.357	929.006	555.394	676.496	696.436	538.595	32.4426	130.024	355.092	145.366	52.1568	95.5661	23.9267	79.2572
6.07059	5.95253	4.13975	3.43422	728.229	515.998	222.273	806.259	401.542	652.612	507.226	522.645	27.736	151.26	28.5838	267.299	28.6305	102.174	26.7477	53.7925
2.84862	11.0271	3.76094	3.76869	324.935	370.229	607.024	492.332	246.713	828.761	77.2862	677.564	23.0193	22.224	18.9575	252.883	54.8464	172.499	13.6779	118.181
3.29097	4.52108	3.15415	12.207	175.101	642.03	122.386	383.869	410.124	434.357	279.398	3.51343	15.681	87.8119	26.2831	45.0814	45.5688	157.433	35.9486	133.836
2.05813	12.8567	3.84288	11.7911	844.485	380.926	7.20891	420.875	328.53	414.587	667.06	1156.84	38.0038	87.986	57.803	151.158	21.343	41.1984	75.8043	68.9169
4.66908	8.39322	3.86366	2.73052	201.879	637.617	394.838	1476.41	74.61	819.945	463.011	614.496	30.0517	48.2935	10.8175	108.676	24.3049	117.094	81.9033	29.1948
2.93649	9.69642	2.83601	6.68845	554.074	993.836	594.724	818.248	394.198	571.868	316.892	539.241	27.154	177.546	9.03559	284.279	39.8152	108.754	13.4979	51.1157
4.06568	3.82623	4.93758	11.9883	1206.26	31.559	217.218	1230.15	435.932	1074.02	681.88	870.841	32.2534	125.981	19.1812	124.751	30.2198	188.214	66.1003	137.513
2.79731	6.00847	4.12474	10.511	855.757	757.719	401.149	743.629	80.9098	604.409	142.403	455.476	7.08656	92.2769	21.8057	139.854	27.5366	233.801	14.4264	40.9869
3.94475	3.35754	5.53216	12.6857	248.507	721.673	991.395	980.408	384.627	413.47	354.692	19.4271	44.2433	98.6549	41.6329	33.6159	48.7688	93.4561	35.621	113.285
5.08285	5.58742	6.42826	3.93998	990.019	570.784	310.726	1023	281.57	321.605	404.638	974.659	22.607	146.568	35.3678	246.237	49.4018	60.4787	44.0629	110.238
5.99121	3.36767	4.01968	4.46001	537.554	796.448	261.151	476.975	149.091	1187.34	764.865	844.584	16.2176	45.4687	19.9872	77.4525	37.2847	58.4086	51.0414	68.2606
4.41457	8.18548	5.55827	8.09241	723.852	883.592	195.45	1350.81	636.68	768.792	411.795	394.361	31.3104	33.7465	10.5755	124.88	12.7153	134.725	31.1048	97.324
3.69616	7.70867	3.06248	8.2313	128.727	605.744	588.657	669.159	384.795	708.161	97.2202	286.197	30.3918	43.9973	35.3418	128.663	24.547	389.48	25.28	279.922
2.54759	5.09076	8.88022	8.87039	247.674	703.211	165.009	995.609	174.407	927.815	253.447	1418.8	55.214	54.9124	30.3388	140.898	17.3277	68.0545	71.7331	98.4063
3.50081	7.59148	1.93391	4.70031	59.1237	253.015	780.791	1157.77	138.77	550.559	239.377	294.36	35.3538	221.517	29.0547	324.512	58.93	244.63	38.4469	114.382
3.19584	6.2918	2.83339	5.94082	511.106	632.549	174.026	1013.94	799.865	319.717	307.198	612.774	25.6765	107.076	32.9274	147.132	34.0386	131.287	26.9041	94.67
1.93995	8.03895	4.58854	6.42782	464.957	639.84	328.573	526.358	540.948	1049.25	457.292	593.68	13.3311	46.0418	32.0529	41.401	34.9018	142.044	40.2521	54.4043
3.75425	5.67264	4.52491	3.24348	467.815	383.584	238.741	327.734	662.255	462.056	612.997	747.204	22.5635	75.0386	21.5559	153.56	17.6701	236.194	44.199	48.5661
2.16336	4.05277	2.12739	3.02872	444.041	466.587	119.615	538.946	393.698	284.603	62.2602	373.086	37.4845	100.998	20.6861	152.656	59.3746	65.0864	25.8581	92.6909
1.34241	4.79657	5.43986	6.46431	533.638	510.553	174.186	508.345	498.332	839.6	820.012	775.735	19.327	96.7376	68.9943	173.887	36.1472	70.2733	20.531	53.6909
2.36197	6.99776	20.705	5.82005	623.004	732.362	901.151	342.795	118.797	532.485	973.413	801.288	23.3255	90.0401	8.76524	192.264	33.717	31.5119	35.2236	133.444
3.62725	23.7036	9.25995	9.83288	216.216	634.815	244.232	837.622	365.921	606.203	545.063	873.633	17.5103	51.0518	20.7867	155.881	11.2485	94.6178	30.7746	100.191
4.15186	8.44386	6.63765	4.73231	495.669	548.912	417.349	637.847	876.672	726.427	331.902	520.743	17.4052	51.9468	37.0361	58.3995	18.0612	103.318	41.3063	141.856
3.19783	7.1509	6.17046	5.86937	665.946	862.995	542.046	555.449	1089.82	847.064	330.364	553.942	21.2059	25.5197	39.9719	102.308	36.1816	121.428	29.7598	88.2511
3.16718	7.32984	6.05095	6.13355	541.435	376.038	390.194	886.531	829.592	810.45	363.231	757.956	37.2593	172.418	20.1891	20.3149	36.8808	80.2519	48.4986	190.959
2.9152	3.35457	4.25269	4.05312	324.687	721.18	604.999	1384.44	331.707	874.472	207.788	675.004	11.6735	30.2528	16.6769	151.92	32.4881	74.5626	60.1515	16.1396
2.61753	3.39408	8.22824	4.29034	581.176	1066.64	440.341	1052.01	143.331	1069.48	100.879	978.928	74.0465	109.664	30.1124	38.6211	43.6579	193.735	36.922	52.3164
9.03414	6.43954	4.59961	4.78833	801.4	401.369	333.026	367.727	312.386	619.131	188.104	519.095	22.338	137.989	48.5239	112.044	31.588	95.7121	61.091	53.955
3.00262	4.75062	3.73026	6.90442	708.631	777.791	872.238	1146.3	355.893	1028.22	128.604	890.739	52.0039	64.14	31.0567	103.397	21.3502	92.1596	32.5535	104.614
7.10362	7.90748	7.95055	4.75588	445.457	551.925	475.394	1206.2	595.184	972.522	150.749	489.074	16.3971	124.268	40.0443	52.7203	51.4565	60.7259	29.3199	52.5909
2.79268	2.71337	3.30067	4.08001	527.435	535.724	961.51	748.03	553.691	799.01	148.217	680.169	22.2749	92.0317	12.864	1.77086	25.5116	30.801	27.5142	291.74
2.99161	4.37035	4.48712	16.0768	534.056	746.157	701.978	963.47	205.728	789.593	67.4403	705.715	40.4316	61.5952	22.5018	113.164	57.0473	218.758	35.0415	52.4437
2.25056	4.63595	2.82547	8.85859	454.87	563.251	862.89	614.135	255.677	633.445	310.346	486.577	30.5848	134.132	29.2995	151.44	35.1976	200.99	20.8468	141.796
4.35665	9.91502	3.54667	4.45553	217.9	754.325	282.118	704.743	990.913	406.686	166.097	490.177	24.2587	130.169	44.4592	77.2845	30.6082	58.1131	41.3446	18.6201
6.04375	5.66762	7.01826	8.14283	461.329	647.099	505.706	560.336	322.633	504.919	644.953	470.616	45.6696	57.4366	18.1285	119.917	39.4192	91.5538	29.234	206.455
2.16465	4.04289	2.79493	7.88755	683.927	446.3	271.405	865.912	78.3157	544.001	798.402	749.931	32.9064	94.746	151.297	161.802	40.6648	190.932	25.3203	52.4991
2.05207	8.4302	2.60228	5.057	344.441	563.904	357.748	847.669	223.086	517.421	178.673	830.668	207.17	46.2702	18.3091	39.5545	21.8234	27.1201	31.3433	119.373
4.54199	4.81923	28.131	8.01465	139.239	567.557	117.227	390.516	311.824	409.37	415.553	614.706	24.0891	163.541	22.6367	103.468	5.0208	123.569	26.1745	56.8208
2.04613	5.69756	2.98792	7.12528	278.083	747.144	832.353	1221.17	316.413	709.61	287.61	593.773	41.474	61.4666	15.671	152.155	24.3245	86.085	40.4824	65.4065
4.07109	6.21647	6.36355	7.97486	554.806	466.323	1229.92	686.133	437.697	180.43	829.344	410.085	17.3358	95.2315	13.3783	156.127	21.5764	84.3255	46.9716	173.322
3.39328	5.14655	5.33165	6.3283	226.374	603.837	603.883	189.734	259.504	892.614	107.142	495.362	60.2686	19.9883	19.1456	43.0302	17.9624	99.5388	30.5623	20.8192
5.90722	5.3987	5.25301	9.25362	333.928	445.698	479.142	554.69	705.238	444.878	601.907	1305.9	29.4826	33.462	19.8317	151.817	25.6943	27.6341	10.8646	56.1252
1.72697	8.08916	4.37699	3.09523	1198.03	974.597	386.56	969.435	463.204	519.098	145.899	442.829	43.6391	27.726	19.9934	108.251	22.613	73.1105	51.2255	40.0177
4.38998	11.6408	4.52325	4.81784	265.115	505.711	394.115	20.2236	148.744	629.767	221.796	873.145	31.7348	24.035	19.4144	147.654	28.0995	126.36	26.7377	65.7786
3.76741	10.9634	4.6884	4.4125	269.445	602.666	111.418	1022.17	227.132	392.604	443.734	915.909	68.4035	209.935	22.264	112.601	30.6942	116.427	29.5652	170.104
2.35269	14.8491	5.90606	3.37754	429.811	991.012	415.489	343.776	833.686	607.952	366.204	1087.94	21.1185	106.057	22.735	129.405	62.4418	112.468	28.3468	80.1755
4.71044	6.44241	2.14641	5.6394	486.728	640.516	358.114	667.839	726.614	408.361	603.665	320.792	37.8178	60.0274	24.0106	231.199	32.745	153.475	24.1357	195.708
12.876	12.8498	5.16178	4.8271	158.611	1184.32	594.058	1244.42	370.219	535.166	332.379	661.79	32.7422	22.4164	19.1886	146.697	25.3864	84.2836	26.8682	58.7749
2.76299	5.6734	2.11622	18.402	298.158	1188.99	144.569	5.83802	208.001	501.259	408.019	467.407	12.1101	39.5271	23.584	352.514	24.6476	88.2844	44.653	61.3726
3.14904	4.89125	6.55069	10.0875	64.0063	1216.56	192.32	559.73	201.612	443.734	363.545	385.772	15.4718	135.073	53.1603	120.421	29.1586	178.704	27.5959	107.593
4.78197	3.69978	4.0061	5.80932	424.042	1099.75	3.56365	789.849	875.264	984.272	663.937	463.081	18.9781	76.8577	45.9961	53.0372	26.0458	154.262	21.254	184.7
3.00932	2.74781	7.35694	9.80342	697.696	245.612	823.349	502.539	743.015	368.232	226.233	564.892	27.0683	121.689	21.4062	142.171	48.0743	32.2173	54.5412	268.515
2.40095	7.54138	2.71435	5.77462	137.593	428.708	120.777	875.976	370.915	455.518	312.126	828.104	31.7237	31.1235	20.8717	47.5761	96.9925	455.58	42.768	60.4561
5.40219	2.88588	2.68461	5.7678	955.666	566.338	475.459	873.481	673.851	819.222	177.23	410.658	20.1252	31.936	18.3967	60.163	20.6669	238.657	25.2541	91.0134
2.20044	5.43255	4.82702	3.08258	253.329	902.104	117.919	382.056	738.673	566.538	390.615	150.173	44.3565	62.6266	39.1929	38.2863	13.2558	69.9484	17.9684	59.325
2.37873	9.54741	5.34001	8.41836	148.08	385.255	90.2107	796.983	668.889	281.582	238.98	512.159	17.831	20.7877	10.0189	79.8968	69.4461	84.1558	6.29071	38.937
1.32444	9.12844	3.86289	4.38748	550.054	603.56	185.071	924.139	498.699	715.431	321.83	920.094	44.0887	105.078	31.8244	45.0628	31.3929	105.493	48.2615	287.436
1.91066	12.0033	2.6122	4.57834	351.444	514.6	555.657	738.975	434.047	674.956	634.128	470.908	41.086	88.2166	12.8001	115.188	10.3067	70.5936	65.7033	16.3524
2.43077	2.84433	6.64113	7.71759	143.508	349.806	223.612	1222.13	214.339	704.69	255.467	113.156	20.3271	24.7614	18.8233	164.766	23.9317	65.351	23.9123	29.2418
3.17127	1.91344	4.55333	5.71452	543.398	357.383	493.662	719.061	223.671	469.514	212.177	850.095	37.2918	135.861	34.3719	42.218	26.6412	281.527	3.51793	174.822
3.32818	2.35311	29.1445	6.29549	249.076	806.558	378.346	545.498	493.322	449.645	159.936	133.955	14.4556	54.416	49.5488	98.0941	59.4645	140.594	47.7699	33.2174
5.75726	5.31823	4.74069	2.94904	121.208	1045.97	261.913	808.535	14.1023	446.351	318.732	404.151	43.0134	59.2835	12.052	44.8623	22.1329	34.996	25.5661	155.709
3.73518	4.52316	1.95132	6.22886	923.665	540.132	141.739	958.055	387.818	1104.68	490.836	449.212	16.748	90.5246	20.5821	109.651	31.8214	102.007	26.5813	75.2017
7.52011	5.41815	5.72876	4.97292	928.692	669.801	13.1025	429.728	447.816	899.31	228.85	933.486	31.6816	88.7182	20.2706	65.1786	24.8398	42.5405	72.4106	78.5172
4.48803	6.71578	2.3893	4.15416	341.012	671.156	218.888	631.581	624.655	465.134	400.558	1200.2	22.7501	46.6897	15.2384	157.639	26.2254	202.628	33.4335	137.603
3.57534	13.4997	5.34074	11.1392	648.203	1028.9	982.346	350.275	551.826	417.821	618.082	690.369	20.4596	68.3299	27.118	25.5687	55.3073	223.012	26.0159	87.1098
4.54332	5.5651	2.50237	3.81927	113.256	404.551	121.445	1096.54	421.57	626.038	3.47632	1100.54	46.5129	71.291	12.053	171.542	25.8924	225.901	13.5481	42.3294
4.1694	5.24304	3.68644	4.40115	644.213	384.506	197.339	881.122	133.984	384.371	454.987	568.445	46.2048	71.0938	46.8463	78.962	26.871	249.779	30.0396	101.215
3.11062	6.69676	4.37733	10.792	206.13	838.1	251.323	563.772	688.569	465.919	213.401	838.619	35.4283	60.0616	31.916	116.836	30.1545	97.8924	39.5165	105.143
3.6172	3.12651	9.04919	2.60569	305.814	612.127	634.118	493.378	978.655	815.499	311.533	723.988	13.823	65.6233	19.113	110.658	77.4731	29.5153	28.6062	45.6098
4.38633	5.16633	4.96277	7.34917	982.738	472.482	134.335	585.493	169.676	624.682	140.625	569.624	51.6341	62.6982	34.8812	25.4748	32.1161	45.399	34.6657	51.8443
3.30926	4.85047	3.75007	3.04427	555.946	715.154	251.653	511.419	710.893	529.023	385.236	968.922	17.0781	66.4177	32.2526	23.2308	24.1929	253.656	22.1964	240.584
3.90456	7.6569	2.07478	8.06197	116.651	947.855	342.675	826.673	385.368	548.166	194.641	632.452	40.8561	58.0361	19.2724	46.4268	28.2043	103.101	57.9278	229.358
2.82035	9.46575	2.80897	6.1612	468.121	1243.6	545.832	539.128	721.516	1115.48	225.617	951.434	21.1751	24.2381	20.4739	49.2415	29.013	146.004	21.1009	165.078
3.24789	3.6537	4.48982	5.72718	742.84	658.722	212.398	441.334	659.449	1058.8	373.565	1142.88	41.0323	108.609	33.7716	153.939	23.9742	40.6533	33.718	38.4774
2.78494	8.87693	5.68949	6.62832	746.645	480.857	137.305	652.834	335.368	305.687	221.064	770.988	39.3509	208.425	21.9176	97.3049	56.7034	166.156	25.9433	114.594
5.74133	5.82632	2.63878	15.9762	413.406	541.129	228.473	1055.38	328.683	1080.89	741.308	751.484	33.2702	61.4677	18.7343	73.8908	13.5864	115.075	20.8098	102.492
1.65974	2.23793	5.61204	6.08595	113.832	262.253	174.637	405.343	512.63	536.916	2.43541	351.329	19.0857	82.9013	18.5663	43.5127	17.4274	45.1916	52.5022	55.6078
3.50368	3.65634	8.19126	2.47404	918.709	11.1913	325.515	370.212	217.47	371.198	237.786	1094.6	33.1642	41.5	26.2597	166.207	68.5105	31.8709	19.824	116.909
3.42928	17.8694	3.6716	11.6199	218.843	212.56	188.086	272.914	467.668	370.609	905.302	1014.19	12.3076	51.5895	30.9652	119.468	18.9981	102.125	33.2567	51.4438
11.1312	15.2395	7.09646	16.9204	983.593	1162.73	637.9	1349.92	454.318	856.904	98.0846	1392.89	31.3534	52.0566	18.3838	112.256	27.9848	52.3951	38.7538	96.9717
2.91581	4.75171	8.27667	4.92795	543.11	601.146	433.084	495.966	198.35	381.131	231.952	521.31	8.5816	33.5178	23.1514	103.257	29.4132	16.2806	32.441	75.8215
2.16176	16.1708	2.54599	4.59449	587.096	851.554	303.263	118.998	217.551	714.955	399.103	466.319	17.001	106.69	23.4784	58.4817	29.675	124.64	6.88461	82.6757
3.98488	4.26678	5.91278	4.27142	311.522	731.292	415.224	377.21	402.931	520.573	268.842	449.129	19.8543	201.689	8.81365	239.435	35.4926	102.238	52.9395	250.699
19.9885	3.40423	4.88265	8.21287	120.242	598.007	883.49	280.343	67.7536	738.356	717.967	597.057	50.7008	42.4253	38.2571	79.6252	26.7392	49.1312	11.0413	64.5372
2.21178	3.25539	5.64293	4.54516	117.337	245.323	173.618	685.679	809.459	646.863	635.525	838.374	33.0379	72.7447	23.5857	119.709	36.918	80.2385	18.8916	72.6588
4.60763	5.46736	2.69665	3.48412	345.113	338.247	304.956	468.982	581.569	1203.08	107.265	685.161	28.4638	78.7019	33.1018	175.007	29.0973	195.119	66.5447	134.743
8.14531	10.5304	6.56512	3.36763	826.675	1247.53	672.773	634.412	109.871	603.828	368.02	706.703	39.4529	48.6663	24.7531	231.469	24.319	59.2183	27.6108	80.0044
2.61761	6.36889	4.05789	9.29671	944.644	510.396	137.603	507.636	422.655	342.122	649.445	234.211	25.0507	65.9973	9.32585	65.5953	19.2763	83.1751	40.5489	185.796
2.42818	4.68734	4.66592	4.94697	734.523	1261.61	659.873	1240.6	119.221	633.231	343.2	781.288	20.2671	25.9198	50.9286	97.2942	31.1193	93.6147	27.3938	207.945
3.48451	14.3767	5.44931	5.89442	550.913	236.288	232.277	615.383	260.39	675.551	430.941	515.415	53.8337	85.5243	36.2992	139.698	39.6895	59.2682	21.214	113.086
2.22476	3.27663	4.09495	5.79025	669.641	363.504	574.42	409.247	518.448	900.194	236.806	434.596	46.9042	102.541	27.5236	147.359	23.2627	52.4607	32.9249	159.335
7.27331	6.15417	4.72239	5.54929	323.398	888.222	508.642	964.81	426.755	659.112	111.373	354.587	59.7657	60.5732	114.123	67.801	37.6036	71.3596	30.1915	41.2383
8.3529	11.3737	3.00893	4.54033	365.735	397.039	455.158	713.627	790.067	641.471	670.585	570.105	35.7615	179.633	7.81833	83.332	43.5025	19.9897	31.2903	24.0854
3.7556	13.3942	4.03433	5.99482	444.771	875.07	161.81	478.859	321.086	542.433	186.507	17.4409	20.8889	156.27	20.6162	98.4855	40.6176	79.937	17.8723	46.6547
3.02721	4.1173	1.84674	7.55891	548.319	524.83	443.244	656.631	636.71	871.765	143.779	440.12	51.1775	47.6203	3.51548	51.5535	57.6824	247.989	38.1112	51.6279
2.36199	5.09878	3.47925	2.69523	428.772	480.235	124.393	796.853	187.396	813.298	101.05	422.063	33.5236	62.565	16.174	82.3117	31.2159	82.6941	19.2368	85.0821
2.94354	5.87133	2.40553	5.25863	421.778	635.478	939.969	536.812	330.522	1121.99	728.656	667.549	36.5861	86.021	22.5958	83.7748	54.4122	174.299	25.2899	78.4107
3.00855	2.64851	4.65233	16.2736	599.584	650.138	212.008	623.761	361.594	649.61	426.368	582.895	34.0801	87.0138	38.5467	80.4098	71.3044	231.23	49.7431	185.491
6.00634	9.48045	5.20319	4.88542	399.179	585.056	695.458	821.05	611.604	591.818	335.12	422.084	20.866	95.0542	43.0624	88.007	14.534	56.0981	60.4677	54.242
8.13544	6.45056	4.5666	8.43864	220.831	677.792	163.856	950.039	451.957	701.355	171.677	806.473	21.7784	142.666	24.9968	26.6197	22.968	69.1736	47.9056	136.854
2.5011	4.2351	5.70746	6.10709	766.575	494.742	144.771	606.255	322.489	607.118	620.018	716.731	20.9877	48.9493	30.9321	91.6255	31.8311	199.901	36.9722	117.836
2.33447	4.43856	3.6776	3.7016	266.015	854.006	330.644	416.995	237.935	730.809	325.942	431.06	52.9382	47.4955	48.9533	60.0744	21.039	198.196	56.7264	25.3401
6.57398	5.58311	2.56635	10.4361	670.397	437.073	140.911	1211.74	667.674	728.171	111.255	675.844	14.6062	55.2334	24.5215	39.4179	27.968	122.331	40.7518	123.543
2.44195	6.13665	3.70002	4.89318	560.977	709.181	451.077	560.931	228.151	568.895	338.525	817.284	41.5684	132.016	20.3288	292.622	32.6811	43.7337	59.9829	21.2133
4.00846	10.9507	2.87397	2.24466	319.715	900.413	355.258	955.243	319.667	553.664	689.091	928.793	23.9177	33.2261	52.2042	56.5976	34.3633	77.3104	24.0647	42.7816
5.6333	23.1018	2.7984	5.87411	436.293	919.626	422.053	1018.9	316.674	462.988	677.429	590.69	13.0646	81.6804	18.3949	18.7203	47.376	28.3676	29.6738	64.4087
3.76067	3.71748	2.69327	9.80106	14.7351	66.1094	668.016	746.935	914.453	1028.48	579.398	394.087	22.4561	107.356	31.6753	30.4569	20.8632	95.121	30.1935	105.649
2.96647	3.45384	3.00687	6.91431	720.727	438.524	412.599	607.387	389.757	426.767	273.852	605.803	25.3793	129.149	35.8652	156.549	62.217	6.55032	81.3726	74.9626
2.6385	10.993	3.88945	4.6431	572.11	227.718	1103.11	722.039	218.704	795.063	129.651	498.157	29.7899	34.7216	13.174	41.0476	6.79051	60.2877	63.1544	48.5632
4.76982	9.52716	1.61452	7.04813	487.428	965.034	927.171	760.476	865.554	1006.86	4.41641	591.075	21.2522	134.863	21.1394	111.809	38.4513	171.472	29.4574	139.294
2.82505	8.19436	4.89046	4.55126	812.189	1123.46	366.509	632.814	849.094	559.105	853.713	654.462	29.3478	46.3895	9.62751	59.3994	29.8539	106.518	60.149	78.9569
2.24098	7.9576	4.66001	6.45156	224.868	755.944	165.419	637.108	264.053	631.472	399.486	443.436	17.4402	162.132	30.5421	106.663	38.3762	63.5612	28.3836	101.29
4.27998	10.319	18.122	8.38936	190.028	569.404	470.106	879.534	348.462	1123.35	455.385	810.901	13.7113	90.3098	30.3708	67.6988	32.5817	55.2776	17.7027	91.8501
3.45913	8.69828	3.90877	11.388	986.343	624.638	680.49	574.729	741.673	451.426	635.871	515.195	31.0277	54.7574	30.2797	377.154	17.9401	416.447	17.4357	107.719
1.12434	10.1727	4.02688	8.45525	733.314	605.542	538.431	879.679	438.36	489.18	491.444	4.17123	10.2333	20.9358	129.253	24.4747	58.704	41.0742	30.2059	75.7459
3.24914	3.84621	7.25832	9.79701	492.508	508	539.046	1012.22	546.993	587.606	519.707	461.01	26.242	65.6733	57.8138	185.194	27.8051	114.097	35.0186	41.9978
4.18487	8.25681	7.46324	3.77125	379.103	414.68	79.0934	921.533	133.744	510.49	294.162	335.955	28.3816	23.5385	574.971	75.0286	28.0781	118.369	16.0142	92.0292
2.26025	4.00308	1.62628	4.06895	124.259	821.667	255.945	863.758	831.87	758.341	766.732	630.806	26.265	154.599	45.9571	141.492	35.6967	101.718	46.4974	220.397
5.00083	3.11791	4.12618	7.02754	493.652	582.406	212.242	303.879	692.435	656.508	616.732	654.867	35.0182	120.839	32.898	22.0651	23.541	38.7623	55.7069	106.375
12.1771	11.8444	7.13452	3.49099	114.05	533.612	171.349	487.092	425.757	1100.7	297.352	255.027	16.9209	83.253	23.0507	56.2995	18.0113	60.7125	21.755	363.534
2.86563	5.97505	9.66824	6.06839	112.887	765.136	776.781	683.649	935.565	669.07	264.581	728.429	17.5497	14.7213	18.1988	123.612	24.2152	39.8167	42.6399	116.189
6.22637	4.92746	4.94088	6.00045	281.008	1545.87	260.464	703.145	264.888	4.73696	179.933	4.099	28.4927	355.221	13.8836	45.8202	39.0785	62.9185	37.0644	120.407
3.82885	5.00223	4.87092	6.30572	869.274	510.286	195.809	756.529	614.871	581.701	244.505	601.583	27.4876	73.1326	46.0618	62.5297	26.5998	38.6043	36.7394	94.9216
3.10214	13.7176	5.66874	8.34537	604.81	585.765	419.678	938.379	772.183	349.87	293.752	544.097	21.2758	53.1419	15.3321	108.458	15.8528	134.694	23.1757	138.074
3.96209	9.05877	3.77073	1.84903	337.627	578.099	470.583	772.254	596.424	583.798	378.937	1084.6	15.1238	42.0181	25.7721	110.875	32.1239	44.7053	27.561	108.918
6.42895	4.39834	2.16771	7.51856	370.774	630.795	178.075	634.264	88.9394	364.755	622.917	605.215	18.4763	88.3555	29.4859	116.698	29.219	98.2884	34.6031	28.351
6.60905	6.83464	4.73128	6.13239	572.821	430.684	170.715	473.469	485.185	480.181	631.177	914.419	63.2257	73.3479	33.6833	78.2172	28.9312	75.8026	15.1378	79.6347
7.54307	3.04559	4.7391	15.2783	155.528	1130.97	286.064	591.946	93.731	555.447	88.8933	372.038	16.0628	72.0551	30.8189	32.9533	46.7406	51.3792	28.701	119.085
2.49716	7.85896	2.32358	10.1885	496.067	523.313	189.558	565.633	200.075	1002.3	861.013	1350.57	23.5493	24.9649	33.4876	265.16	21.7836	41.2026	42.5026	89.5313
8.40297	15.1871	3.9642	6.92015	678.312	598.011	602.024	806.719	247.549	421.143	80.9783	559.685	15.676	12.5734	48.9572	40.961	23.0252	118.954	44.7564	88.9049
12.8386	6.13446	5.50343	5.32628	88.3392	548.437	409.231	333.581	517.249	505.313	270.197	786.666	60.1975	118.231	32.4564	115.469	66.058	66.2805	7.40933	45.2907
3.1882	3.87964	4.35728	6.44517	185.421	785.164	365.944	473.226	375.913	648.892	453.547	1018.15	33.8092	64.86	25.1877	28.2639	44.6784	183.256	53.8497	62.2964
2.92675	5.17961	5.79003	6.81755	904.388	699.217	333.935	578.406	513.751	783.263	36.1925	906.984	28.7339	72.1694	42.7352	85.6635	66.6218	94.4345	20.4346	17.8374
3.0511	6.11383	3.89153	8.36764	288.965	872.115	361.759	561.801	388.315	769.581	287.693	703.271	30.0313	31.2285	25.8105	107.101	49.6088	170.65	26.7727	50.499
2.09808	6.76981	3.34808	6.03388	137.377	1019.8	560.955	267.838	440.936	519.958	867.949	959.206	14.8805	47.6895	30.4165	176.015	41.3484	179.434	24.0897	36.2408
3.36718	10.297	7.40523	3.3424	388.726	590.308	644.654	716.808	297.221	1031.21	839.085	319.904	25.5825	111.998	23.0044	24.0405	22.2784	165.885	50.4381	86.3288
1.2305	11.5913	5.03714	3.1752	323.492	971.513	475.826	1121.1	186.41	274.889	756.28	666.976	24.4935	55.4019	13.9043	62.5584	36.1103	242.959	32.3859	35.3727
3.32927	9.12898	3.43043	5.22914	257.585	738.625	100.855	773.098	211.05	708.38	320.652	379.632	16.3705	73.2542	33.1784	65.0119	23.3936	26.5282	25.3327	90.1645
2.16369	5.76865	4.85518	2.01083	771.092	422.067	228.667	1191.33	342.302	562.016	150.948	548.849	29.5258	269.332	20.687	33.6498	25.9342	84.6311	12.415	62.0037
3.19007	7.25357	2.60363	2.40977	510.715	619.218	341.484	433.529	651.864	888.439	180.434	599.445	30.4911	147.326	60.7562	185.416	21.7642	111.164	53.5542	40.7056
6.2061	10.8625	1.63209	6.08784	127.28	677.876	235.763	726.094	464.48	1270.15	349.559	572.824	18.1568	59.8696	24.8237	49.8263	57.7857	189.556	20.6284	21.8676
3.2272	11.2719	7.06415	9.82609	1014.03	829.635	406.627	482.693	259.403	757.482	142.427	638.358	47.8495	68.8823	19.0226	90.4031	16.3479	108.938	23.1556	46.6892
2.60733	7.58195	5.14131	7.69839	653.664	442.842	375.277	572.861	390.334	225.208	193.935	697.815	25.0115	16.1204	53.6581	203.22	37.7282	56.5395	23.084	143.381
3.35256	4.26459	2.47652	3.79257	62.8276	565.509	279.17	767.975	130.977	664.015	603.982	1319.04	25.4579	18.7666	21.0406	223.408	36.875	138.285	68.1021	25.6078
8.35722	5.12696	10.2448	17.2341	290.544	1046.22	212.076	934.898	405.358	708.465	143.089	1182.26	37.3767	45.1167	25.858	68.4758	37.2063	77.8511	25.645	205.962
10.8376	2.37423	7.15649	6.17025	156	692.956	155.907	741.564	488.667	348.99	498.285	696.307	24.8771	99.486	30.8763	31.5284	15.6297	27.099	31.2335	94.2442
3.5098	10.5219	2.08849	4.75397	248.405	677.296	475.229	471.898	313.187	454.835	68.5953	596.067	10.2252	124.584	14.6111	59.9694	36.1535	203.595	41.2911	149.32
2.93204	14.4356	6.19792	6.56509	424.132	707.21	211.045	603.352	149.7	1058.09	226.135	570.724	30.6914	27.9035	12.1709	77.4341	32.4	69.661	31.4345	105.215
4.05198	9.96783	6.12324	7.24504	285.855	825.379	587.94	717.786	200.209	578.256	202.654	986.778	24.7733	69.5533	23.5434	38.1568	17.3918	62.081	58.9872	48.0716
3.44431	3.41501	6.95621	16.6675	347.86	664.384	280.543	580.432	522.75	346.853	107.682	567.799	40.0892	54.8812	25.7115	39.6766	24.1766	26.205	32.9933	98.0835
6.69326	6.60609	3.72924	8.65004	673.43	1119.29	297.637	1373.62	234.456	321.664	188.985	741.924	19.9913	214.797	22.1705	60.6467	37.3217	78.4762	14.1533	61.5316
4.05141	6.09967	3.01653	8.18468	457.608	1068.52	123.606	684.584	389.965	247.081	689.113	883.707	48.9352	52.8135	43.471	90.5913	42.231	276.744	13.8997	162.516
10.5434	10.2654	5.43878	10.9439	100.165	701.049	421.338	641.375	412.975	585.492	1.96438	1101.8	6.51085	104.869	21.9248	300.705	17.4551	35.7015	47.4254	34.6384
3.65413	6.62022	3.96468	7.45431	198.475	949.439	295.838	439.167	159.755	421.039	454.207	854.84	27.1263	138.249	15.4028	142.281	33.4216	130.827	29.7409	61.7698
4.40549	11.4873	2.90653	5.72397	116.393	308.027	300.569	965.48	140.864	579.163	289.14	462.841	48.921	54.8713	20.4516	55.6529	64.9715	61.1259	100.024	58.3075
1.75886	5.0337	5.38212	2.80637	764.691	604.076	690.76	588.156	121.307	681.142	92.8424	453.769	13.5503	38.1142	40.8194	361.552	26.6113	48.7643	33.1959	76.861
1.99469	2.75959	2.6566	5.84533	157.421	585.194	454.672	767.616	550.207	451.91	590.925	327.781	20.2336	67.5118	42.0997	112.214	17.425	14.6061	25.5004	49.8456
4.38455	9.91417	4.16789	7.69182	427.896	151.397	150.194	744.969	895.825	856.058	193.931	957.564	29.0974	164.301	25.5471	43.5964	16.2678	181.125	15.0393	69.6814
2.91945	9.40887	2.94688	175.442	312.746	287.835	277.12	384.851	390.813	575.535	129.946	863.69	17.4121	35.1869	19.0939	97.9584	34.4539	46.2527	27.7564	91.1951
1.01578	9.74825	3.52869	8.66419	425.567	540.069	504.15	886.429	196.456	369.863	15.0742	564.801	33.2304	86.1298	23.0143	235.61	41.4566	107.561	15.2659	54.1374
4.68033	4.21541	3.44928	5.815	449.474	411.638	534.816	319.035	220.3	609.13	185.28	916.429	33.4667	30.1357	78.593	87.6635	29.1809	62.1266	33.0164	50.2044
3.03491	5.2455	5.09955	7.77376	535.208	801.069	800.38	868.784	821.301	309.92	676.625	534.423	43.7593	102.535	47.8824	129.07	17.7178	140.797	12.7422	111.331
2.56793	5.2626	3.87786	3.89049	187.965	306.99	753.551	504.459	107.054	766.229	161.678	451.537	37.0015	42.6978	15.4342	209.203	32.289	192.773	32.8652	33.4849
8.49271	3.53931	3.82443	4.92559	169.038	483.399	723.791	696.612	728.381	675.018	271.481	938.507	31.056	192.579	12.4097	150.101	29.0101	68.95	24.4175	82.67
1.94696	3.66017	3.77067	3.68202	797.132	820.316	703.816	377.848	204.355	1002.87	246.396	948.033	9.31879	44.067	20.2164	28.9769	38.4727	75.128	22.2717	57.2039
2.3048	7.40993	37.2174	7.2572	205.103	818.391	58.6437	983.53	478.377	1072.65	183.018	757.664	28.3151	49.6287	33.6122	67.5856	94.9161	81.0475	24.4588	38.7134
3.07378	14.2432	6.2187	3.76959	427.941	735.586	947.912	770.923	748.434	793.816	69.1856	830.015	21.6177	43.5887	23.2644	57.1338	25.4904	139.148	28.7014	283.604
5.53989	2.13903	4.74574	12.069	129.14	660.125	323.044	643.239	521.21	999.036	361.754	924.797	39.5476	20.2115	18.7023	96.2445	27.2345	82.3129	27.8875	143.81
7.17202	10.733	4.57327	5.77972	119.611	745.54	1378.89	887.539	371.478	622.533	416.739	620.156	15.3349	109.292	32.8848	96.2785	20.2007	27.7699	49.9109	145.253
9.28388	8.75478	7.10373	9.34035	499.905	902.968	1610.17	243.061	278.005	903.989	829.071	786.949	32.32	50.4624	17.4998	85.1868	30.1379	38.7144	40.6043	83.7996
2.91286	8.3405	3.18591	4.40204	293.617	1143.39	182.268	470.167	165.341	1012.9	1043.19	899.702	32.145	41.3576	27.4669	254.972	53.3835	103.722	33.4776	73.4596
4.08092	4.40556	3.30948	5.96967	546.083	886.725	200.221	2.50648	292.96	353.749	585.419	527.237	22.1212	44.7177	14.9181	257.092	64.095	175.35	42.2258	82.6285
2.44897	4.33802	6.01033	4.6895	642.537	636.803	364.257	741.991	451.425	814.884	560.326	614.152	27.5406	150.429	38.8268	138.287	36.3569	169.664	29.5022	241.298
3.00637	3.92171	6.27285	13.7594	215.393	480.784	210.79	847.528	574.449	461.073	260.099	148.144	49.0605	15.3672	39.9883	62.9343	13.8936	33.7422	26.4928	250.137
15.9505	10.3295	3.46656	5.9064	651.591	501.221	158.832	604.444	1073.74	295.219	418.929	971.732	22.24	94.284	9.80073	179.623	31.506	156.699	23.9269	51.4951
5.23383	26.4107	6.562	4.53128	337.284	561.919	397.846	487.265	663.018	397.125	578.536	569.712	41.8471	62.6308	34.0876	170.77	74.0059	169.596	28.0421	94.0151
2.01459	8.5239	8.37891	3.15517	136.182	497.558	614.388	856.217	464.35	623.395	339.599	571.956	35.8154	124.843	26.096	127.882	19.9907	74.408	21.2386	69.5174
4.99896	5.09492	3.06788	5.93131	304.325	458.035	820.327	735.24	455.049	1221	201.64	677.939	22.9632	107.849	28.0082	45.7933	31.849	110.861	28.6405	93.377
3.0905	10.3838	3.60516	4.23641	325.512	665.106	251.901	414.724	673.385	754.06	222.323	683.112	27.5669	85.3146	25.6272	28.2969	24.4338	35.4789	21.2277	47.7762
3.57229	12.8598	3.07561	7.00072	226.245	412.935	503.978	448.093	856.62	625.693	289.09	99.0785	18.3885	206.891	11.6704	211.827	32.9897	166.008	17.2618	154.142
2.42393	5.40331	2.44114	5.85969	230.781	412.299	288.386	689.772	331.429	1032.13	472.013	456.491	48.8575	53.5645	17.0457	64.7935	52.3841	105.127	54.5739	215.298
2.10338	6.36815	3.72125	7.35396	176.734	583.76	119.614	922.842	330.354	602.852	739.399	574.605	23.7474	102.777	13.8302	231.79	48.0766	128.002	19.8308	134.074
3.43808	4.65445	4.2963	13.7797	507.023	546.997	337.232	100.247	204.01	159.667	557.015	768.485	50.3838	68.9516	23.1672	99.4441	53.0232	126.899	31.2959	75.3198
3.43891	4.28526	3.32553	6.77083	193.688	552.842	213.798	743.11	426.437	639.422	573.799	908.876	30.4125	103.777	26.4057	131.087	26.5299	81.4658	43.4474	90.4056
2.95858	3.34257	3.40476	11.6898	490.68	624.246	620.499	1031.63	577.49	385.145	419.685	775.699	26.6665	314.76	23.8887	164.782	31.5626	37.1089	23.3063	65.5186
3.35368	6.49494	7.33155	8.40782	253.166	635.479	678.187	550.594	230.302	456.856	668.523	1221.13	18.787	122.852	10.7534	115.512	12.9607	255.926	35.101	119.785
4.35382	4.36045	4.78601	5.94868	177.586	675.373	176.648	395.981	573.977	523.04	664.612	649.503	18.4055	28.7207	34.3681	180.509	43.944	155.403	22.9162	55.5463
2.26474	4.86299	4.95544	6.67509	230.806	664.854	500.57	1114.31	587.414	187.699	191.105	699.215	26.1469	46.9892	26.4367	77.8212	11.8197	69.2494	28.8967	91.1486
3.1249	6.2132	1.87795	4.32557	623.817	258.651	106.062	268.75	205.88	519.238	123.707	656.136	20.945	110.348	12.0758	73.8393	29.7971	87.2354	13.8886	76.5305
8.11828	8.21816	3.22659	11.8504	263.738	640.027	672.385	1129.77	356.787	557.257	568.537	712.539	16.2999	19.8576	33.8759	42.8049	51.3382	100.679	25.5442	103.815
3.79362	6.5795	6.53307	5.6402	441.393	1212.95	1149.71	632.424	981.974	184.901	906.646	1061.11	139.254	51.2043	36.7735	105.177	16.0742	43.0396	35.2503	79.3154
2.80054	7.61374	5.9885	2.94806	221.474	454.808	211.725	921.643	302.432	359.474	786.639	709.923	50.0629	45.498	22.4737	50.1388	13.923	41.6608	26.677	29.4435
7.15709	5.05678	4.74756	3.27554	289.472	1299.84	156.976	722.443	423.705	276.578	395.604	883.355	35.5443	123.715	36.8254	99.9427	48.1105	54.107	23.5733	92.2734
5.44094	6.8228	7.87647	8.82858	15.5009	389.361	372.976	461.582	612.858	418.036	328.784	332.286	3.27844	19.6166	26.9089	183.433	37.1352	222.794	37.7515	88.8149
5.11142	10.326	6.06344	5.55806	466.912	731.928	454.786	577.442	236.913	588.258	445.911	761.776	31.4161	21.2957	35.8859	139.485	34.1318	163.918	73.3616	51.1651
5.72992	5.92121	3.10263	5.43236	284.751	237.936	169.271	1202.99	654.059	474.99	489.508	568.453	22.3902	21.1854	24.4505	35.5417	69.5805	85.091	30.3318	22.8022
3.3767	2.65785	10.8708	5.1105	1000.59	843.582	102.647	661.725	537.02	404.6	293.429	393.359	30.4931	294.95	31.3105	159.096	46.3328	84.9063	29.992	91.6541
3.22568	10.6577	3.72938	4.08569	693.329	559.024	91.2746	413.167	191.901	543.504	297.698	891.406	30.5512	18.1025	37.3192	169.781	37.1582	37.4032	21.6666	104.384
4.20087	7.3419	4.70107	4.75655	208.34	585.616	380.426	914.637	150.508	549.773	230.008	347.391	56.2302	60.5006	39.9219	126.191	13.9655	200.387	19.602	28.1018
9.23412	5.53095	4.43667	6.22761	366.327	567.825	140.023	1046.76	289.067	819.174	215.798	742.879	32.96	44.0406	23.5976	89.6141	26.8723	221.31	30.3578	131.21
5.34208	6.63763	4.9915	5.99171	68.7476	1020.97	272.227	316.654	78.4179	430.666	375.76	419.122	48.0868	102.806	32.579	262.967	24.1634	103.701	11.5157	362.777
3.68746	6.07431	11.3066	8.00628	1140.85	622.174	293.992	1100.09	396.303	571.029	207.639	907.718	25.1526	101.855	28.6074	45.49	19.1664	95.3996	29.4865	74.0574
7.47476	5.93646	7.44305	4.41431	463.557	579.859	258.068	642.666	421.559	459.742	150.386	698.722	27.6953	50.7317	11.8047	43.8248	22.7755	34.6108	24.3539	184.53
2.56569	3.11789	6.5605	9.44474	326.787	1006.28	628.496	631.79	1085.69	497.65	223.961	850.702	26.2738	220.561	19.4089	339.779	44.921	107.963	29.2361	261.599
1.7538	3.51618	2.54104	9.77449	786.141	893.782	208.067	778.599	466.946	607.751	589.809	902.522	28.2417	53.1353	20.0384	114.597	24.5869	178.501	47.2292	122.603
4.13441	4.3569	3.94179	6.86848	301.554	455.598	533.932	759.481	513.203	633.373	844.707	1303.96	17.6905	126.778	15.5742	21.5767	58.353	103.474	33.1211	109.345
6.68915	5.10798	2.55116	11.3958	404.369	499.984	495.323	694.274	87.9922	958.963	569.255	446.841	49.8303	98.6769	8.57615	71.1118	20.314	20.9631	35.363	69.4718
2.78644	3.24528	4.59326	4.11845	242.341	703.883	655.271	370.61	149.157	227.753	713.757	1414.42	31.457	112.05	14.0674	52.7031	16.7888	218.63	61.747	13.4027
8.21292	7.09694	3.09798	4.87991	591.734	833.67	337.647	788.54	702.614	157.613	130.109	648.858	13.3684	65.4091	57.8277	139.157	31.4138	310.459	12.0981	129.156
1.6215	5.67137	3.62477	7.05264	227.678	524.847	273.042	1460.34	567.253	469.271	1262.53	447.118	44.101	65.1213	49.0638	59.9437	13.0108	38.0755	16.5133	68.0988
3.25834	6.70864	2.51013	4.16186	410.069	787.691	165.595	1004.98	596.36	638.598	467.202	87.2517	17.8039	62.7821	19.626	64.7696	16.4239	116.513	24.5827	43.1556
5.22637	5.80872	4.83357	6.13894	81.9595	414.435	227.878	773.928	583.103	404.625	199.275	803.277	18.2098	37.8602	24.0327	96.6696	28.4162	310.871	55.8565	19.6063
3.86347	5.48445	3.9242	3.8804	657.172	606.975	421.348	470.808	453.824	505.986	183.743	460.725	47.5229	53.7991	44.5486	45.0129	21.3819	26.9353	29.5191	75.7943
2.79512	12.1534	6.42317	2.88085	213.53	674.983	110.233	810.168	381.046	465.395	264.447	478.964	23.2973	82.5434	26.6651	192.847	9.54149	288.025	48.5418	39.2604
5.02973	4.79925	5.9453	11.2129	181.287	477.383	585.153	526.039	824.905	702.445	567.673	399.568	32.1625	58.209	16.7528	32.8034	25.7991	34.5218	47.4077	40.2375
4.45033	13.8547	2.61877	9.26201	239.934	964.339	121.002	377.574	561.425	987.973	414.399	604.588	25.1071	38.2111	25.9116	111.116	21.5432	37.2724	59.8565	423.967
5.25408	10.1473	3.90159	4.39526	249.579	1157.73	417.642	1290.8	518.099	692.438	87.5452	885.519	15.7277	73.3487	23.4898	56.1974	52.5129	438.73	29.0044	128.207
3.6977	3.93799	5.56581	4.78796	257.318	774.877	604.499	456.867	599.697	944.294	271.43	346.721	127.165	47.1861	10.6194	113.605	16.4919	49.6811	34.1093	80.4736
2.82457	6.02538	3.58585	6.38423	576.107	917.44	36.1472	853.49	952.371	1138.77	534.909	403.157	57.7678	80.4836	23.386	26.5105	22.4159	27.3867	37.1052	44.5589
1.71258	4.38478	4.19719	4.22565	475.734	564.801	105.409	373.746	406.894	566.27	407.767	432.314	10.4236	40.7957	46.8388	46.4148	42.8153	203.352	48.2831	95.8591
3.19088	6.91339	4.61841	6.0035	695.505	676.057	186.442	237.028	482.021	651.719	282.549	922.302	27.4107	48.6737	14.2026	26.5995	34.3793	228.029	25.9948	101.568
5.07585	9.52313	6.43882	6.38229	646.632	430.13	439.781	322.527	143.657	747.071	1056.41	524.252	54.5283	89.3177	24.6175	206.479	40.4606	78.2656	24.0214	91.4405
3.80739	4.74227	3.3401	22.7586	869.012	615.542	601.758	1103.65	504.717	320.533	192.925	351.221	35.6701	42.8111	14.7897	244.669	22.0746	53.2561	20.8932	126.123
1.90407	3.28598	7.93746	8.21288	631.492	764.292	337.729	848.833	93.7693	625.791	495.719	727.722	7.39499	71.5665	24.0655	74.97	44.0717	46.0574	31.1202	26.194
3.72013	16.3976	2.79863	6.6532	198.286	376.333	413.188	650.882	153.961	839.289	4.35571	473.634	37.5905	273.859	17.2867	166.944	24.6312	164.905	33.7342	43.5534
6.72288	11.3476	5.79757	4.97325	568.673	943.883	393.989	717.267	1007.97	252.564	488.499	433.389	20.8318	171.054	25.0513	214.579	34.1844	20.7716	21.1647	67.51
3.24749	9.86655	3.22469	3.32934	147.099	647.99	228.086	342.212	447.842	836.25	187.123	6.55834	30.1643	175.809	28.8621	94.5181	31.7873	34.9371	13.7806	41.8609
4.98842	17.7235	5.57127	7.00469	632.109	504.26	846.699	495.749	123.442	896.242	659.033	874.631	65.9055	14.232	21.4412	37.9986	53.1746	115.488	44.4948	391.815
3.05829	4.01766	6.51444	3.52378	460.276	634.173	427.858	600.11	384.493	798.103	236.986	236.231	32.9633	26.0336	26.7266	183.64	24.5904	318.557	17.4652	37.4195
3.34184	2.39788	1.60554	5.47056	294.937	605.727	136.042	760.527	122.566	525.624	385.073	657.03	44.6288	103.203	9.11225	57.6615	24.8947	63.7747	31.3933	22.4536
3.39565	8.27166	3.46203	3.54076	622.297	310.043	131.226	414.813	239.346	650.531	643.409	724.031	81.5612	105.534	37.8614	270.438	26.3089	154.531	35.9715	46.6304
7.09658	13.8587	4.34125	3.03981	146.618	454.706	197.243	553.434	314.175	717.573	246.356	1021.3	45.0208	97.5184	53.175	60.3841	47.1723	79.75	51.551	86.3777
3.69582	6.11695	5.21859	6.83239	565.779	873.054	769.671	523.182	318.326	489.96	815.91	820.388	36.3089	153.479	31.0139	82.847	27.0344	52.1069	39.1079	104.445
3.43275	2.51976	3.79838	19.7501	896.062	1157.75	234.884	768.158	649.509	733.945	805.441	1336.47	26.4765	56.4221	21.1618	34.9875	32.7021	81.1475	21.1602	48.508
3.09177	7.66385	2.79632	10.3017	270.231	381.423	667.879	961.989	268.457	901.8	851.295	1188.01	30.6263	117.988	19.0562	67.3809	58.1935	30.4158	33.343	57.5963
8.96406	15.8396	8.19387	4.15968	169.047	475.45	163.173	773.101	501.013	516.941	417.893	518.463	32.2167	58.1551	22.211	142.273	31.0181	27.2845	15.3363	59.5776
3.34308	6.26217	4.61259	7.2332	118.454	442.021	277.545	657.732	580.262	574.209	271.309	627.339	17.373	44.7871	23.3281	21.1294	16.1894	263.903	39.9363	17.3094
2.54392	4.02327	4.08432	16.9295	276.089	446.996	467.76	637.873	436.568	177.417	138.948	1068.83	20.5054	94.2222	25.3486	39.0898	47.0921	40.9715	45.8143	313.351
4.67861	12.1789	11.713	6.79819	518.835	547.755	130.216	680.831	231.809	937.678	131.94	684.491	37.777	51.9802	30.0647	127.9	16.134	18.7336	45.4013	92.1339
5.55836	5.02621	7.64028	6.34436	283.017	559.527	111.973	537.284	261.111	553.512	163.536	495.947	63.0341	132.862	29.2822	260.068	34.764	131.71	20.4805	76.946
6.07628	4.89685	5.28154	4.95899	3.67852	403.784	355.655	1196.86	638.875	1096.26	594.541	635.539	28.5953	128.633	21.0496	112.297	57.4063	38.7287	25.2406	77.463
8.21933	4.57786	1.93891	4.51031	229.238	1194.02	344.729	439.984	201.804	739.033	475.537	481.175	48.6744	45.977	14.039	165.027	12.3656	38.2692	27.9918	79.7086
15.8372	4.99074	5.51998	4.27724	435.425	605.987	372.46	922.112	589.932	593.247	333.03	595.834	31.0949	209.391	63.1219	12.0901	33.4589	98.6119	26.8287	371.383
3.44155	7.00247	8.9745	10.7908	406.02	667.991	851.36	473.741	775.162	651.581	144.093	1085.63	40.7721	40.2196	49.3166	87.8146	75.2307	89.4023	27.1896	121.376
4.54335	4.33736	3.53516	6.8331	430.431	545.233	260.047	475.924	331.529	1063.29	517.566	632.91	27.4005	151.387	15.1873	28.3452	14.5519	67.2236	59.3335	23.7577
1.97429	4.69678	4.64938	6.86899	276.28	582.882	203.483	465.497	996.339	483.676	807.598	547.411	15.2387	125.907	32.0214	56.652	38.2356	183.631	32.9976	198.35
5.82651	11.9697	3.89105	6.85576	904.241	468.369	774.803	679.555	266.769	1107.06	598.944	121.632	26.694	19.3521	16.3422	95.0738	35.353	33.327	39.4279	40.1121
5.22819	14.4655	2.81376	8.63929	44.8781	672.87	402.672	1166.86	165.183	859.7	192.164	1159.19	53.239	125.155	49.0747	28.6881	27.329	34.3222	26.7174	69.4355
2.83812	12.1207	4.67804	9.6401	405.513	1019.53	224.537	1211.87	500.954	650.324	309.049	802.069	37.7457	477.555	18.5124	129.98	25.934	67.5487	50.1823	49.8089
6.02237	6.53393	4.74095	2.58891	488.497	516.412	210.661	596.337	836.914	463.2	308.089	649.974	62.7867	28.9558	21.6322	105.572	27.6811	114.168	41.8407	272.691
2.41526	5.46091	5.72921	4.02809	523.048	539.286	277.079	747.414	311.269	829.623	190.891	1048.02	51.3105	74.9689	124.682	35.7168	29.5085	45.625	19.8727	79.8324
2.03624	21.1241	4.7027	5.3994	784.538	445.541	186.75	501.299	404.682	377.002	222.342	708.629	62.497	61.6674	77.095	63.3044	49.2387	40.8523	46.3125	33.6944
3.84145	7.45431	3.41602	8.41831	85.2785	646.659	245.545	605.52	654.65	694.321	479.098	571.135	49.3976	218.231	26.3356	36.4696	49.8357	98.9234	52.2779	61.7529
1.73037	20.4009	5.26868	9.9736	308.622	370.098	144.165	1173.35	450.879	1063.46	231.15	615.387	43.5075	145.723	15.8217	24.9386	30.1973	103.336	32.4496	93.469
7.74303	5.86614	6.31944	11.1681	555.959	594.43	748.581	972.904	1126.61	736.094	357.501	951.27	43.7946	22.312	18.6306	184.251	37.1827	188.918	19.2316	69.4009
2.426	7.25368	4.18899	12.9505	520.471	665.27	588.533	344.984	257.958	444.615	705.021	691.355	35.035	31.6736	9.29023	41.6786	25.066	57.436	68.4961	154.919
6.26711	6.09759	5.76664	5.05474	608.244	873.717	229.426	301.683	306.665	537.024	117.884	691.347	89.3712	31.8523	25.6873	50.0381	26.8905	121.873	19.7463	123.484
4.7662	4.13015	2.60901	4.62031	299.797	363.843	372.813	1414.14	324.085	632.86	373.719	550.743	44.104	89.9316	17.6284	64.6314	22.0528	68.5204	20.4932	68.7654
5.78208	11.2664	3.57283	7.6485	163.187	494.816	507.226	1035.32	255.705	291.16	202.022	502.362	27.0483	111.208	42.3873	101.741	29.892	162.512	40.4481	80.1734
3.53612	7.31629	4.44705	6.81546	494.18	1188.67	531.809	383.424	569.224	490.473	342.622	1164.43	25.4641	108.489	36.0649	158.726	29.5865	128.882	20.708	130.64
3.76513	14.5282	10.2315	11.2542	469.052	403.37	259.872	578.45	251.534	146.411	746.718	1159.96	33.9075	111.251	33.2907	61.9533	90.8682	27.9633	33.4091	195.086
7.03811	5.15793	2.55	7.7392	879.004	461.656	290.804	551.416	591.879	339.279	497.098	1112.56	38.7754	17.4384	36.9842	175.648	30.266	40.1951	34.4792	87.6146
3.35227	5.54434	3.03599	4.09048	21.1334	427.808	167.381	516.932	442.376	535.219	213.942	648.79	28.9568	32.0386	20.5698	55.0534	30.9766	94.028	43.4313	30.6539
4.49342	5.48782	10.7489	20.3761	167.206	447.396	667.382	775.516	751.216	410.138	601.884	609.969	31.1422	34.3339	14.1217	52.6532	42.9887	61.9226	49.4388	55.9512
5.02609	3.94779	6.02509	15.631	309.47	536.189	429.073	1341.53	318.359	670.681	284.473	769.736	17.7636	32.3177	15.1775	93.3355	27.6345	351.569	27.8974	92.1255
4.10451	6.68764	2.35467	11.3737	122.745	365.254	791.053	391.619	144.9	636.773	3.14338	828.517	17.1313	135.311	22.6777	57.6465	15.8607	78.9159	30.1078	144.846
2.22307	6.93829	4.03093	4.14331	150.988	535.671	407.085	675.722	424.398	474.604	564.446	461.912	20.6751	53.0241	21.9136	71.7809	23.9726	103.198	22.8296	81.3828
6.58792	18.4763	4.0945	5.07451	136.503	541.681	813.823	864.831	248.053	591.211	658.419	710.382	33.7441	56.0273	13.4337	90.1009	40.3265	80.5517	36.3411	75.5515
3.61763	5.28793	2.66699	4.09813	161.342	432.563	303.325	577.127	513.346	647.374	238.2	615.901	31.8391	68.2714	26.0724	88.9358	30.7489	259.584	30.1984	160.502
3.57196	7.70845	5.22002	4.57112	132.028	1211.19	246.442	532.376	693.648	396.955	1099.46	460.606	68.3158	81.203	16.0121	24.1638	23.5584	100.483	22.6762	34.0865
3.83866	7.63181	2.81105	5.80248	480.108	594.949	203.195	424.423	154.543	259.061	527.495	853.261	30.8444	16.7562	42.1601	106.392	28.4203	64.0085	24.8897	82.2966
3.39416	2.93442	1.21148	5.94962	503.23	605.479	131.05	842.588	437.482	919.55	300.842	653.866	48.5988	40.2627	71.3752	62.9436	19.2986	63.3598	34.5572	88.6929
4.32928	25.8377	7.49183	6.1004	122.97	486.075	325.814	632.776	61.3224	235.531	295.025	1426.01	40.1912	69.5882	31.7558	154.969	45.2331	52.9097	37.3743	44.8787
2.26602	7.89025	7.39078	5.77798	217.484	646.016	243.852	1128.92	536.742	746.62	642.891	584.819	18.8773	38.3451	43.007	54.4342	19.5101	82.4214	26.9764	211.24
7.98078	14.6292	5.45644	3.58891	853.213	900.869	526.085	828.997	326.821	576.363	1222.38	392.432	14.8886	30.516	17.3216	50.5989	48.4122	259.822	27.9418	38.7982
1.65216	5.77885	10.5548	4.70371	484.461	768.678	256.168	661.954	576.315	710.014	275.51	1122.17	16.1681	42.1246	32.1566	67.5351	42.135	120.735	42.8228	155.027
2.40566	10.9928	6.17422	7.31651	16.6619	343.679	556.328	923.232	403.31	813.26	879.864	1533.87	37.3249	40.2941	22.8256	82.8236	15.1765	187.423	36.1082	19.6872
3.26501	4.43301	3.89786	6.21663	198.266	468.711	159.732	440.341	785.147	599.472	154.506	746.707	20.5302	77.9697	20.6375	76.401	33.6586	252.108	29.7265	84.3853
3.52512	7.91222	4.42038	9.55249	420.279	788.484	163.541	870.129	173.824	452.48	155.995	644.392	23.7525	121.949	29.5553	62.3678	28.932	73.7914	24.7678	159.765
5.21866	7.13222	23.8292	3.39833	608.192	784.882	354.365	959.718	254.837	353.513	342.786	725.801	18.1534	75.2764	18.7882	183.953	20.2851	99.7856	37.2472	145.144
3.80043	3.31822	5.94243	4.4991	968.373	558.354	362.047	934.249	492.584	408.239	637.893	489.952	18.4792	32.2027	15.3711	122.99	44.6623	137.38	18.4355	28.9446
6.60083	11.3395	3.48168	8.09288	301.412	464.992	177.909	574.144	453.241	708.451	452.531	257.857	24.9368	115.388	45.0061	111.052	50.76	27.8923	27.8138	75.6724
2.66968	17.9296	2.63766	5.03117	792.32	722.553	431.506	720.038	662.039	345.752	768.836	343.721	39.7509	131.851	25.4222	113.269	11.2093	51.0462	41.176	42.7277
4.21048	17.5765	2.06915	4.21286	81.6749	421.119	423.025	760.466	1030.4	785.591	542.685	495.011	43.0257	149.793	22.1252	31.287	22.6151	64.3651	67.024	108.546
2.96283	5.81689	8.11678	4.79411	412.998	829.756	300.47	1171.43	672.554	280.359	249.42	689.738	22.3012	43.3231	23.5261	95.0948	38.619	406.843	33.8456	99.8448
2.10156	4.00761	12.9483	6.9815	372.689	431.219	537.491	566.575	529.704	396.646	598.915	432.099	36.7213	93.2923	18.972	33.8917	22.7889	86.5647	34.4391	69.5265
3.0517	3.75751	7.33028	10.1713	508.987	580.801	152.359	693.034	835.479	416.646	626.122	1490.01	34.3394	158.702	25.8885	106.264	22.7711	56.2233	36.8533	21.3612
1.74317	2.86825	2.35083	4.0591	288.115	558.153	426.356	713.254	324.443	490.412	867.705	467.316	28.0264	21.2707	19.2611	62.0682	30.8504	55.4152	31.5068	46.3494
1.95674	4.02888	5.6372	4.44696	469.777	534.17	488.298	558.85	112.045	352.395	1119.16	1467.94	23.2513	79.0967	27.4534	274.789	11.2528	134.01	23.758	117.149
5.37367	5.34124	5.79254	3.62484	551.977	311.941	484.527	625.248	265.478	247.47	902.276	1005.34	16.83	132.945	35.3155	169.01	28.5049	473.602	44.3745	162.611
3.65353	2.57685	3.90903	4.61976	291.86	524.354	1095.22	481.668	385.49	345.897	131.162	77.1562	15.5609	65.0366	25.9563	95.942	13.6925	71.3038	18.4054	136.595
7.37879	7.85585	4.08994	17.5847	376.187	774.979	730.031	467.503	510.636	641.041	617.58	1292.02	51.219	29.0921	19.7795	69.5302	30.0286	135.289	29.2466	64.0697
4.00651	13.1948	3.6179	6.20325	415.025	1104.5	443.528	830.449	169.728	969.821	221.926	1026.03	22.8801	172.32	14.8238	55.8465	34.9659	153.86	28.9623	109.24
7.75111	9.17173	4.95306	3.86798	369.337	1209.7	268.579	316.341	361.054	442.314	289.416	763.945	17.8536	108.639	20.398	333.266	31.7297	140.324	69.4657	31.8476
11.0731	5.2435	5.97845	7.58604	694.758	793.757	212.861	871.416	284.891	986.71	584	447.892	35.9615	47.4317	12.6333	52.6179	128.731	79.0408	30.496	33.738
1.95805	9.87903	5.60685	11.8369	596.733	708.594	983.883	862.442	473.106	646.504	176.247	1083.68	21.2179	29.9173	50.8169	64.268	16.8686	170.617	26.8287	59.6347
3.27211	20.0054	5.15828	6.01313	640.537	979.819	438.569	686.127	1069.61	772.203	154.233	432.3	31.5682	192.727	24.4614	102.008	28.4801	77.6634	16.8956	7.66077
3.58158	6.94886	8.89722	4.98134	257.303	621.115	487.124	623.131	455.031	450.073	307.966	496.746	25.5578	159.686	15.4182	23.9259	35.2154	277.208	30.9905	40.0102
2.22363	7.98432	2.22842	7.47364	414.018	692.461	440.245	603.22	210.269	965.122	117.979	285.431	21.8095	157.563	24.8015	48.497	16.8421	153.28	33.686	20.6602
5.72731	8.218	3.91938	3.99187	376.294	551.213	223.787	839.106	298.252	270.877	246.151	787.428	34.7457	88.1962	37.8171	152.771	19.8375	152.677	39.0289	166.552
3.37587	12.7797	10.1852	4.74575	132.933	446.956	274.679	566.812	968.641	1144.51	177.179	811.563	27.5118	75.2493	35.924	26.681	29.4801	43.6162	27.8092	30.4855
4.48575	18.7991	9.25832	10.7779	135.252	410.074	734.504	608.421	579.816	620.908	131.071	486.63	32.0651	106.339	21.0989	59.4457	26.8461	67.1673	73.0051	114.325
7.96417	15.4734	4.3261	8.21438	703.428	1112.78	632.83	576.535	278.026	494.136	218.994	669.571	11.2333	73.4647	25.285	114.453	69.8343	129.645	11.3674	72.8964
6.67334	4.0115	3.02803	5.02448	261.44	385.877	193.279	719.875	149.45	722.02	1005.99	1190.31	17.1676	142.783	19.6451	38.3668	24.1928	74.477	15.5091	134.345
5.42376	3.46592	5.01676	9.17835	365.223	750.377	113.644	459.653	170.674	568.774	464.626	815.192	48.7277	144.961	28.8095	96.2851	43.8442	70.5361	25.7848	60.1358
5.36358	7.27234	132.175	10.082	876.071	549.393	393.633	884.027	99.4818	834.284	232.524	681.112	50.2742	37.9105	17.8158	107.51	25.3065	190.726	15.5647	19.3947
8.20373	3.05092	5.53538	7.09939	475.052	523.924	785.495	501.493	351.052	662.898	170.666	1131.73	19.808	192.876	22.9363	72.0819	21.9622	136.145	40.7642	169.465
4.29988	3.43898	3.05198	4.62971	899.453	202.453	587.622	531.37	554.39	493.122	637.127	1415.48	49.1624	85.1355	14.0053	44.5336	18.9001	291.796	29.4475	49.6251
2.8931	6.6206	3.77417	5.79659	230.224	848.505	469.999	1302.12	181.601	536.753	513.076	575.195	13.6587	105.698	25.9248	260.957	39.9563	219.047	60.0261	174.016
4.75647	6.81014	2.60854	6.73959	247.146	618.874	183.468	416.398	81.6621	762.139	497.576	515.661	22.911	71.0476	50.2713	70.4423	11.7967	309.34	30.2799	50.8661
2.71551	7.04549	10.7743	9.12514	574.683	609.278	572.004	639.821	919.024	605.392	252.499	442.495	32.2343	47.4608	35.6786	53.3595	38.8463	54.1674	28.9238	35.0605
3.54712	9.28769	3.15502	7.6372	356.576	397.035	137.659	738.372	627.361	943.383	592.289	745.641	56.1901	158.072	14.9067	76.5183	21.4547	105.826	19.1829	159.234
3.09972	6.13179	12.0701	2.47432	113.526	905.948	602.367	698.508	236.258	301.548	261.925	994.774	59.9362	66.0106	42.2862	256.172	26.5482	122.473	37.4163	34.9921
3.64069	4.09487	3.59429	5.00906	246.11	715.451	919.016	789.294	260.935	676.352	307.774	4.39246	21.895	109.179	34.7314	84.8145	46.3607	92.0021	33.9559	32.4295
6.378	5.719	8.58932	8.40156	321.818	618.137	941.654	1032.01	526.328	942.791	7.33243	908.35	47.1506	84.3951	25.3918	76.8951	53.969	113.323	26.9351	71.3316
2.35668	7.59554	2.69918	7.23303	63.8	614.592	305.315	784.318	473.85	560.538	801.652	314.591	54.6403	98.4652	21.4123	217.817	53.3765	145.1	58.1663	65.0562
2.7643	5.4516	4.11856	8.52305	862.28	457.366	274.274	424.127	506.549	568.9	138.647	644.745	54.5745	81.4292	17.1885	53.5377	8.68104	146.921	26.7033	197.057
2.34841	11.1654	5.99319	4.35439	96.8292	904.936	96.1542	535.525	390.9	532.733	444.593	1373.51	32.4672	110.872	25.1498	34.5185	12.3018	172.878	36.6905	167.664
3.47514	12.7805	5.31337	3.12422	553.973	567.38	300.903	1087.77	599.411	770.067	304.358	431.242	28.4606	78.9708	38.2203	45.8166	26.6459	66.0607	33.136	38.8702
2.02435	7.07053	3.22365	7.04182	452.563	473.858	1110.74	811.05	516.342	875.126	1273.52	900.826	33.3482	91.0977	27.3538	62.2478	43.7691	95.6602	36.1713	46.8685
9.32289	5.298	3.31563	3.83728	565.135	276.635	207.907	527.601	524.082	914.802	803.398	727.539	37.8116	141.267	53.8568	48.2246	21.5094	160.446	17.1594	73.8449
5.42402	13.3813	6.22396	4.64839	227.977	480.321	337.93	407.814	440.172	587.016	489.797	367.711	17.3493	174.313	25.9989	41.1011	17.1608	100.403	20.0433	58.6815
4.70446	16.8413	3.99033	11.2723	448.396	608.305	599.238	658.049	406.681	898.173	416.603	1177.48	30.3695	66.2022	33.2584	31.7973	34.2995	187.199	19.7873	177.594
3.68625	6.86643	3.85837	5.82502	772.515	747.6	130.295	374.653	543.217	985.99	341.743	416.497	12.6791	162.837	32.9592	183.717	54.0203	39.7897	24.6143	41.4075
8.90729	3.81511	3.11781	8.37733	613.5	519.882	384.136	434.005	450.335	707.637	106.242	438.818	41.7353	156.174	25.8223	60.1799	43.0124	38.6848	67.5459	133.03
4.31745	7.59729	5.99268	5.59381	927.701	238.575	534.34	1137.15	715.362	749.448	342.51	859.752	11.411	39.1238	7.41474	36.4759	49.3468	14.6692	10.6438	64.8618
4.52084	8.95636	2.59296	3.8212	515.17	706.935	226.621	935.168	742.174	976.62	656.596	1002.71	19.9049	26.6349	47.5232	108.745	41.4257	184.617	32.5433	60.1477
2.50345	5.03447	4.33652	5.34817	453.257	942.126	643.714	427.631	169.895	502.75	439.52	930.811	16.309	43.072	19.7248	132.36	21.8298	150.007	25.6073	25.2061
1.80112	4.30571	7.11689	6.75601	359.622	345.071	183.263	323.471	719.918	721.455	639.344	888.235	18.4857	83.7538	21.9663	103.543	16.8229	83.4524	44.8271	25.0158
2.24093	2.23559	2.54688	3.67661	646.23	594.941	110.078	491.9	604.972	608.303	836.278	409.764	20.8909	54.9905	20.1748	159.798	51.011	471.847	24.0804	114.403
2.34399	3.42175	3.77264	6.6807	319.823	642.78	123.096	808.947	193.818	1146.27	235.389	816.378	18.0757	198.99	21.6934	106.993	25.0069	181.163	37.4058	49.0992
6.99426	6.30435	3.55851	9.36457	231.709	712.918	337.24	759.001	334.544	727.301	234.821	757.623	16.6981	38.4048	29.1972	153.927	33.0538	32.4287	22.4519	128.784
13.9692	5.69415	5.21378	4.97183	379.825	1403.49	417.872	1296.89	140.321	448.185	154.021	597.826	13.0644	25.8635	15.2056	122.748	10.7604	116.108	29.7171	103.866
2.72981	6.09348	3.01201	4.5416	855.799	456.198	380.907	930.54	348.375	589.99	443.567	513.511	33.1914	141.27	18.856	104.105	24.332	369.01	35.234	31.4638
5.43704	4.32714	8.75724	12.8716	722.109	428.876	417.789	668.379	318.975	430.45	276.151	1245.73	26.9185	40.8895	17.7445	25.8188	66.2875	64.975	72.0272	103.041
2.82111	7.51065	2.86681	9.97612	467.599	422.724	159.218	766.158	185.907	564.787	356.81	752.112	27.9209	129.377	13.9903	39.2166	22.295	171.096	28.3089	115.084
3.22147	5.95056	4.05062	7.06377	626.55	803.946	555.836	342.421	575.331	593.886	276.47	601.953	54.4512	119.153	13.5884	31.4528	73.9077	34.2113	44.1268	51.4459
2.7339	7.93131	3.54968	5.3439	1160.58	348.048	120.729	507.625	605.211	524.732	622.138	400.61	19.9287	42.8011	27.3006	115.128	17.3086	328.232	34.9529	86.2615
4.9898	2.96646	3.6655	5.10672	317.724	991.409	858.548	377.738	346.354	618.914	647.433	691.84	37.4432	147.629	66.3509	87.4975	26.8088	60.7926	22.0164	93.4774
11.0425	3.86877	4.71523	6.1767	179.698	485.447	343.5	419.628	232.749	423.577	133.119	430.207	17.066	69.3075	21.0448	36.378	51.8543	51.0585	48.084	96.0214
2.86898	4.89278	5.09211	4.09774	484.68	631.761	8.49289	411.645	538.246	355.146	273.835	444.803	22.1004	44.0244	28.6095	64.6321	34.8279	86.8916	15.9796	121.209
6.6754	17.8675	4.26433	3.3769	593.727	631.098	371.301	718.781	152.134	422.416	297.609	842.405	12.0959	81.9611	20.0358	43.3405	39.6993	113.924	53.2371	76.3668
7.98015	6.46027	3.4309	4.38672	282.81	373.833	508.095	477.28	200.515	426.163	830.718	840.47	16.3395	97.192	76.8427	98.6354	11.8224	93.21	15.1355	251.854
2.3988	15.4663	6.01916	19.9844	841.354	90.7337	975.991	1088.04	133.596	952.912	70.4802	784.996	13.3626	120.062	31.3326	151.523	11.447	106.813	36.1262	41.3141
6.50979	4.23087	4.18057	6.41819	386.905	951.153	88.3758	1247.6	201.938	535.057	148.779	610.567	23.6529	140.258	26.3495	38.2798	29.1198	48.3656	44.2162	28.3745
1.99529	7.46235	9.82259	10.0327	193.661	686.638	685.252	862.665	641.339	915.865	229.376	601.439	42.367	97.6241	18.1867	66.0263	28.9522	52.4287	31.1892	93.7277
3.2744	12.575	3.91464	4.3356	148.331	570.324	608.489	646.925	620.702	337.259	734.351	985.424	35.3437	75.2363	17.0712	109.399	49.7509	99.9653	13.3525	18.8491
4.4228	8.0352	149.292	3.63599	577.886	728.255	133.766	856.357	787.644	356.903	376.293	408.525	14.6241	60.9923	29.0006	33.459	47.1984	70.7658	22.3476	301.981
11.4256	9.17184	9.88582	4.79902	212.161	262.005	135.413	87.8342	458.821	837.929	427.226	902.217	18.8104	92.3917	46.6767	26.9892	18.6984	141.923	41.2147	101.788
2.60431	25.7981	3.18485	4.5146	353.132	583.587	1004.25	494.804	604.911	783.057	772.046	532.022	16.6724	230.329	25.6797	126.918	25.9515	80.664	25.3107	62.9222
3.41345	11.7311	7.29692	10.5372	1171.42	1021.98	137.319	1106.33	287.286	712.514	269.274	524.627	18.2898	46.5862	28.2839	96.2416	42.0287	96.9606	28.2437	138.596
4.68233	4.8382	4.84602	2.75111	444.532	181.309	490.648	1143.16	363.317	585.942	1080.77	4.23044	25.6843	128.035	23.0426	66.4102	36.2169	190.829	12.9266	69.152
3.05311	9.59075	5.64852	1.92687	128.471	484.483	1366.51	720.41	129.092	333.653	252.725	802.352	24.9295	28.8221	33.3079	86.575	29.8213	281.385	53.6198	64.2977
2.1898	16.1258	4.20301	5.45805	333.608	330.49	306.712	1207.82	447.142	875.856	115.859	727.606	49.0329	49.9135	12.3286	26.6345	21.7561	140.546	58.1428	21.0722
2.86846	4.6619	6.43607	10.5492	295.102	457.407	266.762	460.701	508.825	867.988	2.21832	997.642	44.6183	99.0761	20.9095	102.049	48.2409	79.4903	20.8323	57.8003
7.67462	6.2782	4.38861	9.85658	187.476	365.952	128.338	473.841	546.202	236.119	869.834	1146.64	40.5296	94.5521	11.9613	207.681	35.5593	39.432	37.0287	94.3006
4.7368	4.96264	4.8539	11.9412	221.341	781.011	454.614	1213.36	300.159	776.839	346.041	715.362	27.9728	224.965	28.7055	115.05	94.9693	52.7482	32.6032	40.2403
3.29046	8.99711	4.06136	4.91258	409.765	536.181	771.652	1027.92	102.976	673.009	401.084	585.17	19.8752	59.7247	29.2106	82.8719	44.5574	278.929	31.9711	113.842
6.60033	7.02071	2.78657	4.76402	364.617	647.8	278.65	840.908	159.127	686.544	366.603	1194.03	58.1364	35.7856	25.1584	185.493	42.4723	210.055	38.0406	126.253
3.98181	3.15477	3.88906	12.4524	634.23	708.457	81.4461	456.377	890.698	625.766	641.249	449.127	28.0636	46.2542	22.0063	45.4699	16.6997	129.239	26.5123	122.451
3.01794	16.4132	4.14957	7.88705	309.175	637.557	587.83	1054.62	502.363	414.829	858.95	579.64	47.6319	24.6136	19.4357	100.33	33.6175	169.765	63.5847	418.775
4.49784	5.59298	2.56166	13.2484	311.288	277.059	116.819	756.875	1034.92	434.697	633.401	953.765	23.4445	38.2215	20.5219	126.709	13.3677	56.7053	25.1178	343.747
5.29174	16.28	4.23242	2.08029	796.911	514.342	730.926	629.619	393.674	538.448	598.311	488.217	19.8489	24.1484	36.9115	89.1763	32.1007	79.1968	41.4077	41.5232
7.64452	4.77952	2.91762	6.68958	415.102	635.351	297.377	933.925	886.478	174.122	359.342	779.438	31.2877	80.7123	27.6156	56.4245	26.7321	95.291	19.9382	76.3283
3.64174	4.02971	6.02115	8.25781	315.008	769.974	257.827	446.595	207.918	435.185	211.688	3.92513	39.0523	174.687	25.1836	49.2118	23.3879	166.92	18.5057	57.9075
3.50101	7.06112	4.0594	4.5339	135.402	814.285	347.473	721.316	268.808	590.095	325.672	625.373	13.2892	99.7949	8.36565	181.042	72.1329	144.917	23.5271	198.968
6.34675	18.176	7.59502	4.8814	220.209	557.22	241.762	517.951	354.634	712.871	274.629	765.654	29.7523	71.3148	32.4357	307.579	36.4258	67.2431	33.2339	134.255
2.83606	4.81811	3.50182	5.05122	853.33	524.596	724.613	420.129	304.154	800.354	140.515	976.26	32.7168	133.343	30.7889	197.85	27.9369	154.857	54.0904	108.285
3.51169	3.75195	3.03288	7.63961	427.498	880.47	339.289	893.703	78.7541	652.565	390.413	486.695	23.0379	96.8884	27.9502	112.949	32.9997	148.191	9.92813	109.441
3.33953	3.2474	4.49084	8.76702	1150.78	563.745	305.459	1065.63	165.019	351.747	203.944	471.061	17.3419	122.796	33.801	119.186	27.7759	130.326	24.2987	72.038
3.35539	12.4905	5.26875	7.80164	312.018	227.143	159.926	1303.25	685.813	618.9	259.11	776.529	22.8281	40.8457	24.0554	69.2755	49.7983	195.159	30.4662	67.9799
4.23576	5.24313	1.68529	5.18887	197.744	624.275	589.581	840.613	495.668	1101.06	449.948	892.557	44.8708	47.7109	28.7198	121.719	30.8412	91.427	19.1293	73.3832
4.82096	3.90084	2.6101	4.13171	497.52	1091.05	401.784	867.079	122.928	841.741	532.14	803.54	39.7373	58.8811	50.1155	176.281	28.0112	46.6543	68.1282	86.1786
2.58278	9.39543	3.19704	6.05685	306.719	803.775	161.952	983.27	459.572	794.895	388.522	992.614	42.8719	33.64	23.1085	137.872	52.5535	151.497	29.6394	136.845
9.04053	4.6849	2.16052	6.47239	250.567	496.505	634.995	549.32	371.074	645.511	84.2959	1077.68	25.0242	50.2982	19.3615	72.0502	21.706	50.4235	10.5562	76.3549
1.70406	5.84233	2.57228	4.31794	377.895	653.929	113.481	762.252	255.098	595.474	616.846	737.218	26.3549	64.3493	16.036	66.806	40.9244	142.635	12.5188	99.5817
7.37369	3.83348	5.5302	15.939	505.973	843.644	4.67009	755.93	275.542	495.078	859.771	1277.65	16.5338	61.2042	46.5859	60.9524	11.5218	65.9255	43.3092	49.9403
3.89583	4.39675	4.12946	13.4364	1027.19	516.784	479.547	880.849	790.439	336.271	209.813	2.34517	32.6336	76.6622	14.9721	163.702	37.6236	74.2029	21.3136	34.585
4.09754	6.09062	8.18795	4.95229	255.773	365.857	872.124	1197.1	504.861	193.551	446.621	1404.08	46.1717	90.5468	28.5319	54.5033	27.9182	97.332	16.8938	125.28
8.36719	3.41989	6.26926	13.4997	240.004	511.276	171.109	4.63529	95.0283	674.759	233.317	411.686	45.7316	62.0375	33.4662	58.1579	17.8049	22.6786	30.8204	46.3262
3.25494	3.06392	5.66365	6.95472	563.897	1039.89	900.304	488.626	287.206	627.009	190.427	426.622	7.86194	86.161	49.5153	404.214	38.9235	193.649	25.8688	24.7297
3.20747	3.53304	10.2685	4.76683	402.357	700.362	298.229	245.13	747.92	208.966	552.025	380.312	30.7929	37.5216	20.5387	174.316	40.0753	124.519	13.017	98.7896
3.54892	16.052	5.24373	5.02759	254.39	680.17	371.584	619.088	654.839	430.197	202.989	717.576	19.6475	61.6216	32.6508	100.83	14.4596	110.571	25.7637	102.382
3.50167	5.07102	2.75269	9.61949	234.757	643.455	105.678	1112.5	324.76	388.772	153.005	677.455	18.8897	34.673	18.5472	25.0304	51.0837	193.718	36.3491	190.104
3.32309	16.2713	3.174	5.38605	188.94	386.092	435.433	767.169	445.05	858.501	175.908	1172.37	8.56138	62.1542	52.1654	126.73	25.6997	81.1875	22.3602	217.194
6.96299	11.1507	10.0388	4.8917	159.165	800.62	146.952	1064.7	414.02	406.75	188.665	234.214	28.3079	20.6908	23.767	207.336	62.9344	108.998	45.1756	51.7034
9.30772	4.62035	2.47802	9.24894	213.072	296.077	348.451	384.85	577.176	581.784	377.054	782.097	59.7632	171.041	24.0362	183.354	49.0207	283.063	17.4371	30.8747
3.40975	4.35088	2.63683	5.49291	49.9661	859.568	131.949	689.361	312.177	384.038	1098.58	1087.68	24.135	25.4638	24.2832	46.4677	27.3445	63.849	73.1927	152.914
3.8793	4.38642	4.88509	19.5498	476.416	457.654	107.613	331.356	492.048	775.708	317.329	668.836	20.3687	60.7853	21.2053	248.338	23.6	167.469	13.432	79.9091
2.40884	2.75117	5.5139	3.78457	113.294	924.58	131.1	579.217	236.901	859.041	796.076	1138.95	56.379	35.9899	17.8617	70.9533	59.1543	92.5196	28.129	54.6546
3.24398	16.8092	2.92936	4.47005	326.084	552.872	760.851	486.142	864.468	274.249	537.77	97.4117	42.2698	96.2399	27.72	66.201	25.9074	285.374	49.9442	19.6517
9.24402	8.445	3.22471	4.46444	514.623	820.057	83.6536	501.933	842.201	518.234	755.973	797.66	37.8254	150.507	12.0529	117.456	37.6772	40.8716	23.5829	59.9823
6.14582	9.06163	4.80341	5.4481	384.199	771.197	314.251	704.716	235.045	824.492	116.016	1091.08	38.0407	20.5617	17.6194	78.7333	51.9551	46.7381	38.7268	122.655
4.96215	14.2947	4.10888	6.03614	134.045	968.99	743.323	982.544	351.386	681.238	371.713	621.057	21.9697	96.8652	27.3204	26.1472	19.8127	45.0573	21.6919	32.1823
4.4981	4.63763	1.99628	8.88772	182.935	712.991	505.607	585.168	439.377	1064.41	185.289	574.642	26.1526	163.39	56.701	38.733	26.9116	33.365	33.9702	33.1707
2.55343	4.1124	4.02379	5.22841	299.162	506.846	1.29386	892.908	274.407	614.37	131.797	562.754	21.5836	83.0018	21.8993	73.1099	24.9296	41.6741	20.2713	67.7352
1.79092	13.581	4.1616	2.76828	133.805	1085.62	539.688	881.435	242.649	658.383	869.148	690.388	34.3408	26.3474	39.468	88.3156	13.1609	70.347	11.0357	89.76
2.55259	2.01639	3.59512	3.4279	91.1406	719.865	415.419	527.772	50.4699	276.85	173.965	944.221	64.1255	108.282	4.43988	187.628	39.3449	187.359	7.21956	81.784
4.48448	3.18941	2.70067	3.14732	616.691	360.321	228.982	586.701	552.489	675.013	275.664	563.105	18.1415	104.235	32.1664	42.1595	25.9259	117.126	72.4788	127.651
2.05084	5.48013	7.98332	7.86293	481.507	731.959	156.005	1388.2	318.113	514.664	30.4081	737.599	67.9101	109.345	21.5496	49.0888	16.8206	279.648	42.7261	122.034
3.40539	3.38679	4.43016	5.27669	423.412	349.897	184.745	658.535	163.484	370.984	472.81	951.319	36.3885	233.143	13.0782	146.975	42.7646	99.2172	21.8556	38.063
4.69859	3.49669	2.08382	4.3202	1295.7	478.86	285.424	749.681	121.404	729.68	951.707	779.892	28.1452	81.0307	29.7309	28.8958	8.56771	226.73	41.0239	23.3983
4.75092	4.72397	6.44181	4.25128	907.96	553.171	365.182	620.975	343.576	453.582	241.769	573.26	24.2648	106.223	20.4386	129.846	41.5321	39.8362	34.0455	38.1769
2.54987	2.79819	3.42676	15.6272	189.516	303.091	184.274	678.914	390.604	624.69	349.98	780.779	31.7093	110.129	12.8577	94.323	35.2556	81.1874	61.9933	69.056
5.8029	5.78661	4.45299	14.1654	305.493	311.695	237.033	842.507	1042.89	464.337	449.721	1327.02	30.2039	204.697	31.1572	74.8732	27.6188	122.744	60.4943	52.3262
3.54563	4.79971	4.54368	6.04186	265.189	1072.1	363.811	639.26	893.971	397.537	296.378	306.151	18.8968	130.329	13.777	36.3029	78.6292	53.354	23.4472	72.1898
3.69929	3.75204	4.21228	15.4443	366.018	711.347	828.123	1392.67	3.0762	971.13	270.272	1063.55	18.5693	87.4429	44.5001	49.5978	72.8593	429.747	34.5993	71.2793
2.75998	5.552	5.05683	4.30403	350.954	467.939	231.037	506.268	689.146	835.097	1109.45	965.186	61.5986	23.8064	14.49	43.1711	26.2441	76.3052	41.8409	104.644
2.08265	5.2261	3.54037	4.01981	270.541	753.412	100.805	852.937	511.014	434.389	504.156	632.752	19.6911	88.5747	25.0586	104.959	21.0512	66.5036	27.4911	174.757
3.64059	5.80373	5.17225	12.8681	468.173	790.384	550.442	711.919	149.62	631.903	83.5306	1202.24	53.0609	57.629	23.5487	62.6052	45.0305	135.816	18.6209	98.1284
2.40328	7.69136	5.80675	7.43814	252.592	591.582	552.31	841.164	341.333	889.858	265.066	1434.13	41.0063	38.0613	36.0022	95.875	26.252	56.1046	21.8047	136.966
4.32805	69.1041	4.8017	10.0484	349.523	884.249	85.2335	1419.85	497.606	867.549	423.702	521.02	51.248	106.406	18.2865	54.5395	25.7775	123.545	23.0582	196.02
11.1499	15.313	3.40911	5.62334	301.957	468.38	186.495	1095.98	141.86	610.513	400.013	390.112	26.5478	54.1001	18.1617	68.4653	31.0666	46.4434	38.1079	144.445
2.38227	7.62841	2.61726	10.8981	636.01	746.845	273.326	1067.63	710.681	578.388	354.396	732.788	45.4955	75.1512	29.9464	103.099	13.824	181.263	27.6997	117.207
9.09583	11.4749	3.49092	7.04773	552.22	542.733	416.784	450.224	97.4605	405.177	480.698	722.511	15.7382	63.9539	30.7401	179.643	88.3712	210.544	29.1477	59.9905
6.00675	13.9143	4.76076	3.57958	255.273	623.777	615.258	1099.65	523.445	648.332	876.137	661.857	32.5601	28.411	24.0991	94.9063	53.9699	173.704	52.6718	164.27
9.54553	3.18297	3.42049	5.33917	591.854	947.645	448.148	753.228	164.007	603.568	482.875	1334.89	38.8015	127.876	37.1381	65.1979	51.0103	104.436	46.0481	105.754
2.51299	5.2897	4.94806	7.4374	271.613	809.441	358.619	877.659	358.179	176.85	1127.54	727.726	16.9382	62.1968	24.3689	27.6379	28.9822	219.428	47.2798	79.8383
3.52056	4.56671	4.77799	4.12945	167.269	933.929	727.515	465.285	827.784	399.836	310.189	1269.65	50.9697	19.7301	23.0805	201.703	29.5408	36.8174	40.724	40.6083
2.96635	4.85851	6.56311	5.9806	912.122	379.109	513.219	515.196	511.273	1073.42	397.07	681.101	34.2937	249.77	40.2893	51.6501	27.9187	269.107	25.2929	72.3446
2.1295	3.10742	5.63327	7.54248	569.73	796.77	345.892	344.597	548.595	675.11	382.644	284.974	32.8428	169.609	40.8801	130.5	25.7371	52.5012	11.9145	68.3546
4.89764	5.6349	4.38552	10.3138	448.38	825.686	557.164	415.837	430.223	529.805	244.736	1050.37	20.9288	99.5772	26.5372	90.3667	12.8935	28.8042	37.8884	157.895
4.43739	10.7851	7.69655	10.8451	611.276	789.517	436.216	616.947	400.979	218.963	7.21659	521.581	36.1177	203.4	17.7392	26.7227	21.3827	52.9366	30.1885	200.998
2.20087	16.4123	4.1566	8.34266	227.247	483.689	11.209	189.949	300.561	1300.85	175.521	429.936	25.1277	164.453	29.1534	287.639	15.658	105.716	62.9971	91.5231
10.2147	11.3469	5.21043	12.3613	535.264	735.234	329.33	334.78	132.338	343.877	161.161	464.704	30.7845	32.8551	25.7969	72.5218	33.3061	99.1044	52.1754	103.955
3.97863	4.20372	2.10689	12.3908	347.876	349.894	114.276	515.01	485.98	609.554	232.809	596.575	37.0086	109.67	40.6229	28.8071	60.6576	111.076	22.4045	186.389
4.92036	4.23942	5.31058	5.69286	386.055	696.239	382.14	1453.53	267.214	1206.23	411.934	3.87402	25.8049	123.942	23.1437	225.228	32.9339	141.624	61.0836	38.7666
6.9402	2.65054	7.32302	4.6378	209.369	805.12	466.438	824.316	761.9	667	528.759	1122.97	27.4142	54.865	20.1568	67.7167	27.2188	169.051	11.7342	51.3153
4.0399	5.08448	5.50921	6.89564	495.593	874.591	848.068	384.515	231.059	696.867	865.292	741.251	38.7855	157.362	17.6737	83.8818	37.1458	95.5523	28.0723	47.4906
7.70713	11.4834	3.12101	14.8534	160.646	629.023	208.984	824.266	135.972	408.842	340.008	584.166	74.2803	106.38	4.89969	49.8204	36.4527	168.527	36.1235	139.562
5.26762	4.45254	2.21648	5.44943	1170.95	1004.56	574.275	1630.97	613.497	553.438	286.251	1004.21	14.1145	90.9943	18.224	43.1527	30.1999	56.8043	32.2744	201.197
3.79086	5.48657	3.33283	6.79739	361.029	401.181	783.375	894.723	318.257	858.025	595.772	1313.46	19.6957	98.7512	28.1446	104.302	34.8643	116.983	21.2308	38.9245
4.97774	3.82835	2.67024	4.07459	583.494	607.849	410.797	1050.56	197.52	611.829	466.136	1097.57	40.7361	112.488	8.83033	217.483	69.1947	138.24	23.6819	45.9924
25.4757	3.97556	4.94331	4.27215	573.227	782.589	856.788	788.699	352.151	928.632	205.971	922.174	41.2874	88.1575	44.8441	68.1847	32.8134	107.067	37.6585	65.6955
2.67166	3.88211	9.86985	4.14161	629.837	920.159	468.771	840.46	49.6742	928.944	187.387	708.86	27.8818	40.7957	25.2819	70.9107	23.5349	156.804	26.6147	78.949
4.56994	6.92901	2.2857	7.58644	854.152	834.263	179.861	3.98798	515.109	667.611	563.109	745.527	42.6905	45.7954	27.2424	71.0781	33.5317	51.2537	15.622	24.7514
3.20782	12.3861	3.83054	4.26309	401.8	404.831	515.166	526.288	539.788	643.901	408.755	432.103	39.3641	175.778	57.7027	71.2093	36.7876	70.1336	38.4329	54.368
5.21914	4.47015	4.54129	5.86088	537.648	568.343	666.708	741.337	197.972	449.342	807.514	767.759	39.6759	42.5004	18.3084	223.191	24.8793	77.2255	38.3614	45.9273
4.69785	22.8374	2.70275	4.50528	443.88	969.887	658.259	741.173	478.552	582.289	901.521	803.661	16.441	56.5052	31.4369	40.3258	20.435	63.9574	30.5295	194.942
1.86632	6.11893	1.7958	7.48266	903.944	784.059	102.112	602.235	870.869	791.962	804.12	822.946	19.5939	64.5058	7.12575	145.391	36.6175	27.5018	12.7521	115.17
4.79157	7.80511	3.03158	7.82605	427.302	760.88	170.366	615.161	495.015	280.566	216.776	1231.53	40.9019	54.8352	25.6925	105.967	36.4552	28.7032	23.6446	133.175
4.42248	7.68504	4.88504	6.5695	859.974	412.777	213.596	751.101	464.253	687.045	186.902	5.69218	31.7197	105.879	7.11869	18.6191	38.7109	96.4782	40.066	33.9171
4.54882	6.60981	3.85751	9.27396	683.321	319.626	386.165	1041.07	305.414	78.5804	240.998	320.408	22.6766	84.1986	20.3834	34.6993	27.694	162.545	36.6992	38.5355
1.8724	13.0755	6.01465	10.2179	544.76	320.006	232.089	537.918	99.5905	381.954	608.025	505.862	20.7131	156.775	20.124	30.2897	28.1905	116.478	42.2103	98.0379
3.29518	3.13717	5.69196	4.539	343.758	388.814	928.934	1141.02	350.517	964.85	123.75	452.075	30.4462	73.1422	30.3831	153.578	16.0155	40.4414	21.949	38.368
3.00174	4.37873	7.47299	11.1257	422.623	603.858	461.577	910.193	111.016	563.618	373.595	679.01	31.1835	132.574	21.6386	92.8001	13.2841	51.3517	24.8355	135.275
6.65096	2.32122	5.56333	9.36835	129.033	1280.04	396.074	383.248	419.062	934.312	455.814	800.163	54.0174	78.4605	29.9931	32.4986	33.1627	54.2638	44.8396	381.487
7.59304	10.8369	1.94934	6.2046	299.252	916.082	517.895	317.109	141.362	740.374	82.1632	1079.75	26.13	75.4887	57.002	221.822	41.0061	18.5505	19.045	90.3538
9.69422	6.21329	2.72167	8.03145	251.214	772.032	406.804	420.183	598.454	552.435	575.834	393.626	23.18	35.6439	23.8114	177.173	20.5874	135.25	31.2794	26.4038
3.15145	6.08319	4.58064	6.09707	259.368	706.535	415.733	371.282	127.665	344.925	183.645	1344.21	24.7844	83.7921	25.01	92.3438	25.7046	191.373	32.828	157.416
6.28301	12.4627	5.07262	14.282	424.108	709.985	135.019	627.979	408.041	864.136	68.7408	844.539	88.074	67.7353	29.1565	70.7394	20.3908	35.4882	42.7175	125.395
3.36195	2.60851	4.61406	6.50203	231.636	364.954	232.382	1064.22	260.75	494.144	536.012	535.106	30.8278	64.6504	12.6527	28.225	75.3871	156.48	14.8165	152.563
1.85139	4.5179	3.14389	6.92661	864.058	579.705	460.951	939.299	1025.24	761.325	281.801	662.281	26.6664	117.167	32.5598	65.7645	40.5795	86.3673	27.2084	35.3587
3.87519	2.93182	8.78571	4.67401	502.286	588.33	186.742	838.575	106.619	215.339	664.956	761.197	28.8756	72.7637	46.6189	181.844	17.92	125.829	28.4902	30.0562
2.79957	7.56925	2.95936	4.63389	116.13	901.62	766.073	480.284	449.573	940.247	73.6532	733.581	22.5582	181.726	30.269	58.6602	22.2097	52.7512	27.7693	40.8019
8.51679	5.52261	1.17528	6.44451	840.607	673.728	553.066	1035.02	140.995	384.497	457.731	450.232	53.8823	83.8786	22.2842	143.759	28.4046	174.055	38.911	103.144
5.4492	3.58123	7.87774	7.02631	637.696	1029.86	1393.85	418.597	686.971	775.678	397.893	712.012	29.7495	63.6172	52.3959	51.6241	17.6569	137.634	35.3245	94.522
5.94741	4.9101	3.6128	6.72758	1110.79	615.855	74.5172	690.499	184.596	274.608	875.131	837.99	29.217	142.355	11.0944	71.0123	24.8521	77.1858	17.0488	117.125
5.23871	4.78647	5.04195	7.98634	489.575	744.829	331.575	636.629	312.401	157.463	153.43	1281.48	22.0534	54.1555	27.0085	56.4121	37.9784	20.0006	25.239	71.9796
4.89425	15.2021	6.568	12.639	452.404	940.307	193.58	185.021	371.186	375.897	245.873	1189.65	13.503	147.85	14.4238	186.2	38.4535	134.921	22.1238	39.5004
5.37723	9.60551	28.0527	8.71807	805.366	578.87	1626.24	837.278	61.9415	359.278	434.443	1393.99	20.2623	118.256	17.7379	61.923	69.2939	49.878	26.1506	142.157
3.73684	7.03988	3.87756	6.29021	698.567	718.687	205.378	590.316	499.484	387.265	1411.17	797.982	28.9694	218.993	39.3703	62.5189	41.7792	148.687	12.4313	41.0991
4.94081	3.22899	5.60695	9.08983	247.305	649.434	309.032	916.309	315.85	542.964	414.489	693.814	37.8167	81.9363	15.1838	57.3648	29.3347	62.073	22.9358	97.0707
3.72645	4.40657	5.095	6.80429	371.514	562.203	273.517	665.116	177.335	506.025	408.205	1234.77	73.4983	111.432	24.3699	323.129	37.7828	102.12	25.2814	146.043
2.31415	2.55815	8.27822	13.5303	328.711	603.683	395.437	896.829	231.686	737.867	125.505	938.342	199.941	67.7246	25.2593	83.143	34.2263	107.415	29.1805	67.6395
5.24444	5.94252	6.32928	8.15624	377.127	1011.8	196.327	743.758	210.589	600.359	381.736	850.512	24.984	50.2278	9.91306	94.0196	42.7154	73.2032	28.7906	288.775
1.77663	3.11108	2.92842	12.1816	177.343	709.744	159.361	1077.33	321.279	337.753	513.572	809.585	15.8962	65.9935	9.35576	67.0479	26.6275	102.886	85.1941	71.5929
4.08392	5.14721	4.09957	20.9942	414.998	825.409	304.446	1256.04	633.522	619.433	453.641	1674.09	17.6385	59.608	12.0135	55.8158	54.2777	155.85	24.7211	318.554
6.861	9.47769	4.47515	13.4134	579.797	718.388	295.541	712.379	734.816	795.256	637.535	1245.2	34.3376	69.9845	31.689	153.236	56.1978	95.0591	35.0573	68.0688
4.89538	5.62698	3.93462	15.912	475.362	716.445	365.035	1310.01	281.109	727.692	522.347	994.198	38.5778	102.962	63.398	78.4141	26.0818	109.659	28.1893	31.8347
3.01547	10.1637	5.41882	8.21779	692.191	792.513	148.735	590.001	393.062	285.418	194.956	589.148	23.6035	75.4027	18.7468	47.4345	25.3804	70.913	16.1348	83.336
3.85917	5.11663	6.82931	7.34387	627.606	1097.95	84.4173	935.689	632.445	587.187	984.952	727.185	24.9192	39.0947	25.9125	72.7999	33.1903	59.7217	26.3865	85.7029
1.41165	8.76688	4.53328	13.4915	240.468	826.008	870.419	604.318	553.283	967.076	116.151	509.568	26.4744	80.7555	31.9183	78.5246	45.8088	58.0581	46.1247	79.0867
3.79975	4.99806	4.97897	3.94524	652.976	1224.48	151.475	980.445	415.295	265.566	555.602	664.555	8.04866	58.9231	32.746	116.384	58.9313	28.4884	39.1936	23.862
4.0256	3.84128	3.58999	5.79442	504.935	1330.55	127.352	852.223	277.386	702.751	453.893	414.426	23.9495	52.1651	24.0479	124.684	12.9301	152.748	41.8849	90.7092
2.00192	2.64115	4.78456	5.59663	764.055	493.8	1402.4	311.299	539.408	596.512	326.291	528.555	12.0983	59.2969	18.965	136.472	38.0314	76.2999	22.2291	65.3378
3.98363	5.00237	4.14643	9.51763	477.858	1089.48	212.134	837.84	303.669	414.674	495.839	962.013	35.1148	136.101	16.1689	124.774	22.2724	62.9402	23.5327	25.2015
33.3041	7.62695	2.41464	3.13362	221.214	932.269	542.353	691.695	538.958	670.041	1004.98	619.277	38.5342	269.14	27.5444	15.0192	33.0122	99.4306	30.3429	73.1779
2.01804	4.47164	3.70814	4.40486	817.307	378.713	534.923	577.475	286.571	955.05	890.382	546.202	53.3311	87.0866	41.679	59.3095	21.295	96.9479	62.7035	233.493
2.55572	6.34149	5.76466	5.72766	245.421	272.184	88.475	907.679	562.01	743.449	464.146	518.797	32.2306	37.1246	36.7483	52.0044	23.8561	107.339	29.136	64.1969
2.12264	10.4284	2.1949	15.685	123.448	491.482	433.479	320.962	262.971	678.876	239.529	638.934	29.3778	187.584	36.3155	79.4952	26.619	64.8415	39.8808	78.647
5.52588	6.51258	3.44846	5.97746	464.439	1107.38	5.89868	7.11824	527.692	701.273	984.789	812.725	27.8405	66.3698	24.5989	53.0692	34.4062	165.311	47.874	53.2217
3.17256	7.15418	3.41976	5.39099	310.296	199.012	374.095	1321.07	359.348	343.892	168.658	886.264	28.4284	152.997	22.675	38.1006	34.7453	277.126	39.4683	19.2428
5.70477	25.8317	5.36664	5.8172	406.148	777.925	831.552	339.444	476.964	888.272	588	531.054	5.51065	48.6834	24.6412	263.865	79.0344	132.027	20.2844	85.9793
3.13096	21.3528	5.27253	21.5975	589.059	660.086	161.08	748.351	359.438	523.022	775.14	961.348	28.4713	48.4234	20.7393	36.7322	49.1423	160.483	30.9583	54.7793
5.66614	6.41824	5.41626	2.4232	181.432	396.428	1062.3	714.577	338.248	704.366	728.415	417.415	10.1092	155.253	43.6078	102.406	47.0405	166.216	32.4143	59.4256
5.44041	6.66471	3.65021	7.52801	257.678	1048.63	186.15	780.721	429.714	544.231	121.053	690.203	10.7093	189.248	16.3969	38.9343	27.0888	70.7154	39.7819	39.0668
6.66163	3.4928	5.69924	6.8188	177.773	516.716	660.658	640.087	525.491	662.156	337.162	1194.42	42.6234	273.764	7.55342	41.168	37.9331	51.008	25.6978	247.459
6.06589	10.4046	9.27617	5.56933	470.815	736.734	501.99	377.938	422.63	417.335	507.481	1301.26	45.152	95.3065	21.648	50.4908	46.6331	27.5181	27.8054	126.663
3.02897	3.35466	5.60093	9.37175	466.854	579.475	270.102	811.474	856.585	756.483	364.345	781.077	15.6166	50.8774	26.8128	63.4631	37.5008	79.6812	35.7904	37.3646
3.35903	6.36074	3.49598	4.14894	1005.94	600.421	6.10275	628.324	331.8	310.765	135.475	358.652	25.1417	69.3572	19.3967	77.2843	23.0742	37.3403	28.1179	154.687
4.0543	6.25268	6.23973	5.45503	409.762	903.677	171.488	361.622	220.705	939.171	227.313	675.697	20.4262	51.219	16.0532	47.347	72.8664	154.07	43.8861	106.903
4.9894	3.64874	4.41834	13.3188	1001.88	496.02	561.656	1335.95	158.058	647.88	594.868	267.59	25.9412	74.7357	45.3739	76.3751	14.5027	130.869	25.7803	127.313
2.91876	15.358	3.58822	2.5128	1079.43	1047.09	211.396	739.803	582.586	684.222	316.124	848.115	15.4703	50.0156	16.8597	97.1399	33.5005	49.2976	49.5945	49.845
3.73805	12.069	10.4686	5.99373	298.409	838.046	320.368	468.863	558.607	455.241	205.3	670.762	30.5707	67.3977	23.0263	84.9733	11.599	142.928	21.9619	91.5166
6.57681	5.97792	27.4882	4.52678	275.391	375.478	603.741	894.352	161.407	404.733	237.754	418.058	19.9085	15.653	20.7322	86.0598	13.7268	150.636	48.291	128.076
5.70563	15.4667	4.28248	4.32901	702.727	429.436	1178.12	763.97	179.99	936.144	719.29	711.977	22.356	42.5587	19.1364	70.821	28.7315	106.042	32.1001	28.9706
2.32189	19.0598	1.80505	3.25465	359.07	442.41	200.36	951.298	158.822	1127.76	412.051	1324.87	27.1685	85.2383	22.8727	42.4201	21.0293	252.331	22.2343	55.473
2.65228	7.7376	6.44412	4.01408	215.504	554.84	1086.33	978.776	330.328	429.126	639.533	519.208	34.9869	93.6914	34.2774	85.6638	22.4056	98.0429	26.8859	72.9543
4.58566	13.282	2.94686	15.5441	513.888	1049.95	487.559	533.708	414.931	669.827	353.054	821.451	19.2969	172.317	29.2053	66.2157	24.9569	49.819	32.7433	110.528
2.9763	9.16193	7.18659	5.43958	101.59	856.022	602.099	298.826	395.777	921.903	732.168	726.246	35.7968	101.366	11.7203	131.305	66.0478	115.612	57.9514	77.1474
3.49608	6.1997	2.96318	7.86593	485.133	608.679	230.731	317.443	401.4	402.033	552.743	518.459	47.3235	102.933	43.3366	141.389	28.423	107.889	47.9899	32.7193
2.51624	4.37768	3.61955	24.3903	1097.68	88.4536	149.955	1247.45	536.07	1068.02	393.914	642.66	11.5489	106.495	271.753	142.131	75.2443	200.118	26.4	49.3353
2.68171	4.54123	4.35293	6.99797	589.053	600.526	112.299	1064.31	287.244	884.503	372.74	1150.73	17.942	86.3534	32.3344	82.2022	23.3622	27.3354	31.1604	118.349
3.69772	14.802	6.46473	5.67508	336.031	504.253	485.948	818.134	91.5339	698.791	551.209	368.205	46.3339	61.4883	19.2829	143.729	17.237	408.047	21.5546	43.5525
3.59471	13.0058	3.55097	6.4011	236.163	572.702	253.891	745.466	915.509	667.928	661.261	867.193	9.88222	72.9823	25.0449	43.3035	52.8328	185.506	24.8023	59.0905
4.12261	10.2278	4.66739	5.17227	186.835	619.939	131.532	837.564	854.62	1197.29	550.97	879.189	22.8983	36.4513	35.209	232.028	22.8432	88.6197	19.5369	30.3592
4.93559	14.7903	3.02281	5.19275	230.588	718.225	199.981	600.924	145.648	798.502	593.703	600.217	19.1594	76.7741	32.7247	58.0082	37.2767	89.0702	19.7769	63.1772
3.25875	4.20581	1.99374	6.19283	129.403	471.143	160.348	1264.84	332.895	488.398	75.1005	396.459	36.6141	64.475	23.1587	97.0669	42.0489	249.69	26.4277	221.094
3.70489	5.37368	3.89521	5.28517	91.4175	545.114	279.757	577.224	507.998	949.904	351.494	441.896	59.7837	36.2304	26.6834	90.8281	18.3831	74.0038	24.3985	40.3982
5.67042	3.60977	2.92931	3.54788	651.979	552.525	196.461	378.914	159.789	478.107	274.504	666.086	21.6694	83.476	7.24952	68.1196	26.4987	111.332	34.5459	53.8599
4.14635	5.74466	4.26317	8.65742	396.431	462.683	673.151	430.843	401.673	740.141	712.575	1245.88	31.6137	292.228	33.5403	109.466	15.7641	184.017	25.8601	69.5601
3.40819	4.93608	3.23699	4.77959	769.483	920.776	822.278	641.567	418.965	497.691	400.88	754.649	43.0908	212.538	17.4898	94.6866	45.0769	179.758	61.9783	27.967
4.21863	23.0493	3.78022	7.08971	127.358	461.565	156.632	807.748	334.633	566.313	101.424	659.616	16.5759	86.2438	34.0169	188.074	35.1173	65.3711	28.4198	41.5699
5.43467	3.79143	5.19373	7.68236	205.579	438.778	312.948	1026	471.924	377.404	926.737	1351.29	28.8823	36.848	19.5804	43.9947	66.7723	206.949	29.719	45.3491
4.1122	12.0535	2.29235	13.4936	674.645	897.715	432.442	342.718	578.269	1026.82	113.55	1557.27	21.1054	26.3151	8.07932	173	20.5402	164.331	16.2502	93.7141
3.36582	17.274	3.19608	2.89337	552.886	302.573	304.335	1272.07	425.994	564.61	156.245	723.042	19.0411	46.954	41.8048	34.6934	44.9995	100.072	44.2495	54.6944
2.67061	13.4614	3.11845	2.39363	299.49	482.047	442.381	1220.25	656.641	526.779	179.148	566.806	18.3236	248.918	35.7195	220.358	23.8835	162.614	21.8871	64.3498
3.8292	6.55881	4.09	7.30284	413.424	1181.19	286.743	543.065	80.8155	721.036	424.858	506.604	31.6912	50.6873	25.6274	35.5101	34.2304	99.5587	20.7652	121.461
12.463	6.75989	2.12311	5.24794	355.318	384.841	807.524	593.148	250.335	1173.26	163.732	592.551	13.2655	15.3995	29.5752	74.6552	14.0072	67.7281	8.9735	255.676
2.77589	3.78605	7.72405	4.12135	812.183	358.105	303.844	909.072	467.548	914.314	770.293	459.047	26.5091	55.7636	55.9506	39.355	15.9674	168.396	41.811	77.3786
1.80739	9.04652	4.71348	7.11954	568.632	522.62	529.785	472.629	205.104	419.426	89.0094	535.304	27.7808	48.4852	24.235	89.3843	21.8578	90.3758	28.6238	90.2412
2.70906	8.74204	3.832	5.52882	66.6589	455.852	859.931	1369.05	381.6	455.822	459.056	752.729	20.3085	93.9773	70.4773	36.4598	48.2603	136.756	25.3777	25.8743
5.71459	4.62333	1.88434	3.42106	804.54	561.588	183.982	17.3444	642.454	889.19	491.022	437.616	50.6706	193.515	39.8993	87.4401	36.1434	123.607	30.9519	112.483
4.45377	4.23823	3.75317	3.92555	314.567	507.771	477.53	769.429	225.94	601.089	698.45	789.56	28.2539	119.24	25.5141	80.6257	49.6223	124.316	25.4525	150.102
2.04137	6.69391	6.95868	4.19134	323.394	554.138	598.594	1380.92	499.837	650.372	695.561	703.793	30.8532	44.7885	42.4699	364.375	45.3289	56.7759	30.5813	24.5259
4.31959	14.2739	4.92473	3.41985	452.207	530.364	452.795	415.748	557.393	861.602	870.251	4.97044	37.2598	124.042	18.8668	138.598	29.0262	45.2514	52.1607	114.145
7.65999	7.71781	3.61099	17.1424	342.815	608.246	938.123	472.863	312.704	759.219	80.5251	305.815	48.6318	78.6543	39.9359	39.6395	41.3989	174.452	42.2787	66.6175
5.88881	4.66858	3.85845	7.94745	442.318	695.075	1545.7	685.071	298.947	454.288	198.653	743.907	24.2051	44.8831	19.5435	32.0255	90.9543	62.6606	45.123	35.8913
4.2188	7.02171	4.48444	12.7678	449.345	449.221	269.336	617.786	572.464	193.489	99.187	987.841	39.7967	47.6242	15.2583	158.545	56.1352	96.2356	20.4428	111.882
3.7628	5.63708	8.20253	16.1446	347.615	624.213	486.544	476.022	503.162	719.775	192.938	676.919	29.3845	34.5125	16.2069	72.1643	36.4225	23.7282	21.7528	76.9776
2.58669	11.9895	3.14469	4.05302	457.397	370.843	672.768	565.278	450.514	738.555	232.282	887.747	19.5807	49.9084	35.8624	7.40645	16.5077	52.5282	33.4754	79.7702
3.11541	7.10055	5.37381	4.99517	239.674	947.448	187.025	1215.65	172.403	280.337	789.163	807.652	40.6486	49.4058	36.0126	42.6182	48.8682	63.8446	33.9734	43.1976
1.93923	11.8797	7.61337	12.2666	246.277	1159.16	442.189	1185.83	400.575	419.943	3.65951	584.412	67.0332	40.4824	29.6246	96.7933	42.0423	18.6292	25.7973	70.7886
3.36412	4.95826	5.57128	6.20167	511.106	441.576	225.992	751.224	10.2484	542.673	459.429	834.905	19.3962	52.2462	19.2613	79.4996	9.72488	78.9835	21.9936	224.973
3.33429	6.38903	4.39617	5.78683	371.994	703.674	232.808	977.588	466.863	311.283	119.037	876.962	24.1017	114.64	18.2133	55.3458	19.3632	116.83	38.1117	226.063
3.7979	4.60436	2.2571	3.48731	673.168	367.415	935.777	817.367	201.945	749.797	454.538	1128.66	39.3423	35.4954	12.9059	204.497	221.087	70.5617	59.5841	126.476
4.59494	3.63716	3.85221	5.77963	488.917	333.305	412.871	835.635	327.055	1076.06	886.305	692.578	37.8475	34.7889	15.7029	58.6276	29.1244	124.671	46.842	76.3317
2.44744	4.24878	4.47161	8.09674	204.479	879.161	634.108	828.702	379.21	792.274	586.792	575.102	37.1902	77.2073	30.9645	94.1906	23.44	228.227	29.8493	57.6744
7.10341	13.858	4.60009	16.5894	224.927	954.987	1010.19	909.059	438.94	812.755	422.453	309.486	30.3726	131.042	21.7177	95.9081	22.4808	120.329	22.9016	14.1012
3.77027	6.37753	4.70264	4.96517	671.817	502.175	295.939	683.14	43.0705	385.845	185.387	439.376	22.5824	94.4945	32.6216	112.079	69.5306	47.9399	21.5919	29.2863
3.66936	7.11202	5.74388	6.6649	447.704	207.272	351.094	565.366	238.913	353.908	106.085	697.835	31.7926	85.4828	14.739	141.809	33.6989	140.453	29.0314	19.7847
5.7564	6.5186	4.70097	2.32317	444.242	313.521	218.896	829.272	696.054	332.687	277.133	1062.14	57.7376	147.413	20.5981	143.923	20.5107	158.793	50.5872	103.938
6.03511	4.58749	5.60139	15.4631	340.281	641.501	164.457	492.556	152.527	454.863	73.9613	490.433	27.5341	45.7207	131.074	50.277	98.0073	184.145	49.6258	175.732
2.01233	22.0916	8.53252	4.69529	843.126	725.687	322.645	1131.03	385.134	497.226	366.845	855.819	39.846	52.7974	23.3997	52.9128	20.0186	125.638	20.0476	38.8863
4.55448	5.43472	2.38036	8.39732	279.835	820.174	130.578	1237.68	334.921	573.476	248.924	662.661	132.448	144.053	45.8851	87.8058	28.324	22.1237	49.546	101.546
1.51797	4.69289	5.11854	3.99088	398.22	449.435	174.88	634.047	324.614	526.998	771.604	674.873	21.6554	115.123	45.1313	89.0915	28.3542	204.444	20.3522	119.514
2.00088	7.29726	4.5809	9.17739	302.588	522.138	830	976.917	567.611	694.472	133.316	546.65	45.7328	63.4423	13.4861	88.7565	31.1306	121.627	26.6263	217.546
2.6063	3.72307	10.3133	6.90861	275.687	1361.85	150.236	872.249	272.255	554.588	445.211	725.115	13.9396	49.1567	22.6814	59.1251	21.2424	85.9586	22.0783	55.8317
3.23287	3.8287	6.77899	5.81478	373.466	857.525	228.15	804.434	344.038	619.647	5.39263	1183.44	20.4403	210.125	21.1737	46.6611	36.1803	252.708	30.2789	55.5208
3.06226	5.62922	7.49738	7.08078	819.244	374.164	388.25	502.741	421.933	670.393	156.545	710.612	16.8651	53.1256	20.0643	24.8621	36.142	401.825	28.8904	37.2414
2.40368	9.55297	3.57003	12.0597	236.491	784.003	666.831	443.89	326.385	1414.95	238.951	383.619	54.5916	76.9157	35.182	170.151	102.732	84.3851	55.4138	107.628
4.06416	5.24338	4.91401	7.133	409.754	354.293	1010.39	921.348	672.398	426.236	784.617	1003.89	53.9088	87.455	13.8876	40.9527	19.1124	129.977	23.6077	87.1493
4.3412	9.86171	9.77872	3.98311	322.38	640.149	230.911	954.765	440.717	506.64	655.585	1195.21	18.291	221.158	23.9616	145.222	17.6843	92.0738	10.2325	34.164
12.923	3.89218	2.33385	6.83964	289.878	477.519	107.455	820.635	366.919	1013.69	121.907	799.314	22.4312	89.5653	17.649	185.487	37.1299	166.52	29.7614	55.4611
3.66647	5.03545	4.39957	10.7351	523.365	360.533	503.663	1061.06	385.168	345.696	282.765	929.48	24.1213	23.5669	21.5178	42.5635	25.1587	62.4289	37.4709	55.5067
1.96671	4.99906	2.97586	4.32363	133.273	382.244	194.403	6.4052	632.784	646.165	568.662	457.438	19.9233	120.608	18.4762	198.149	30.5797	138.252	16.167	24.8332
6.70796	11.9798	5.10193	9.89712	934.208	421.913	200.328	889.513	320.479	683.54	248.741	1248.89	11.4549	347.798	18.285	130.994	14.8446	86.2675	25.707	60.2037
2.3282	5.96943	8.73055	5.06652	523.883	402.149	771.792	999.107	1011.34	499.377	318.747	698.053	39.8522	396.527	24.748	96.2871	18.6157	216.038	14.6144	91.8825
3.99582	6.70856	2.59594	4.07515	338.539	1075.25	141.179	671.313	1018.53	184.901	464.393	672.789	29.0546	43.278	18.5002	81.315	71.0939	44.7993	25.3551	91.2377
2.39179	7.64442	2.87596	12.0416	324.316	529.868	218.428	753.771	285.791	804.886	661.612	452.083	41.4028	37.7073	14.439	46.6291	17.9766	212.569	16.046	47.3182
2.60551	7.51136	2.75885	9.15027	346.061	1407.67	719.231	379.81	870.602	286.003	473.548	674.378	25.5668	140.166	22.0114	64.6863	16.924	103.27	26.7466	89.835
2.68898	4.9182	7.18139	5.38733	275.887	656.993	465.126	487.671	801.195	551.667	254.504	486.194	38.6853	31.3624	16.3952	61.77	50.3237	133.495	39.792	116.276
7.33018	4.74935	6.43248	8.00256	183.129	916.041	228.402	320.142	801.498	791.728	310.514	878.301	20.4607	22.1591	43.2473	170.43	22.3301	298.428	42.3341	56.2864
4.63288	4.9725	5.86126	8.49633	668.41	1069.91	416.689	526.691	641.107	603.568	876.053	907.397	75.5091	88.5801	31.7309	245.991	54.2307	85.4326	49.1588	249.947
5.32807	5.96675	4.01372	5.49576	669.524	482.198	117.221	912.749	343.696	485.071	386.987	541.663	159.715	109.882	26.9228	22.6066	25.5652	193.302	45.9199	54.1136
7.08452	3.49906	1.90934	10.4259	187.502	839.077	635.762	466.724	310.998	662.529	5.66023	887.846	46.384	93.4607	20.5042	65.3508	21.6145	71.7562	53.8647	97.6601
9.31832	5.1686	2.33699	4.90785	402.884	156.099	249.462	678.033	867.88	1001.93	399.432	1335.61	42.0685	150.712	37.1664	69.1894	21.8427	384.103	29.3691	54.2378
2.32765	3.59147	2.55909	8.00888	327.547	733.367	197.112	584.925	382.323	620.084	475.845	585.287	27.1403	85.579	18.8446	111.888	35.8192	20.8747	22.4618	45.8722
4.42827	4.5109	2.74775	5.12515	285.581	322.476	211.046	805.683	445.191	696.746	356.306	26.0955	43.8369	53.3462	27.3976	75.3347	44.8381	117.116	28.3582	81.2287
5.88244	9.29571	5.81389	7.99424	196.576	435.4	111.896	542.734	364.643	662.359	201.669	633.989	15.0167	58.7464	23.164	122.796	25.633	99.7252	67.2608	64.3176
3.4366	4.24017	6.14719	3.85158	206.665	526.904	119.062	437.487	544.418	829.881	288.361	444.917	20.615	74.4237	53.2054	51.8208	27.2607	99.9028	13.57	91.684
3.80929	12.3491	2.59515	8.19241	7.6941	775.949	1045.57	732.905	320.236	235.498	242.149	641.335	33.5498	187.38	30.9492	46.3339	41.0586	154.074	20.5982	43.6282
2.35447	19.2599	3.94914	8.66394	702.606	578.829	440.005	936.294	710.598	410.869	10.2148	811.178	77.096	54.8968	27.3392	18.3622	9.53051	123.631	30.4196	37.9308
4.1366	8.73219	3.37956	5.49016	464.179	599.269	196.154	726.782	380.025	1133.17	355.504	646.295	23.5325	405.402	54.9685	115.683	32.6613	72.5239	39.7467	86.43
4.02178	10.1599	4.16971	3.68959	656.533	538.709	370.955	606.884	534.157	512.001	90.9299	522.83	39.1779	118.478	22.9429	102.871	25.6639	126.573	41.9556	48.6326
4.86876	4.03745	15.681	7.37402	498.985	546.365	111.766	741.592	877.875	447.369	3.73671	903.345	35.777	38.3241	47.771	111.014	38.4487	147.864	19.8437	84.8725
3.90475	2.84718	13.2861	10.2646	469.203	742.218	260.542	846.614	660.336	606.144	651.402	416.939	27.9559	42.2765	38.0527	37.109	37.2104	96.6024	23.0834	96.6641
3.22787	3.14558	6.29182	8.06831	261.66	432.116	675.818	1305.94	202.429	868.56	315.457	835.727	26.1053	119.804	16.8121	147.534	15.6919	56.1996	15.8882	124.574
4.19981	5.5745	8.14611	25.9525	674.247	677.607	436.382	78.8395	313.411	729.842	156.561	434.162	54.3364	107.495	42.3304	188.3	19.7878	30.7656	43.1778	61.419
1.81294	13.8883	2.09325	6.90048	269.69	1309.77	197.993	139.307	473.914	943.012	631.098	614.95	37.4916	16.2531	25.9491	25.4662	28.8352	20.4566	36.3866	45.0495
5.43841	15.4944	3.14475	3.72304	748.541	732.817	802.055	603.86	566.859	450.794	173.364	1386.66	39.5287	64.4052	27.5852	201.731	23.9045	125.558	27.5294	27.7878
3.83054	9.89437	5.25617	6.01574	265.733	267.836	196.195	520.41	378.906	202.39	182.425	1273.96	43.0193	85.3226	15.8826	147.279	41.2025	151.177	34.7421	146.984
5.69942	19.8697	18.8679	2.61602	335.571	1066.73	561.175	685.151	321.089	706.515	871.023	615.645	19.6438	157.753	28.1091	23.5007	23.5875	77.2472	22.703	51.9147
2.28811	9.71087	7.11881	5.98171	271.831	483.669	716.542	518.003	328.029	427.9	1077.15	510.718	28.7465	68.5714	30.893	36.1315	17.6749	89.4644	24.6702	84.2293
2.28193	3.62328	3.149	42.1807	144.539	931.611	905.207	370.006	557.581	805.351	570.857	761.688	21.1999	185.069	24.0364	60.0052	47.3994	48.7456	23.3123	88.0099
6.10565	2.42229	4.39463	8.94232	16.1779	343.829	218.373	1150.72	312.008	702.559	147.529	694.32	39.6366	70.4921	27.7103	147.78	38.4901	32.5247	32.8855	15.902
3.13353	4.10818	12.2192	2.77278	298.694	969.973	583.939	429.286	484.905	653.002	598.497	431.549	26.4754	58.375	17.8101	78.0365	41.3938	305.083	18.4548	207.669
3.24888	10.328	3.30891	7.01247	641.32	544.938	106.197	540.292	160.321	201.316	374.151	1038.52	37.1444	81.3582	23.0203	126.708	28.4602	64.1898	22.3715	72.5814
2.73869	3.92852	4.11322	4.61965	442.624	50.4144	516.733	1438.96	743.002	333.312	396.693	751.875	16.1778	75.8095	33.9824	203.865	9.0889	103.695	18.9649	28.0017
5.26758	2.37794	10.5977	3.40384	402.48	504.908	228.694	928.838	161.405	747.997	816.274	720.105	9.51201	110.366	21.0804	86.3851	30.8978	26.2886	37.3133	109.138
1.97184	7.58931	4.95207	5.69744	152.236	932.881	263.234	1039.03	332.946	1086.49	506.42	930.067	14.6356	73.9503	21.6032	55.8244	24.3671	77.577	30.2383	39.6696
2.91192	3.99063	2.8181	76.0239	405.403	650.146	762.335	220.761	528.1	438.751	652.183	1034.33	15.1685	58.9007	25.6404	64.8642	38.3066	126.8	46.1766	703.316
5.85287	5.17914	5.30067	21.4075	520.093	281.32	488.038	458.995	399.247	480.21	359.685	917.758	63.5447	75.1313	18.7914	73.7375	29.9781	104.627	33.7244	229.428
3.74731	21.1325	2.93052	18.9624	612.167	661.253	286.925	1196.17	572.743	569.866	738.788	634.497	17.7092	58.3142	32.3828	61.4968	27.0413	65.6001	32.7153	99.9782
4.44101	4.68125	8.09769	10.6306	186.655	854.376	189.277	1216.67	220.864	686.764	369.348	966.77	37.5419	102.77	18.553	86.2509	14.4617	16.0399	61.9959	68.6003
4.6357	6.32713	4.48062	4.58315	91.841	359.223	176.03	787.303	383.285	545.412	667.077	65.4165	27.4071	57.8948	34.1535	53.5251	25.6163	160.973	55.3708	36.4285
2.27867	13.3394	2.71646	15.4109	587.189	211.484	165.617	814.572	220.648	645.631	163.374	797.017	22.5013	78.5198	54.9197	164.443	22.7221	62.2978	19.8828	115.54
4.52376	6.15781	4.79671	6.29062	457.189	472.024	38.9342	781.761	753.819	641.498	161.888	324.291	34.8834	164.438	17.1487	121.471	59.7597	158.479	25.2775	81.4211
3.64997	3.76072	9.34732	3.16352	616.012	751.176	201.892	586.884	753.833	541.933	286.387	714.204	24.4596	83.0778	8.5619	40.7477	18.9081	176.008	20.2812	151.248
2.66491	9.88729	2.49922	7.48125	940.48	770.514	390.484	980.09	529.993	475.799	452.746	969.145	21.7255	129.813	39.4488	64.9545	42.6594	126.136	26.5857	29.401
1.65816	18.212	9.18766	3.82685	212.842	633.419	401.996	622.788	268.946	305.39	151.661	606.706	28.1546	44.3621	28.9835	72.2882	22.2318	93.768	23.1314	48.0102
10.187	4.4138	3.11347	5.19858	902.662	927.225	596.498	446.761	481.465	910.37	264.09	1178.58	16.1274	120.097	18.6226	65.9528	15.831	55.7115	42.0396	105.75
6.008	4.18363	2.79151	5.62661	604.705	725.768	373.462	725.903	608.158	747.136	110.204	717.017	17.1181	40.6482	29.2772	45.1122	60.6854	20.7605	18.2854	19.952
3.98869	3.82143	3.59093	3.47102	262.524	426.976	234.226	1004.62	310.062	324.547	665.661	649.274	19.7339	52.1389	30.6611	89.0768	25.6931	53.1518	30.4448	182.169
5.09264	5.87118	7.15026	3.06239	460.087	453.448	225.057	939.449	122.071	323.382	474.411	1074.48	18.5031	24.8173	25.1271	212.609	33.139	62.7145	33.2547	67.3121
4.99191	6.45189	4.97605	3.46247	240.789	545.97	140.843	582.951	87.6057	398.923	8.93443	474.231	30.6048	67.2196	22.4036	67.9724	134.207	165.2	55.1681	52.4373
4.65401	2.1683	4.02865	11.3961	547.357	546.239	836.488	1340.23	381.906	813.251	590.786	728.339	20.9334	139.691	24.8332	97.1613	31.007	46.1096	26.3676	59.2278
2.66223	4.26715	10.9692	11.8065	409.842	734.613	768.599	762.281	505.462	651.487	174.751	224.341	28.8877	61.5848	36.3846	259.848	34.4035	81.762	44.2064	34.5266
4.19145	5.46387	5.14065	6.84775	405.089	618.263	670.206	3.83632	280.019	845.927	967.91	1589.32	22.6767	37.7459	45.0514	106.07	16.3409	63.2506	29.0312	191.318
3.87252	4.54468	6.07723	7.56693	804.51	886.201	655.442	460.478	403.476	768.217	223.682	290.208	16.1807	56.7076	14.8595	66.9659	34.3811	48.0911	60.9002	37.3645
3.32397	3.65938	4.21429	4.46336	731.745	476.213	392.807	712.31	102.898	612.855	883.871	586.633	24.4279	44.3049	16.4229	21.6995	32.1772	55.4749	19.564	71.8882
2.40448	9.72856	1.72192	2.37876	345.168	528.419	196.836	385.216	403.644	547.07	288.9	820.942	29.5788	71.0236	13.1146	56.8204	25.2144	118.997	37.503	55.7206
3.9216	4.2135	2.93438	5.39869	413.572	908.465	168.714	442.591	546.293	810.734	561.489	932.348	21.3277	104.985	23.3239	54.8057	28.4373	86.3207	22.4391	111.111
3.60043	29.3931	2.4374	7.16373	91.6731	1098.18	629.29	649.624	528.135	811.017	243.302	621.086	40.5872	57.1522	32.7745	204.753	20.4398	86.9025	23.1164	340.827
2.04781	6.65115	4.63572	6.89575	260.102	467.082	1027.87	924.105	107.617	377.741	348.119	374.792	30.5872	112.872	25.472	108.893	14.5978	66.3584	12.9429	25.0975
2.41624	12.1193	3.26829	5.13942	773.932	453.423	118.116	809.512	108.565	806.265	235.135	1106.87	43.9871	29.6419	27.1531	183.893	33.8357	65.0513	69.0502	155.892
7.47337	7.50524	7.32101	35.5774	687.437	577.428	146.673	496.084	504.413	633.031	555.371	712.741	41.2869	99.7829	102.365	51.9235	33.3303	95.4617	39.8688	37.0404
3.72451	4.92058	8.05388	9.06308	837.099	419.757	407.038	686.485	379.917	455.276	339.957	851.815	30.4788	151.344	18.5826	206.088	26.5901	93.9618	24.1248	63.8819
4.58452	9.37431	2.86604	7.87753	377.048	22.3957	95.324	663.357	284.639	298.105	621.862	1403.07	17.3876	69.8774	15.7995	65.4895	13.5466	130.831	30.3299	37.0415
3.95421	10.9665	10.7645	7.88663	656.744	583.278	165.278	690.5	180.449	451.33	459.784	724.545	26.0786	27.3515	16.4048	175.974	34.3463	139.307	45.8515	308.381
9.92562	10.41	3.72397	4.33699	439.221	531.469	637.325	475.09	123.944	1005.22	643.732	301.823	22.1275	94.7914	22.107	84.5134	19.08	97.9479	32.3076	74.8583
7.95023	12.8089	7.92952	14.6504	594.191	607.871	246.653	1102.64	550.555	607.992	419.472	559.547	48.9547	94.1191	34.0609	100.002	24.7481	55.1485	26.2237	84.2721
3.37044	4.07927	4.56576	6.66994	382.936	520.702	314.792	899.81	281.889	408.423	346.211	232.047	13.0214	44.0121	24.1742	108.57	40.1155	51.3472	37.0873	29.5631
4.69808	6.18016	3.79824	6.00607	360.356	708.753	366.833	452.804	463.195	407.534	526.195	628.034	24.9119	77.7686	19.5385	144.266	30.9727	209.562	59.906	54.9189
3.83728	9.65785	5.60474	4.39606	576.819	796.015	469.552	1585.92	442.631	547.905	557.422	837.419	22.8478	225.675	16.0228	201.316	28.346	136.466	39.5989	48.907
3.07595	10.9524	3.06068	7.02889	356.929	229.193	592.236	1116.63	140.906	582.468	790.122	1075.16	19.084	66.757	79.5581	125.926	31.6702	59.1669	30.1845	135.653
5.58338	3.50001	5.61139	6.22987	273.157	911.428	223.763	1202.7	448.476	313.999	550.751	529.573	13.2918	60.9204	29.3156	192.972	30.7702	68.5328	26.4579	134.587
2.28596	3.93316	5.52045	4.34256	58.5193	624.593	277.643	641.82	245.006	833.317	268.162	946.468	33.9388	64.8737	22.7425	46.2603	39.8507	188.871	26.9538	99.8743
6.42475	4.05343	3.78491	4.03264	140.061	592.399	855.653	345.571	439.782	652.265	72.4341	757.691	38.7101	63.323	21.2627	18.7645	23.0404	86.2721	21.0814	32.85
7.35174	6.62983	4.30681	11.9975	906.962	675.764	283.979	1167.69	823.296	545.746	392.486	1121.23	27.3751	137.122	36.5013	35.7305	16.0776	146.929	29.7311	92.6511
3.23865	3.68795	6.60001	9.61178	350.681	708.085	756	749.491	890.876	781.34	149.366	1363.04	27.0227	32.4694	22.3643	150.775	27.9569	372.581	25.9209	29.7911
1.66121	6.76321	7.46708	18.8717	359.855	703.494	227.462	704.196	189.096	619.298	186.367	620.747	77.0947	114.172	38.3719	27.4491	28.1254	184.325	10.671	63.825
4.34913	7.03466	4.25915	3.89768	343.86	594.365	122.456	522.897	393.404	850.587	172.878	695.023	22.6609	213.219	20.9902	108.484	28.4615	192.87	22.7443	176.618
3.02277	8.03622	8.76696	5.18232	161.145	728.477	495.688	429.613	402.605	788.685	702.207	3.32534	31.4135	25.0549	26.1402	82.3365	66.347	58.3818	25.0914	65.8853
2.0291	8.58393	7.68665	7.24836	82.5928	727.353	1004.37	997.632	292.532	819.962	393.294	562.228	9.75789	48.8182	52.5755	53.7437	53.1128	65.2019	15.9104	60.2389
3.22885	22.6214	7.19475	9.23954	82.0963	241.345	125.683	611.898	426.807	471.663	151.719	520.835	24.635	121.194	29.4531	46.8529	46.4138	57.5797	32.0292	37.5675
3.34347	2.7121	6.30392	8.38785	54.5677	493.303	371.596	854.726	439.805	729.703	728.526	700.708	21.9419	101.983	40.8692	32.7184	36.0605	152.809	48.3949	47.5764
3.62112	5.28224	1.61466	3.87017	631.169	415.933	221.592	720.312	467.68	552.298	144.974	574.955	13.2501	29.1061	38.0177	22.6646	20.6125	46.2997	45.0308	109.251
4.03651	5.52394	3.76694	5.18601	214.833	641.231	239.631	762.691	940.321	847.294	501.856	521.632	18.2649	102.825	19.7603	244.567	25.5122	126.908	65.5383	31.6434
3.32136	4.97539	2.18176	6.10299	1134.96	708.449	149.834	728.194	937.222	910.173	342.202	1298.06	38.9002	130.028	32.1401	45.1248	42.5414	42.929	44.6027	89.3379
4.33378	6.66508	2.71628	4.81451	227.387	566.574	340.542	381.513	216.402	1041.6	448.665	985.278	35.0069	76.9563	12.3371	116.24	34.2778	116.691	33.7945	45.219
4.7723	3.51685	4.01958	4.7595	278.334	1082.6	121.621	799.95	478.177	689.363	274.108	548.399	34.1962	214.103	22.1582	52.2414	19.5777	39.1933	8.92072	87.37
4.29981	4.3732	6.83309	4.04141	153.851	246.442	854.062	582.091	268.804	685.024	4.7111	585.932	27.2445	59.0348	31.0206	89.6514	71.9435	87.5576	27.0305	19.4082
7.19915	4.274	2.13331	13.5733	165.8	556.733	178.11	689.501	271.819	208.287	681.808	360.718	24.289	52.6775	33.3378	130.65	10.242	49.0458	30.1174	151.812
3.38013	7.07385	8.46538	25.518	223.699	675.11	154.597	1141.14	833.674	342.417	320.732	544.027	30.2153	117.718	21.4171	75.5134	27.3985	164.199	52.8378	141.371
11.5745	4.98614	1.81465	9.5737	562.083	759.544	336.627	603.374	583.62	652.298	518.01	510.318	34.2051	27.2566	61.832	22.7037	36.9646	64.1131	25.6652	60.4718
3.98141	10.2431	4.28047	10.4363	469.541	563.794	354.462	1148.79	333.053	456.727	280.22	652.976	47.2165	73.6382	24.6392	127.954	35.3415	52.9048	23.6172	51.9658
3.09804	16.1886	4.41315	14.7109	334.436	615.211	228.199	1130.17	143.815	668.908	257.366	1444.66	27.3507	60.735	32.9605	78.8693	31.3635	91.3204	22.4454	190.259
3.64634	5.22999	7.25077	7.15783	347.691	527.482	257.412	592.201	1236.16	1005.67	238.794	702.524	33.2027	144.7	16.5056	50.7501	34.4853	74.7995	38.1271	19.4422
4.38971	8.66831	6.19214	9.69034	141.729	228.005	85.5906	714.592	427.511	1012.44	544.74	368.864	29.3724	128.082	26.2067	26.7775	58.7013	111.854	76.9963	99.9986
3.59945	2.87052	1.69061	17.1272	1086.37	1155.06	4.18436	633.725	309.514	615.396	167.644	1227.37	20.1113	14.1464	13.2412	118.004	17.0663	112.344	23.3043	101.746
2.90536	4.09841	5.67451	6.11241	339.488	1217.97	119.394	626.397	595.452	634.548	205.066	856.365	9.90269	90.736	19.7042	48.9449	33.3859	39.8814	35.6186	36.0575
1.96744	6.50533	9.85134	4.70592	498.566	1164.43	439.91	541.639	426.554	450.379	199.055	1191.3	19.2673	137.72	23.5232	30.0707	37.3951	130.694	24.0142	49.0241
3.47828	8.2641	1.3921	10.2286	390.57	438.272	524.684	663.059	502.36	424.806	238.713	381.647	27.5587	79.3467	23.6498	57.7076	45.8301	77.3833	15.4238	62.9266
2.33957	15.0006	4.40598	5.86737	596.04	484.445	846.145	842.914	551.411	636.888	557.115	467.035	64.9047	112.023	18.122	173.519	29.3245	57.4145	25.9718	227.247
3.34922	6.91839	2.33571	7.40856	16.8218	293.235	228.613	942.769	131.733	534.849	214.628	727.884	50.5264	75.392	22.5901	31.4844	50.4722	209.646	29.9346	46.1049
4.16287	4.66995	3.9711	4.60909	271.76	828.348	341.157	362.934	195.877	778.201	400.83	758.456	31.4968	69.9508	26.4426	50.7869	21.7139	51.4559	58.385	18.1715
3.27344	6.60478	8.42153	4.2928	840.356	419.105	245.347	1042.75	348.692	635.111	164.395	458.837	24.8795	32.7131	51.0125	88.7485	36.8331	126.177	37.5163	261.374
5.76413	4.68166	4.18298	15.7207	738.778	642.74	293.765	601.165	446.987	636.539	345.923	716.927	42.1732	208.815	24.5874	89.1589	21.8928	105.167	21.7787	98.8924
3.52237	4.05595	2.48866	7.86471	455.101	700.994	307.046	386.889	128.722	398.544	441.384	752.456	38.4314	134.404	19.6028	193.174	16.4268	142.969	22.7021	117.857
4.86757	3.48841	3.88907	4.62621	1249.18	531.661	496.506	886.633	622.893	923.959	939.689	326.009	39.3017	43.872	3.31817	45.091	33.0055	181.866	28.2442	29.5244
4.1309	13.6039	2.9708	9.27941	177.661	426.872	175.264	508.449	144.662	828.563	174.013	770.169	32.7956	108.499	40.0531	78.2225	43.709	194.522	24.1492	84.1244
3.50575	4.54507	7.13835	10.7621	399.854	372.661	492.44	126.043	395.576	502.325	186.265	563.038	23.8394	97.0133	14.4242	39.5295	36.609	70.1924	22.1094	205.257
3.67813	6.68186	2.89217	7.70343	262.795	602.313	510.476	743.442	528.011	575.948	494.576	638.918	42.6688	51.7649	21.4207	177.21	21.7585	70.2432	33.6406	71.2303
4.485	2.6539	5.44685	9.43567	147.037	617.673	938.007	968.706	599.545	537.26	132.309	605.447	18.9491	96.5634	40.9047	137.169	13.8484	76.2051	6.41498	173.547
2.4396	8.98714	4.24765	4.0932	361.716	281.267	526.269	350.349	599.861	1180.52	287.19	573.459	37.0715	125.346	22.3434	85.4228	30.3158	315.543	42.2178	106.68
6.29706	6.23667	2.44277	8.10628	558.209	807.94	227.742	655.574	475.423	401.357	269.935	1068.35	24.7007	128.089	24.3569	63.5615	30.8882	31.9188	42.8048	29.6335
3.73384	3.84108	8.54823	7.79355	62.0226	490.151	271.063	1278.3	317.767	404.944	181.857	486.277	25.3274	138.068	30.0626	101.669	17.9741	69.6036	46.9898	204.674
2.98827	4.36737	4.86281	4.21572	686.268	1118.54	990.713	807.295	780.823	625.279	435.608	504.745	21.9555	98.2099	19.9921	165.748	32.9177	324.516	17.5707	25.9073
6.7426	7.70808	7.72372	6.18537	253.691	824.797	482.401	588.64	147.543	652.897	229.579	541.486	52.4395	32.7432	16.9712	13.8322	29.589	68.1943	25.5148	70.4312
7.96804	7.1242	2.28803	7.60219	266.369	927.54	353.264	313.187	279.346	444.279	131.792	646.262	26.9089	106.024	18.287	54.6247	19.7101	57.255	25.3851	101.521
3.35794	8.55573	4.96494	3.33178	395.376	586.313	738.424	527.665	355.585	494.087	528.506	671.498	22.4465	187.501	29.1179	150.114	31.9419	42.1492	33.6559	150.984
3.02122	10.7369	5.34961	6.93091	537.662	655.8	485.032	622.328	453.263	468.327	316.752	627.427	34.1566	77.3322	21.8103	77.0879	39.7398	83.1157	22.8209	66.6521
4.20347	4.63568	7.5204	4.01274	171.998	576.31	1815.23	683.163	125.052	711.209	214.667	845.099	23.99	60.9239	30.3821	194.677	23.7306	54.6641	20.6837	411.511
5.17186	4.25421	3.31253	9.85098	576.383	377.322	443.935	1132.23	92.1432	847.784	343.983	539.498	21.5249	118.276	16.8995	28.6565	47.0169	84.0975	19.7521	504.348
7.48302	3.60951	8.70146	6.9571	70.9286	609.958	807.373	880.013	97.1437	717.777	160.978	778.418	49.3499	138.446	35.6049	242.844	17.2944	79.9103	17.0013	45.282
2.6081	27.1302	3.91757	8.79318	219.568	812.496	792.495	721.234	714.589	368.375	5.81166	434.424	52.7406	194.935	20.8888	203.187	55.0453	101.818	34.3992	47.81
2.64884	5.13918	2.89469	5.13407	667.571	523.096	172.453	426.425	222.292	606.561	131.081	922.14	49.0979	169.378	38.369	41.3168	32.5882	30.5075	30.2324	61.4459
4.36146	7.29919	2.68554	4.20719	403.209	785.924	238.068	481.188	496.894	366.706	378.875	881.103	27.3155	56.3235	25.1748	71.6879	31.3119	106.725	10.8801	68.4265
2.09229	7.6979	14.5516	12.2065	892.396	905.628	494.761	502.675	411.526	778.367	185.768	1403.93	26.417	64.2286	10.9056	69.8173	24.3974	133.921	21.5241	242.579
7.53141	6.73009	4.51103	3.95082	283.465	901.231	409.232	5.75231	200.037	587.271	4.55378	1504.63	26.8685	32.1128	23.6162	125.179	39.5692	24.3657	30.6605	73.8489
3.57363	8.64837	2.5518	2.53661	172.39	1214	411.727	1044.78	594.319	586.133	408.851	979.091	20.7662	37.5838	27.9692	51.8725	22.2212	96.6423	40.0936	93.0835
3.04812	5.28496	8.57979	10.764	231.009	927.732	327.344	1250.4	107.528	524.331	222.549	1388.11	11.6872	93.1166	34.3966	108.427	70.2677	24.4639	240.056	73.7084
3.53544	3.07015	11.0117	3.32065	396.225	264.068	368.03	526.281	795.187	613.085	124.405	420.095	27.1162	19.216	7.91886	63.354	22.7072	29.4099	58.7152	152.669
3.28502	6.02633	3.68289	5.25485	190.743	569.141	186.287	473.055	164.53	496.998	1115.14	684.139	28.0302	54.3496	20.0818	44.1054	16.4286	59.7841	21.5759	26.211
6.68991	5.92722	2.10175	3.41742	224.137	648.499	92.5229	290.785	321.992	928.043	94.2514	1181.84	20.2359	104.373	35.537	98.8183	52.1925	37.1113	28.9414	54.4354
5.83978	10.0334	3.72854	5.97645	492.6	986.085	951.24	880.285	78.9118	416.147	320.052	505.059	32.4534	75.1926	18.3993	212.21	104.995	23.0417	27.5289	58.9974
4.94981	5.16732	5.64434	7.84496	178.441	995.238	400.782	922.722	671.067	758.696	898.959	701.733	21.4407	22.5768	37.2531	97.7801	26.9912	76.4094	32.7355	38.1609
3.57584	3.54509	4.60027	6.5826	648.675	730.606	140.249	589.469	275.664	1086.36	775.564	723.624	22.3911	181.458	34.5667	124.223	22.1293	118.636	28.1681	37.8466
15.2592	20.9579	2.81564	7.19025	266.566	425.687	211.984	504.922	279.245	443.596	866.894	769.366	181.392	133.343	24.9138	47.0526	42.4726	118.824	27.8595	53.3632
5.2603	4.42331	1.96792	6.25928	838.163	381.578	283.759	1174.18	710.597	462.47	373.342	550.912	15.2539	26.6634	22.1579	94.8799	22.4879	211.063	46.2285	82.0942
4.12094	7.23677	5.39943	10.9081	429.031	643.054	430.683	296.406	271.901	268.961	123.91	748.892	17.651	23.5395	14.7266	61.92	17.8099	113.525	49.0169	55.3068
3.96929	4.42509	4.43986	6.51239	765.303	121.435	213.035	1254.95	217.938	866.68	461.108	799.609	29.7641	62.0034	22.7608	134.907	29.2059	70.0774	28.7104	75.1208
5.70023	3.73484	3.54825	3.73618	101.999	474.714	241.804	354.689	288.39	548.239	431.003	908.157	19.1938	58.8358	38.5631	125.513	43.6337	90.8748	42.6567	208.517
6.37682	8.60896	3.95422	3.51731	491.162	618.359	505.001	1039.67	196.584	583.875	280.153	571.487	15.3671	32.7922	155.469	127.549	65.5725	208.611	45.8954	267.626
4.39635	5.78155	4.71477	15.8019	1074.26	376.781	138.34	355.359	668.589	559.468	551.05	513.889	22.3658	121.587	44.0607	47.2706	30.1752	80.2066	49.7705	119.106
5.94763	13.3997	6.94308	3.37216	242.88	216.956	141.208	732.927	1096.8	982.698	289.394	837.698	19.4759	92.2585	32.6729	152.437	75.0154	115.906	17.332	69.2052
2.61703	4.84957	2.56323	6.80616	864.335	623.754	338.32	620.983	980.47	717.356	580.225	554.564	37.9535	81.679	8.52745	28.5747	31.8462	45.4078	36.3378	30.4996
3.16715	6.49417	5.65617	4.0748	1019.29	972.008	452.279	662.176	136.358	599.048	95.8164	1338.12	33.6304	36.6766	24.9485	26.4579	14.3726	603.348	25.7681	124.288
3.29588	8.00469	4.53036	5.91855	96.8299	808.55	274.396	874.437	826.322	890.069	943.541	2.76	24.2575	186.117	58.7111	102.594	11.3902	77.2372	42.6972	25.7985
8.49146	4.205	2.43407	5.53479	412.603	799.715	360.057	467.852	376.447	730.05	237.795	375.251	20.0081	109.063	16.437	80.7136	49.3673	122.172	26.0898	181.337
9.64731	7.73256	3.47462	2.88088	574.539	1058.19	561.527	396.444	168.051	908.752	451.43	136.446	50.2677	49.381	12.1876	121.645	23.3734	65.2218	37.0877	95.4316
10.8556	6.75907	2.0763	17.8506	153.671	488.775	233.293	492.793	134.182	500.658	744.378	454.485	35.6085	75.741	28.228	209.033	56.1022	33.6462	15.3261	90.7526
1.57475	4.25308	4.41195	2.27083	851.555	840.542	127.41	741.79	604.86	204.998	78.7941	899.333	94.2538	99.3435	10.4329	75.8861	29.939	204.538	32.0732	59.2135
3.19643	5.47352	7.90586	5.72541	440.895	757.266	158.42	504.801	479.891	744.375	341.327	812.034	24.9531	56.7197	28.3657	197.376	44.3487	180.48	63.1211	142.259
5.62443	4.38736	4.5631	5.84277	891.398	513.365	420.265	793.391	618.274	1185.21	235.87	419.179	37.4378	163.099	49.1161	135.917	19.0724	25.3559	21.4652	39.682
8.06573	6.51094	3.05345	11.1678	438.122	716.397	317.516	717.832	207.178	371.404	183.128	1164.7	40.1097	73.6238	64.3887	30.2945	23.0455	100.419	29.0269	101.111
5.43949	6.96297	3.0465	10.9282	206.473	631.308	757.487	8.11844	104.149	853.531	240.011	1321.31	28.43	87.2783	17.5976	99.656	23.551	167.931	26.6975	133.277
3.15893	12.9251	2.58532	6.10656	750.418	565.832	373.234	598.829	569.699	1288.89	1199.71	791.666	24.1602	18.7866	43.9802	29.8675	32.3807	37.5265	18.587	42.8996
9.90383	5.92295	6.97159	6.50012	396.372	965.663	314.662	768.534	444.416	546.761	642.333	1231.94	20.526	24.4387	21.1678	100.556	44.4209	72.1192	39.0849	60.7486
2.45896	13.0368	4.08376	6.3451	521.542	583.033	303.611	453.935	137.833	415.259	284.419	1207.04	18.2099	68.8634	30.298	154.012	49.033	97.4404	50.9862	172.902
2.55513	10.6389	6.17352	7.25537	95.1737	852.345	109.523	540.881	123.507	537.803	381.683	507.556	24.5742	115.18	18.5129	71.8654	20.648	56.82	22.5583	46.421
4.84175	2.92701	3.30913	7.18543	498.05	568.297	197.642	547.287	683.528	581.436	219.288	721.034	24.6102	82.7867	21.2959	22.476	24.0873	85.2272	21.1737	156.68
2.4282	3.73544	2.86743	3.64512	240.093	584.801	1134.13	447.772	504.444	475.827	171.582	554.292	23.4816	139.129	20.5095	170.543	30.798	65.6571	23.9863	43.1892
2.71109	4.9934	4.36002	7.9327	268.011	510.156	760.882	1271.65	412.049	578.915	933.411	534.514	22.9643	93.8643	16.627	40.0953	26.2041	53.4905	24.8602	31.7089
3.95425	4.56319	3.57475	14.7154	537.574	704.353	1163.03	434.64	487.768	917.849	134.931	524.02	25.7029	95.3907	38.2121	309.037	18.2259	96.5208	23.0892	42.9348
3.05537	19.5681	5.63617	7.58996	224.701	1165.77	554.258	879.446	173.077	223.012	451.43	1214.71	13.2576	13.6712	22.8376	58.2089	33.7851	61.158	34.2993	47.0667
10.6898	11.9106	4.31215	14.4318	283.604	584.7	347.831	1272.91	154.955	1220.95	123.906	1048.85	20.9128	89.2589	14.5587	58.8329	24.3844	176.983	55.5035	40.0812
5.52551	3.18507	9.30803	13.5931	322.34	764.754	707.61	548.626	311.065	533.647	200.443	430.302	26.8652	66.049	13.2277	177.883	39.2885	75.3872	44.4438	61.2414
1.57424	3.83448	1.98895	7.64457	137.977	301.43	588.668	584.336	172.011	602.664	702.635	562.085	52.0028	104.511	25.0788	65.8036	55.7355	83.7464	21.5649	54.8154
4.67924	4.77788	4.27438	5.85997	1026.28	597.907	398.588	862.252	135.925	864.654	297.18	287.739	58.4762	101.275	34.5625	8.54101	35.7057	44.8403	41.4192	40.8857
3.99467	19.982	9.34246	4.18387	1057.62	648.03	116.84	697.128	747.41	829.414	228.175	886.53	19.3698	127.486	39.2319	130.179	44.6334	83.5538	55.6694	50.739
3.69916	17.7873	4.60532	7.64503	441.575	649.39	82.7214	842.134	314.708	500.55	188.074	1101.08	19.0754	123.35	9.60845	242.215	43.3665	56.652	44.5873	144.955
4.58307	4.45021	3.72991	12.1562	906.147	994.119	586.678	849.285	527.62	582.252	180.342	1166.99	16.9679	274.22	30.1417	57.657	25.4767	82.7536	8.21366	40.414
3.11623	20.5238	4.36721	4.81871	194.942	618.621	581.081	615.616	299.67	769.192	301.634	1498.27	17.5405	32.884	34.3444	56.7514	22.4859	188.368	20.6377	38.7584
5.57597	22.8086	5.63013	10.5609	835.552	606.098	976.039	238.423	189.254	947.407	368.164	670.948	23.9124	31.6226	15.6721	30.011	23.7794	113.043	20.4691	50.6001
4.87815	8.86714	4.48781	8.50329	593.342	357.93	478.346	734.794	320.741	752.844	278.944	695.004	17.9045	84.9272	19.2088	38.6397	92.1119	94.8303	81.9157	50.1893
2.08212	4.01588	4.4874	7.63981	498.675	959.81	165.071	654.59	447.819	823.305	158.331	533.526	40.0404	27.7751	34.5977	39.3598	43.6314	271.321	17.67	122.307
9.46432	3.8672	3.48928	7.56505	103.872	435.78	644.1	1402.96	547.781	362.098	826.488	666.049	15.2603	41.4057	32.1307	141.411	10.662	38.0141	44.2232	65.0917
6.26259	2.65545	3.87116	3.99329	196.568	687.544	176.749	297.73	1351.64	475.136	741.222	539.588	55.0495	17.3561	24.4239	60.8	24.4707	93.1742	16.4923	38.4761
4.1234	5.43444	9.14864	4.37066	998.633	335.166	317.056	514.501	438.477	896.198	438.781	572.08	21.0353	165.178	28.3316	87.7829	18.2924	132.804	32.1281	145.598
4.95	8.77941	11.7977	6.77875	421.668	845.104	139.223	625.087	231.143	830.047	219.757	444.305	19.2178	60.587	37.6694	46.918	62.5568	46.1487	12.1594	86.3319
2.25717	5.86629	5.41205	9.22812	521.978	668.661	199.558	765.379	647.754	357.228	476.304	808.882	31.6742	97.63	32.7488	104.356	29.0154	111.63	24.6839	125.953
4.15541	8.814	2.37935	9.83177	360.266	492.314	344.507	1073.81	95.1822	971.414	495.002	249.061	33.302	177.032	20.8397	122.377	17.8994	233.981	32.2141	37.2994
2.34096	3.91451	2.25632	6.63095	309.693	300.003	278.903	469.81	570.333	511.432	449.848	499.193	34.592	72.0113	54.9463	19.0188	31.131	45.1196	29.5862	68.4374
2.68381	8.07652	2.26542	4.49188	226.268	400.455	671.385	621.252	338.377	590.466	502.232	466.682	29.5985	58.3055	14.8259	84.6855	41.3373	18.7948	49.9248	37.0607
6.02991	6.71225	3.65987	11.2962	185.023	495.899	112.562	568.387	425.017	642.299	647.233	576.704	50.4671	100.905	14.5167	35.4672	44.7498	59.3755	17.5672	137.027
3.37146	5.48457	2.59288	8.07039	254.577	539.314	286.026	613.986	298.074	959.44	641.008	808.923	19.667	50.3808	42.7141	50.5517	40.7474	145.324	16.643	41.4566
4.51085	5.6667	3.74388	2.9696	259.681	367.243	775.032	1013.03	363.67	1193.93	185.932	1543.39	31.7445	199.404	15.4653	424.111	16.392	114.583	19.0921	107.542
5.13515	6.46481	7.76479	6.8805	503.688	636.399	381.149	814.877	297.46	168.328	323.494	357.529	21.7932	73.2325	10.6246	84.9977	25.0604	65.4867	16.9934	17.1979
2.99819	4.21068	2.81359	12.4057	894.964	731.426	621.212	379.664	620.882	427.618	465.775	421.186	10.7939	56.0963	12.2499	173.138	43.1135	45.694	27.7253	63.6453
3.23916	17.7376	4.44529	9.98138	134.266	903.089	321.252	907.543	413.37	206.658	627.488	832.441	24.7419	59.5076	37.6356	84.2446	39.2534	36.6763	6.31813	107.838
7.28291	7.11268	3.15472	4.17957	388.353	918.153	419.545	981.959	127.124	422.603	128.045	757.843	20.448	33.6606	18.3805	57.5553	23.3043	41.5322	24.3025	59.455
3.50828	5.8922	2.33695	3.89666	486.351	827.633	382.893	655.854	187.01	536.697	335.285	591.913	26.4704	115.468	44.5571	82.4415	59.8654	155.085	55.7694	95.1702
10.0177	5.34339	8.96131	6.93671	122.713	478.625	79.6337	757.339	233.275	727.164	314.251	509.243	30.6962	85.3501	45.4363	118.29	15.629	61.1372	26.7733	30.0282
2.2232	4.84299	3.64961	8.27697	414.618	536.858	426.409	984.982	549.028	573.446	450.58	551.189	41.4714	42.8354	13.0814	97.8388	30.9077	157.715	32.4234	117.437
4.72855	8.31489	5.44639	7.29477	545.908	848.635	220.786	989.426	137.647	381.083	356.68	628.737	13.5674	93.0851	35.7734	43.5847	42.1749	91.9838	44.2304	185.705
3.3616	3.96405	5.05011	4.11072	485.811	906.245	720.895	514.843	370.691	494.374	592.781	771.702	22.429	105.176	44.9665	108.492	15.3223	74.502	20.9388	188.517
2.01403	5.69209	3.89268	4.48604	375.586	964.11	512.945	384.598	354.045	546.456	249.523	342.357	24.5897	47.2991	15.7793	92.795	33.704	50.8312	40.0961	37.6014
3.27679	19.2772	7.78832	4.39127	933.44	649.639	291.189	1133.57	510.142	711.33	498.111	488.192	26.8386	145.006	42.8754	87.5028	38.2969	78.6003	86.9856	27.2961
6.18676	7.66207	4.10814	5.8937	150.696	764.687	1377.02	1226.34	146.106	925.057	174.739	541.694	31.6974	33.1458	17.7987	44.4079	23.2137	73.0709	24.9978	87.3179
2.58576	6.05749	5.67356	5.88725	282.437	1321.65	681.776	1482.06	149.021	652.826	769.455	1210.5	35.2357	123.68	17.4908	39.8355	23.3187	230.572	25.0601	87.6221
5.67055	6.6	4.26366	6.59886	308.088	763.034	282.387	778.286	614.212	1007.41	383.842	308.722	28.6967	63.737	11.5375	58.5945	20.3244	84.3149	24.0818	137.919
3.81491	6.53348	3.0191	5.12174	253.05	541.489	187.413	775.884	305.551	647.862	684.423	435.99	12.6941	38.6972	37.8189	266.342	42.914	61.4795	34.4109	59.2303
6.45166	3.68101	2.55131	4.01521	93.9327	297.716	267.573	620.607	360.8	556.324	195.709	484.58	22.5584	61.6445	19.5536	112.609	18.4828	128.992	54.1346	507.882
9.5076	6.20122	3.66637	4.80138	440.948	492.847	173.724	614.065	616.899	592.444	155.949	711.013	32.8742	99.2279	13.3383	48.8516	29.7807	54.1728	34.3015	59.2537
6.41004	3.29062	4.71686	4.89969	436.204	925.026	357.286	1073.07	594.138	630.484	873.862	412.905	48.1676	34.2852	32.6793	111.394	57.5078	34.9641	17.8424	222.575
3.82259	3.81298	3.85686	4.73192	130.159	365.358	251.626	565.811	412.869	625.932	657.671	962.119	26.4997	54.428	11.79	139.027	28.62	53.972	37.0829	100.171
9.54211	5.6221	3.31128	4.36669	533.517	87.5295	229.744	734.89	590.586	588.253	527.243	293.984	21.9374	34.6849	41.0776	140.892	46.8772	97.3568	32.4255	83.5873
12.4391	3.90824	4.37828	5.37159	468.348	103.605	403.217	629.803	532.15	616.975	644.434	941.344	26.2993	63.3771	25.8879	149.671	43.5532	52.5494	25.902	20.7401
3.70292	4.22829	5.36831	12.7345	494.858	553.635	108.526	408.638	336.55	1214.2	161.793	1008.92	51.5066	45.7204	22.7756	62.3633	37.0674	28.3225	20.2921	42.8108
3.72106	4.25907	7.93499	3.49584	243.666	777.504	333.916	840.289	207.184	719.77	140.312	1123.78	34.4789	175.981	22.9541	153.697	24.8589	204.431	71.5619	47.4736
3.17837	4.87069	8.73846	4.75895	226.514	1026.7	907.916	631.46	679.636	473.25	345.345	469.82	36.0269	48.5432	28.9675	81.8661	47.6137	109.758	70.6295	204.244
4.43358	10.2867	4.39598	10.9125	149.12	597.203	486.619	621.296	341.868	781.505	229.059	611.141	30.7171	44.4773	39.4473	39.3385	32.6696	89.2512	16.372	89.9444
3.91357	4.27965	2.17868	7.47011	243.242	924.302	556.904	603.074	113.75	519.577	707.736	375.077	49.3406	52.2002	21.3779	151.723	42.2787	170.001	22.7361	162.402
3.67798	3.05587	3.67809	4.03879	363.406	816.791	180.383	700.71	150.953	275.662	454.309	912.794	43.9864	107.551	31.1008	217.138	53.6875	208.785	35.5124	62.5242
3.82685	4.36923	3.46217	3.24088	658.947	419.251	394.061	1160.27	327.164	495.916	355.606	691.148	37.3801	112.56	30.398	95.7249	53.5861	232.527	74.1808	105.803
3.56861	9.77863	3.23189	12.0526	548.916	643.268	504.677	615.475	753.39	941.858	355.676	823.233	22.8336	44.0159	21.2426	122.65	74.8906	172.296	6.90381	82.5357
3.54625	3.47979	3.57317	5.25989	401.098	1084.35	301.68	385.518	399.188	516.915	763.277	710.984	13.0483	56.9403	27.0637	55.3549	44.1105	87.103	28.6882	45.3928
2.82047	7.3228	4.64008	3.94261	342.95	373.759	152.697	1191.13	1075.14	585.975	77.2278	422.241	38.3355	45.3433	13.0184	126.29	58.6754	43.4029	15.5767	57.0574
6.43671	2.3966	5.02851	8.515	338.041	255.258	197.635	473.466	381.337	849.265	435.732	910.529	44.5341	60.035	19.6608	87.7238	26.0778	91.1022	22.5204	90.6487
3.39813	17.3446	7.33637	9.34241	1123	856.805	1038.6	1563.16	574.847	646.838	383.933	1009.54	51.6392	54.6231	20.189	115.931	24.0536	77.4552	10.7192	106.372
3.60362	8.95399	4.73947	9.52999	137.227	340.821	406.729	617.17	1005.42	783.736	948.274	991.398	33.2822	42.297	15.5076	101.047	19.2427	100.002	74.3415	24.8808
2.67431	4.75229	3.79783	7.99534	431.174	974.039	310.444	854.983	276.474	488.522	72.9644	727.132	29.5179	117.285	31.6118	71.3387	17.7745	105.68	36.2817	80.0661
3.65667	9.71551	3.8993	16.5014	234.614	404.898	165.774	944.824	293.719	230.966	385.376	655.053	22.8634	129.237	24.9449	37.8545	24.1892	143.745	21.9558	11.1486
12.7671	8.67361	4.95272	3.75291	150.371	518.824	854.636	457.967	507.869	1087.88	1205.41	915.082	14.0394	106.06	36.7975	160.44	56.6394	56.9069	32.1243	36.2553
2.54834	3.4299	1.82985	5.19663	718.087	824.351	533.463	777.494	175.521	1010.9	1339.6	374.78	51.9873	48.398	19.5229	146.691	18.0913	566.857	29.2443	113.947
6.35784	7.79045	5.70367	9.53847	234.098	619.82	390.073	679.716	297.567	1019.81	122.362	727.753	25.141	254.035	14.1362	62.6281	24.2202	78.1312	81.4015	43.9132
3.32243	5.47475	4.47247	7.35227	276.643	318.367	738.967	308.839	143.429	466.329	582.384	752.292	16.1151	102.864	24.1517	104.497	49.548	85.8902	24.0899	30.3629
1.87263	6.52144	4.25273	6.09656	414.66	649.953	772.177	1250.99	587.985	524.289	824.75	1516.4	36.0765	104.167	12.9395	31.7476	36.8	113.84	40.3114	28.3852
3.72065	2.44479	10.0201	4.6394	792.142	602.801	675.062	732.777	129.373	910.134	523.047	403.262	15.7219	43.5067	19.7796	144.301	12.7932	104.749	47.8684	177.407
4.01894	6.38764	4.96053	9.75715	348.008	632.188	516.934	1109.06	642.108	438.614	448.11	565.609	17.9669	224.511	13.1011	97.3301	20.5423	91.3868	55.8346	130.593
2.16659	3.62893	5.67311	18.3773	216.184	664.115	402.608	617.243	399.323	639.667	288.895	796.152	16.4354	156.52	28.8812	141.003	70.194	127.498	32.9066	54.0538
5.00841	3.4216	6.42949	6.39743	378.032	421.274	465.458	606.671	150.628	441.712	139.852	833.653	14.743	48.7188	22.0945	176.206	35.5866	107.826	22.4685	74.7514
4.76052	9.19005	6.99107	3.87194	362.375	716.79	323.026	287.484	147.487	795.117	1076.12	1188.98	15.8293	338.745	43.2682	51.9549	19.3778	106.034	41.9813	64.7724
4.25766	6.54063	5.26222	8.27052	112.47	460.665	1018.8	898.951	128.509	452.047	437.104	1228.73	34.3139	45.2492	31.0434	66.7952	26.3407	223.93	31.9229	96.6529
10.5	3.88229	7.02816	3.8773	229.286	297.295	368.534	502.358	365.964	1251.26	623.986	471.308	18.2151	29.6378	20.8608	167.698	56.5178	69.4539	32.8215	25.9632
2.38711	4.63512	2.85528	6.72655	268.503	453.153	76.8322	510.556	165.612	766.334	221.516	903.694	21.6386	111.505	33.2472	64.882	26.4133	48.9836	32.6756	70.7777
3.46855	5.85542	4.03193	6.835	124.694	954.531	140.827	963.988	300.586	510.973	392.814	396.235	24.554	175.68	33.0887	30.6403	96.1103	70.6101	36.3671	24.7131
3.55775	13.25	2.75944	12.3067	124.712	864.093	161.649	642.2	495.178	580.471	379.332	1005.85	53.5437	67.8692	19.0141	150.639	26.0557	203.259	10.6245	50.0815
4.79195	3.39726	5.22263	3.78967	358.697	374.833	117.22	350.865	495.032	481.34	276.052	734.807	33.4371	142.513	18.8444	17.1299	27.8901	174.826	33.0426	184.329
3.27417	5.24493	2.74827	7.50927	388.238	672.985	122.568	4.26892	730.649	399.993	789.187	1049.85	27.8489	142.638	25.9317	117.132	15.8932	17.477	33.8739	236.446
3.70261	5.17011	2.11696	10.8807	625.381	297.732	194.631	774.952	623.514	765.681	515.702	1018.96	48.2826	131.312	14.3347	130.967	30.4589	195.905	26.7089	48.6866
4.31942	15.0395	8.64537	3.12002	164.849	682.54	216.889	639.25	296.021	783.392	359	1098.01	24.1465	54.2584	29.2726	101.431	34.7206	39.4607	26.3813	94.1265
3.97793	3.98348	12.9109	11.1439	294.865	454.72	260.11	434.995	590.711	696.859	184.144	449.828	31.8749	36.6181	23.5931	157.523	45.0131	53.9435	52.4547	124
3.87787	2.80521	34.8586	4.83607	317.668	568.137	156.865	596.857	553.274	561.459	462.193	746.628	18.8226	85.5705	37.8417	69.9631	15.9693	89.0597	22.2819	106.569
3.86106	3.76072	5.36903	7.76031	423.328	742.326	742.162	827.683	131.608	424.407	99.0727	389.517	24.2301	163.556	18.9393	197.911	63.5536	25.2316	43.3996	68.0645
5.98006	3.39931	4.21072	3.78553	319.843	897.88	368.313	456.855	833.994	871.418	383.953	430.418	23.9962	66.2063	21.0739	185.087	43.2212	84.7999	22.8651	106.888
4.23369	16.3448	2.5715	5.22945	618.599	344.255	377.244	426.456	136.577	1014.89	267.538	745.514	16.5491	140.458	18.9043	30.526	58.935	130.362	38.3534	43.1199
3.14194	5.38574	6.37319	10.0243	278.164	831.102	267.854	398.171	513.446	579.679	233.86	651.97	33.155	291.192	21.5969	186.844	32.3754	164.28	41.8459	62.6488
2.99378	6.54961	2.77609	7.02017	1418.19	277.835	485.044	733.548	737.816	865.021	143.774	796.561	19.0064	68.1068	26.7154	86.8376	49.4958	590.887	21.6245	154.751
2.90478	4.50378	2.28867	5.69092	1073.78	325.06	465.19	292.554	386.001	619.132	758.561	628.605	14.0472	57.4623	24.7794	39.0039	19.5938	55.863	50.4725	178.437
2.8575	3.52737	5.87322	4.26859	62.8472	478.03	160.659	1055.35	202.028	506.309	449.325	978.347	30.9178	67.4984	13.1939	62.711	21.7726	146.59	36.2759	156.956
5.47185	6.91417	5.79848	7.94767	572.668	658.853	331.434	305.901	155.178	662.934	155.653	753.824	108.933	94.2414	32.1728	292.985	38.8948	299.899	35.0235	112.726
2.86245	5.44025	3.53264	5.32804	265.312	471.644	445.989	414.739	276.473	708.976	441.351	819.884	53.8428	48.3811	8.66822	117.984	16.569	489.124	24.9672	43.6645
5.04666	3.90694	18.6926	5.8311	531.399	716.119	484.376	307.987	314.775	722.132	237.536	682.36	24.9337	34.1765	32.806	53.7303	24.0096	63.8764	33.5078	62.7514
1.95018	9.72582	18.9469	2.27365	921.513	554.12	86.6289	803.106	237.655	688.851	601.569	675.754	22.7255	12.6585	25.0075	95.1524	14.0399	96.5755	23.3976	103.119
6.04704	7.18216	3.6721	10.6533	406.328	257.202	167.632	593.764	640.547	999.968	178.729	557.475	18.2626	74.0383	40.6323	66.5582	21.3937	172.757	54.3331	91.7738
4.47469	3.60181	1.98157	5.5008	370.132	905.189	117.152	644.233	378.454	547.189	693.385	785.408	22.2515	36.1482	26.8272	147.265	38.7296	47.9794	13.7346	47.3566
6.5641	4.25838	3.17738	6.97786	447.225	682.487	213.053	605.327	482.756	568.535	159.239	776.099	23.114	29.2254	29.2736	67.0031	30.4692	60.7312	45.0133	28.0728
4.21757	7.4206	5.56236	8.57062	164.716	527.045	314.742	648.569	498.043	350.442	236.37	699.462	20.1987	80.4299	18.0846	105.488	51.76	81.5703	39.8759	141.593
3.89805	6.86681	3.83799	3.53582	172.767	483.377	531.543	709.077	838.105	819.487	423.31	681.162	29.4765	239.446	18.5294	130.607	29.424	216.78	25.7623	56.2793
4.55256	7.18106	4.35796	10.1878	486.735	596.247	456.462	966.541	336.885	453.899	2.90229	1413.99	49.455	161.752	20.9584	73.824	31.1576	43.528	22.676	84.072
6.5995	7.68411	3.23184	14.1614	233.406	726.215	198.681	1311.57	221.085	1286.5	678.67	279.215	23.489	34.2081	13.5679	54.2714	27.0949	82.1197	27.707	52.0872
4.2283	3.65313	2.92321	4.38901	161.37	556.539	252.485	1314.77	196.149	630.01	445.842	388.008	31.5348	191.194	15.2142	82.4669	51.0953	244.24	37.9268	138.326
6.86423	3.88385	2.95206	5.64422	237.801	921.606	624.115	709.905	267.003	597.675	306.076	868.755	190.515	169.331	28.8449	83.6947	84.9216	193.628	30.7356	84.1209
3.50896	8.4592	3.04913	6.61552	406.685	971.601	193.087	788.159	878.158	570.29	164.386	499.868	21.5894	112.654	46.8866	37.8035	17.5718	95.1108	33.3946	22.193
4.67367	4.71867	2.80511	3.9025	374.639	399.073	525.75	573.657	293.683	805.215	353.158	699.055	17.0167	51.6105	26.6763	143.197	38.154	133.234	35.219	43.3829
9.28162	4.85652	1.30016	10.6439	370.986	877.335	160.903	447.801	457.287	580.549	303.451	551.871	36.702	75.6726	21.436	47.1819	42.2652	146.311	32.5552	35.4129
3.7978	3.17738	4.4958	3.82379	269.475	1429.08	219.207	455.838	542.948	1206.68	300.448	644.083	28.001	214.335	6.64994	83.5312	57.4298	43.8397	27.552	36.947
10.2814	8.30081	23.7846	9.16624	792.201	333.802	174.288	687.734	317.884	795.693	512.935	370.187	48.5189	180.632	46.8357	50.6004	46.2873	33.299	16.1756	85.2466
3.37777	5.36533	4.96856	3.8318	84.7769	764.306	368.371	645.861	774.667	470.146	677.867	391.924	53.0645	74.9123	29.9957	142.488	28.7405	53.9161	34.0296	43.0167
3.84436	7.97728	4.13143	3.93911	620.798	700.042	167.312	584.849	703.064	498.856	1241.51	2.67396	20.1063	191.756	8.33088	157.292	43.2244	59.6249	18.5146	51.8974
5.39036	3.56875	4.85979	23.8627	539.779	321.727	494.358	969.362	209.835	745.714	625.027	754.391	104.889	26.3606	22.5978	36.8107	27.5579	57.3933	20.0744	20.7796
3.66932	4.82231	10.266	3.98046	543.332	310.833	493.703	689.815	709.103	724.882	779.249	548.298	66.4681	109.211	16.9017	58.3516	22.4358	262.756	47.0932	69.373
4.97408	5.0292	8.2592	9.15073	749.844	158.11	473.345	690.502	785.989	421.931	136.329	1145.51	28.6262	266.178	34.8236	43.8365	57.617	202.417	30.3228	65.0979
4.18021	12.0452	3.31796	5.07662	1230.72	731.43	352.466	691.566	437.51	567.897	86.2628	1198.84	28.036	67.3716	23.1488	175.079	32.6287	40.9787	37.9693	110.47
2.23268	5.29724	7.24757	10.8006	660.553	410.971	349.611	660.643	312.611	332.777	111.685	703.701	19.3199	47.5211	22.3867	80.8698	22.1224	108.842	18.9747	61.7052
7.16128	6.89542	3.77952	11.4034	476.419	471.26	352.309	1058.41	54.0811	993.905	499.749	388.065	11.4995	195.86	19.6687	74.2015	29.1245	63.2126	21.8787	118.673
3.74233	9.12878	2.24552	4.78729	383.727	356.524	391.033	819.805	298.875	451.098	679.557	344.217	21.5791	28.4657	13.9776	201.498	15.0504	126.526	25.5158	41.6389
3.43868	3.82216	2.47816	6.14166	480.675	581.618	241.47	3.96227	321.019	705.603	215.881	315.363	40.2705	197.026	23.14	48.9795	27.2297	39.855	21.6785	130.69
2.83897	4.99264	3.47508	4.12251	357.723	695.21	981.515	673.946	131.558	418.775	245.675	1008.62	35.3673	47.222	32.3412	208.688	22.3104	179.079	44.7769	69.4265
3.73258	7.14746	6.76764	5.27159	229.414	431.83	1065.33	806.993	515.57	553.235	466.471	1137.67	45.831	155.273	37.247	98.0758	31.3839	51.7979	55.4375	117.056
2.16616	9.52687	2.42986	8.08568	691.494	1247.99	560.29	727.961	513.455	340.761	185.109	674.743	34.1745	37.3949	30.3343	56.3189	29.1493	95.9897	10.2825	178.82
5.55765	3.17876	2.41295	5.31634	254.025	342.147	861.68	1204.98	180.786	500.602	627.399	692.316	31.084	117.26	17.5181	90.886	29.7654	23.6001	41.3139	98.563
8.93306	9.60206	2.13146	4.11394	96.6531	938.854	631.671	628.367	736.001	680.763	646.84	1153.33	30.2131	87.0692	40.7949	184.288	39.3465	132.834	29.7645	71.9689
4.51467	4.50161	5.59021	5.90943	253.401	679.619	436.297	874.323	57.7888	779.003	194.179	841.616	12.681	101.895	27.0516	213.581	39.7645	205.157	51.3938	27.6392
3.51631	4.11593	9.19439	43.5828	108.704	194.561	561.529	735.289	783.954	720.175	287.719	369.417	63.5613	112.73	30.0242	249.958	34.9959	74.221	48.2249	37.9254
6.44522	10.9955	2.24266	3.268	307.998	438.928	354.66	648.229	337.144	1070.54	511.125	921.868	89.7698	43.8218	19.4297	206.738	65.7635	82.7368	12.9071	52.7601
2.83032	13.1497	7.1622	7.68023	734.02	589.538	1068.5	617.509	416.32	672.993	433.101	619.471	41.3644	22.8099	20.3979	222.001	23.2247	65.6551	63.8753	86.7331
4.0085	3.39289	3.70766	5.27739	108.183	598.912	239.808	805.517	716.35	277.042	497.343	83.1325	24.3228	71.0347	18.6333	50.8363	36.9587	133.15	20.9558	48.5835
6.52103	6.1008	3.14062	8.48046	132.333	963.636	210.985	639.632	322.118	536.038	349.857	788.808	63.2912	48.1587	25.8986	46.5312	45.4579	30.955	24.1766	61.5098
2.79307	6.40932	4.71977	5.15383	426.741	581.321	485.708	1109.21	289.706	590.42	653.402	354.403	35.3497	55.7303	38.5187	154.147	21.5137	39.4485	27.8487	32.0998
4.80216	5.97031	3.31174	6.61003	207.063	715.401	5.49576	732.733	619.555	524.164	216.445	936.185	27.5645	45.0249	19.2316	77.9155	25.8181	53.4264	26.2488	49.693
4.57685	11.8236	6.62653	8.53656	606.497	388.167	1003.97	579.346	182.718	1147.1	527.442	1058.76	45.2839	59.3511	26.3361	75.4487	49.2104	126.27	47.9462	126.212
3.06258	6.37463	2.73528	5.74007	363.192	809.134	217.076	657.548	975.857	814.972	813.315	690.736	29.1594	41.3457	46.028	40.5576	15.5853	249.998	32.92	150.881
3.5534	6.76656	5.25518	10.6698	148.959	931.458	525.696	408.566	789.076	1039.34	117.708	532.417	36.2308	66.0767	22.8905	205.569	63.762	164.314	22.1045	72.442
4.25718	5.34541	6.84863	5.52601	318.935	581.092	149.872	316.088	190.337	523.863	892.778	774.497	11.9074	79.2395	41.4299	107.407	12.3922	39.5963	63.777	36.9447
4.61326	4.58536	2.11553	10.7061	39.9915	860.817	242.145	900.352	572.395	515.536	464.928	994.335	57.2419	76.311	30.5869	82.4788	28.8161	188.725	79.9404	68.1183
4.51068	7.49444	4.90766	7.91709	221.205	719.779	963.482	823.268	974.661	1010.34	749.795	475.101	25.3534	15.7478	21.2991	51.7293	16.2497	45.3126	21.6564	20.3075
2.65482	3.36497	7.11308	3.69045	332.565	596.74	600.098	353.64	98.061	503.563	540.527	1000.41	29.5664	17.4699	10.201	92.5107	111.345	90.8813	10.9769	40.5538
3.98669	3.0865	4.42838	7.70987	381.045	579.562	209.223	530.035	129.818	375.633	151.214	657.141	38.9291	286.798	29.5697	174.131	37.6058	191.94	62.2302	134.093
5.2723	6.28685	2.33214	13.6936	332.785	635.686	240.394	338.287	861.326	497.161	654.2	754.623	28.816	33.3638	21.0341	88.5331	10.6898	241.7	12.8516	129.568
5.51837	8.15015	5.7296	7.07021	674.011	419.795	194.6	792.258	467.474	848.147	527.018	514.071	43.2584	195.737	22.6688	58.3345	42.4055	308.617	43.1393	109.733
2.88571	3.71929	5.27204	4.76124	616.503	614.106	991.33	333.14	798.776	660.278	38.8966	1039.72	20.1273	22.7571	26.5127	252.68	53.2652	101.965	20.0072	121.363
4.07479	5.82242	3.69589	8.00929	772.847	1054.89	287.933	1235.36	206.052	844.724	429.41	643.152	34.4765	227.352	54.7898	102.172	52.1621	44.5581	28.3783	101.298
4.45741	3.20028	2.18046	11.9525	233.922	1091.29	824.664	1037.59	124.376	625.911	494.2	899.731	11.5513	86.9883	19.9763	64.7443	15.5	103.163	22.1971	27.8446
2.69121	6.29967	5.72568	7.05409	393.639	186.632	493.815	477.832	107.083	489.667	909.657	1175.85	10.8968	11.6299	49.6742	138.624	28.2582	106.544	24.1092	40.0938
8.31885	3.24264	6.05323	5.63276	551.27	491.298	121.384	879.811	144.828	821.816	191.145	1213.85	24.4726	129.174	42.5948	159.757	39.5762	124.061	61.7462	141.445
4.93152	4.76835	4.9196	3.23963	589.647	672.417	474.455	846.942	224.311	834.922	222.033	661.099	25.7005	54.1867	31.7916	33.6747	25.6428	38.2418	28.4273	72.9446
5.37362	3.62001	4.18343	2.79984	211.765	486.822	621.697	1260.33	886.367	794.511	483.824	582.944	45.8441	103.23	18.4915	133.561	47.5322	111.776	43.2573	323.346
2.55571	15.2476	6.5924	6.48855	291.656	530.773	1057.92	482.903	560.078	877.004	249.865	857.872	25.1986	53.2138	14.2151	84.2136	43.9576	143.773	21.989	176.587
4.64705	9.93544	6.51786	4.16181	32.4529	567.843	160.694	571.302	381.872	816.924	93.6477	958.921	31.9391	34.6016	40.5598	127.344	29.5584	90.3466	46.4953	205.608
14.9127	6.18772	3.24481	5.56319	625.999	585.306	167.373	813.091	442.788	644.465	497.761	1106.28	33.4954	57.7864	25.0878	50.716	23.2291	132.669	16.2134	76.2542
1.37512	2.21135	6.19415	7.36449	192.124	392.27	647.449	402.018	724.364	597.953	196.977	1201.83	25.7037	60.1918	23.3396	279.826	39.1767	123.611	63.7561	154.616
4.20718	9.04429	6.29615	4.18829	391.824	571.927	129.004	626.449	210.849	547.775	168.552	929.12	33.0323	176.831	49.6108	134.583	40.6211	141.413	10.7663	61.4599
4.34496	2.66575	6.85108	6.37607	988.548	473.759	429.519	599.204	510.43	433.781	396.235	466.208	43.8739	123.768	32.4299	272.673	44.5893	91.4708	20.2678	99.3697
2.82937	5.27872	1.76951	3.15059	420.409	335.606	346.126	682.198	899.365	758.577	331.367	750.545	14.3911	18.8041	24.2547	162.118	29.0722	72.198	18.5667	43.2758
2.57754	8.24595	1.55417	6.20052	565.122	1039.46	664.61	712.83	100.169	1073.18	180.626	787.752	25.3962	93.289	33.5796	81.3146	91.7933	38.2691	25.5926	40.3494
3.21582	11.2904	3.59173	2.44152	417.75	821.991	877.457	341.406	616.285	648.759	104.154	594.507	39.0606	52.9017	37.5306	80.1529	26.8277	76.7589	23.8947	45.7136
4.03884	4.17281	4.81193	4.8073	542.552	463.874	4.28327	379.556	664.792	614.128	1067.36	375.277	41.5357	24.5463	41.8991	61.5689	29.4919	56.716	17.5323	172.484
6.25262	12.2798	3.85265	28.9777	557.564	687.284	181.94	436.187	253.275	407.261	152.368	5.32231	41.9279	16.5689	25.2853	77.8672	40.8547	102.05	38.4452	97.1819
4.72549	4.4977	1.38168	5.1497	316.461	337.584	110.08	446.743	111.661	468.299	170.519	669.059	24.273	163.841	11.7566	58.4987	18.1898	175.744	24.005	65.1375
4.62082	2.45072	8.21943	3.37011	371.838	327.033	421.534	924.624	468.452	428.929	713.53	604.023	41.5663	204.972	17.1493	36.6143	12.1821	55.9471	26.4857	125.902
2.15683	16.1175	1.53859	12.4614	254.287	665.743	99.1376	954.195	319.244	961.215	166.973	796.793	26.953	86.1883	23.2006	25.9528	23.6714	164.365	45.9304	108.036
7.80702	11.6409	2.5562	3.37367	99.3006	327.153	337.774	398.372	74.8107	874.236	678.418	501.626	61.5974	83.9922	18.7092	91.9742	19.7776	94.6976	27.6216	37.5293
2.62356	10.7279	1.23116	7.79433	770.781	778.887	442.827	677.592	699.433	1077.22	187.22	825.531	58.7785	59.1211	15.6517	88.965	20.9389	204.345	19.5507	96.8968
3.36492	7.82462	2.73375	8.66982	382.798	831.106	158.611	703.672	627.413	701.182	1003.53	731.51	23.9108	125.235	35.9049	45.5678	29.6753	161.623	41.9078	55.5978
3.30917	6.45018	1.55304	8.47311	75.6108	646.517	362.919	657.422	376.958	665.352	1385.44	753.626	33.427	85.6907	24.5547	84.8785	24.3102	95.3778	57.1448	32.0954
3.22403	16.9527	4.45926	6.48815	177.601	440.126	615.489	503.877	485.323	730.767	503.455	596.678	100.035	87.9893	30.1832	104.973	40.0938	42.8234	33.4036	112.302
3.89999	8.47091	5.78921	12.0762	152.567	406.125	3.61215	691.338	637.526	1071.91	224.766	826.513	46.3498	91.3573	23.4565	61.559	43.2181	50.2271	51.557	129.792
2.49452	4.2823	7.11631	6.51557	48.729	802.874	4.10587	1333.08	159.62	385.403	579.026	771.548	16.3375	123.609	19.9259	74.1234	25.7892	43.1792	22.1542	59.6939
3.99373	6.98848	7.56408	5.46354	196.678	797.117	1206.41	653.584	79.0813	454.018	240.315	594.429	17.8316	180.094	17.6604	69.1058	27.7732	51.0352	15.5608	41.4123
7.15879	15.3627	4.55981	7.78354	337.347	335.863	274.398	379.42	752.124	681.419	528.805	943.093	24.2193	86.749	32.2232	172.827	59.8758	63.2885	27.7203	111.442
2.87237	10.4529	2.7357	3.98766	856.41	748.358	140.389	610.895	664.225	339.845	80.8318	844.404	21.3471	45.427	31.4419	43.9894	17.3616	115.146	72.3056	95.5517
3.22146	5.63424	2.85719	4.43544	714.421	602.348	379.618	542.525	657.975	477.428	380.543	679.932	37.5828	74.4161	17.8643	22.393	40.1269	128.99	28.6246	8.67962
5.07324	5.73612	4.30727	18.402	379.106	572.067	814.62	647.74	830.707	427.716	683.562	1294.45	47.2559	64.5046	19.8087	63.2999	19.781	121.269	38.5065	38.0811
5.25547	3.4451	3.29841	3.52617	426.343	722.782	5.81414	1208.24	565.351	778.979	682.313	744.983	18.8492	209.497	30.5725	45.1548	21.8683	74.1675	43.1781	34.3359
5.88136	6.51139	6.45913	10.7222	76.4402	1020.32	333.048	787.131	231.2	581.31	411.265	415.96	24.8502	30.7946	76.2115	125.527	14.5684	90.057	33.0824	79.6935
7.51171	3.62724	6.60893	6.06713	243.191	593.789	158.343	848.046	643.467	1079.09	320.274	808.644	37.3368	59.6005	21.0368	33.8547	16.0124	39.4612	6.08585	134.01
3.09588	9.3534	3.74291	6.76054	139.583	726.181	395.047	633.737	177.225	597.916	350.198	444.276	14.0572	23.6259	17.9373	57.5698	17.5393	47.4282	42.6705	132.929
3.6487	5.06358	4.56926	6.53061	140.535	449.23	275.882	608.281	989.411	340.11	448.939	981.057	14.9396	47.7816	15.0174	90.8411	44.7088	96.9824	38.927	73.7516
6.24533	10.9916	3.35013	8.98186	771.745	501.366	588.177	562.17	133.979	547.442	230.179	770.604	18.6545	87.8786	24.2562	139.359	56.6035	66.275	12.4949	33.7888
4.07764	10.1243	2.01244	5.42252	132.613	907.242	293.967	161.51	293.131	389.484	457.019	269.926	12.3323	58.4284	23.3302	90.4524	68.5305	69.836	30.9826	60.4462
3.72845	11.3914	3.21358	10.6553	1065.26	609.671	808.935	1309.58	287.834	362.133	178.405	545.704	19.2033	23.7575	19.0399	78.6054	11.8319	219.842	29.2859	102.384
3.28228	4.54617	9.97992	5.67671	291.257	769.548	832.692	909.978	328.319	512.216	422.37	504.205	17.4399	52.4804	32.6623	315.098	34.9579	62.6604	18.8361	150.176
8.29918	5.69735	2.85271	26.2343	275.061	514.344	1530.71	1047.21	666.639	541.113	94.6453	1300.3	56.2907	42.0464	17.0964	144.125	21.5884	74.2564	20.0783	51.0383
3.86534	6.17911	6.79647	5.31253	886.575	1070.18	876.826	1086.51	230.499	898.825	150.432	972.948	16.6784	142.912	64.2668	526.64	78.3865	163.344	23.8338	46.4283
2.26984	3.23785	4.19886	8.9291	382.198	1010.19	391.245	981.278	286.324	529.438	561.766	816.099	16.718	61.2474	18.5776	82.3212	19.3842	181.858	22.5923	72.3169
2.5716	8.9309	2.22375	4.30381	446.428	1197.69	531.952	1054.07	181.811	557.958	113.992	1085.61	18.2608	116.669	27.4134	70.7724	37.9303	154.835	19.2594	154.136
1.8044	7.67081	4.07934	6.50227	459.584	677.919	670.975	621.907	125.821	728.815	582.389	106.172	22.05	17.2322	24.5901	212.961	31.5159	86.1411	18.8556	27.8014
2.21133	7.56212	5.06081	6.64583	144.621	620.994	714.866	301.191	370.226	875.656	573.78	601.769	14.2508	106.146	27.1912	246.129	7.24871	224.506	23.1527	124.124
3.1505	8.16112	2.13775	12.6785	177.264	619.167	607.184	843.846	146.748	640.162	183.056	680.981	48.1835	93.4143	13.1315	101.5	21.9149	48.1872	28.687	90.0949
6.99343	8.81338	8.748	9.67142	100.926	526.149	219.629	980.991	164.936	605.911	126.051	739.681	20.2632	41.6454	43.1175	83.6383	19.9119	158.826	11.8375	114.286
3.04107	4.64723	10.6803	8.47197	1187.71	677.352	460.229	896.78	499.157	701.966	506.311	618.403	29.289	97.3466	66.1496	26.6142	53.165	48.6842	56.3618	87.2186
8.87479	5.94358	3.18842	5.09094	252.252	629.395	230.536	455.742	772.632	872.042	401.633	447.821	14.6481	175.842	30.2037	31.8376	11.5881	88.5973	32.2902	49.0798
2.85989	4.56971	3.95978	6.19545	236.996	823.365	188.861	1270.86	220.715	416.858	422.949	472.914	47.9764	36.6279	25.0194	47.4881	23.5074	80.7117	31.0315	34.4265
4.01955	4.06032	2.7147	16.4134	435.425	670.56	972.468	294.706	366.048	803.73	638.52	1208.39	26.9289	67.6667	9.29192	72.1071	59.8033	173.455	38.2298	196.176
1.62596	4.27193	9.85677	21.8833	763.899	408.437	310.572	558.39	313.365	477.466	760.874	1543.43	33.2385	47.7181	13.4843	202.564	33.7779	47.7468	29.9318	79.4142
2.38529	6.71937	1.70616	4.88039	224.599	719.083	705.586	422.684	285.28	603.297	419.549	1205.89	22.6613	122.344	45.1346	130.977	14.9151	114.716	20.831	195.003
5.84571	12.5125	5.34032	4.33552	318.693	568.184	697.347	6.44115	166.809	455.935	305.344	600.687	43.6388	56.065	33.1768	79.3014	36.4047	183.585	24.1813	17.8822
3.92537	8.539	8.48382	7.73803	118.91	475.713	516.109	426.599	273.938	520.04	193.057	591.374	21.6438	132.467	37.7632	25.2752	17.4507	189.849	12.2066	48.829
4.16426	3.92327	2.37113	3.98365	515.077	758.515	513.033	106.265	510.839	655.367	91.7658	412.113	52.7921	86.9339	29.8382	89.3255	7.66879	199.622	29.499	17.1299
5.07483	3.30254	2.98428	11.0185	814.128	625.432	306.899	1137.33	725.126	387.505	412.428	520.253	44.937	122.026	38.7901	57.4227	43.3965	245.031	32.8703	189.406
3.0577	5.75371	5.77448	16.5153	215.153	896.578	285.261	911.295	188.269	641.405	124.829	970.806	13.9812	120.762	35.9528	114.034	28.8893	46.5313	31.4708	104.665
3.24798	13.7304	6.36201	8.37506	763.175	382.257	135.415	1383.73	359.095	683.113	136.138	565.39	33.5999	106.48	27.6522	59.443	34.2212	504.173	28.0821	101.756
4.39496	9.01753	8.35632	5.9066	51.0718	763.264	1030.68	1100.25	385.799	804.198	86.5803	456.746	17.1751	74.0184	33.6641	167.886	37.0813	79.5179	31.2872	82.4315
5.42277	5.0551	4.34909	5.43447	427.714	811.111	108.847	673.912	309.215	895.872	845.974	1035.82	27.3212	57.3674	25.6363	65.0658	5.28879	46.5932	9.4647	104.968
3.54107	5.35015	6.66558	4.40336	608.39	493.203	211.211	1154.37	321.58	379.917	207.632	401.142	46.872	50.3142	18.4664	88.0424	26.5437	54.0942	46.2267	38.7618
4.14723	11.8177	5.90849	5.31337	410.996	602.191	149.745	651.137	134.465	979.185	317.186	337.899	33.8072	44.2983	30.5748	130.22	42.3593	53.1453	34.4997	28.1019
2.65145	4.49568	1.86535	9.32526	336.603	662.331	294.128	724.493	368.911	696.172	151.577	741.586	27.5197	28.55	24.4081	29.0911	58.1024	56.8592	45.1837	20.587
2.17606	3.99206	3.37668	9.36075	984.451	327.598	161.093	538.91	269.872	362.805	586.166	450.634	29.5631	220.097	21.3458	61.9085	31.8608	58.7126	20.6387	56.4673
3.75638	4.94052	8.65477	7.35882	227.149	420.303	770.189	959.821	352.254	622.502	155.907	454.128	36.4006	26.218	20.4707	135.126	81.338	42.6648	24.3003	87.9881
9.28872	5.90121	5.5501	3.663	185.007	463.582	164.372	891.11	645.509	832.937	858.604	502.299	42.0928	52.0181	13.6535	26.9389	21.6753	351.249	33.0271	147.278
3.53297	4.6118	10.1105	4.96482	293.094	392.946	203.026	337.08	373.429	608.216	229.154	815.865	42.7989	88.4517	14.4512	49.8519	35.1083	69.2364	28.9615	24.4654
5.82782	11.0123	4.19258	7.35578	275.299	850.65	341.655	759.038	449.796	445.522	458.555	715.363	10.9793	101.53	21.0185	91.8275	16.6934	67.3889	29.6724	157.673
3.29309	11.3811	2.61168	3.70553	705.993	726.517	4.80971	967.371	101.241	607.164	958.969	715.166	20.4272	49.1811	23.3158	55.1993	46.226	142.364	36.9579	47.0816
1.94498	2.80948	9.20714	3.40741	244.477	907.164	523.925	1466.28	528.504	797.578	338.357	397.757	18.2429	54.6002	27.3232	37.9403	21.8714	73.2685	23.7954	41.6291
5.49262	7.15285	4.99154	3.56983	182.712	340.854	360.985	479.931	201.217	1091.75	374.306	1009.29	45.7163	32.051	15.4627	98.3057	66.767	21.9081	35.515	29.5749
4.63099	4.3139	5.2966	6.6361	343.896	557.498	364.047	546.459	167.666	712.842	361.561	998.131	39.7091	71.1612	63.5899	54.7465	16.9881	161.347	16.4589	123.492
7.01954	6.14899	3.36705	4.88788	121.394	937.792	340.127	581.04	199.435	581.775	437.201	769.614	11.3255	21.6514	38.8435	55.7407	18.0127	130.675	39.4053	21.133
2.60461	2.31851	3.98113	4.37795	433.485	699.277	1008.3	667.316	901.905	792.125	370.379	686.239	54.0037	43.1352	31.918	47.5128	38.5475	56.1698	49.7883	57.1333
1.81313	7.21311	5.83428	9.7468	294.664	361.137	355.46	569.706	478.296	403.83	718.697	752.554	16.5739	150.272	20.8706	223.054	29.4284	88.8681	7.98467	266.352
1.99819	5.39042	6.87517	6.34543	261.675	543.048	302.405	510.248	428.919	744.558	453.978	757.349	23.3231	32.6009	49.0879	60.0744	26.258	109.769	22.1895	28.9881
3.57335	5.41908	4.79023	5.35601	151.525	770.639	660.456	765.122	290.673	733.308	191.883	1015.08	51.818	269.192	46.6551	71.8249	38.024	271.292	35.171	160.334
4.16364	6.59849	2.24442	4.52571	586.93	684.211	228.395	661.474	386.937	840.376	123.019	174.044	20.0846	32.2256	8.92779	76.5188	18.4124	73.9201	53.7265	105.408
4.07856	12.3013	3.76558	5.29704	783.86	857.212	653.958	778.479	497.98	518.924	249.254	553.969	23.5967	140.156	28.1832	54.1812	50.3582	56.5643	7.75488	37.3039
4.05381	11.5848	3.56077	4.50908	485.64	35.9913	991.052	452.57	368.787	409.688	449.545	800.037	29.1811	165.181	37.7216	102.72	16.23	31.2078	23.7502	66.4457
1.49005	6.30769	3.14947	18.3663	626.849	403.739	101.641	205.747	578.552	617.509	626.838	600.731	78.8619	53.4712	17.3586	36.9822	42.3414	12.8659	15.4591	144.088
2.50677	4.69788	2.28908	8.49992	469.047	836.076	461.919	972.582	606.622	838.4	483.465	1017.76	20.7531	115.577	31.209	174.242	14.6503	213.08	22.2134	32.3129
3.00698	3.67133	7.3225	7.66763	140.228	976.653	510.186	879.475	72.6679	251.931	443.84	1016.51	16.8784	221.197	36.646	107.006	9.09416	82.9922	33.9811	58.7857
2.42256	4.39727	2.85929	10.3174	346.128	732.417	444.214	835.805	793.081	507.966	503.712	960.214	38.3727	44.8736	23.82	118.73	41.2727	226.315	25.2275	133.825
2.77667	8.13659	7.18511	5.53525	185.042	568.839	238.01	653.003	116.619	492.082	192.592	801.189	26.8272	125.698	31.5063	159.299	38.7363	81.8208	40.8727	69.3714
6.53641	3.55104	3.51307	5.04688	348.309	64.128	159.367	561.08	384.417	259.721	580.04	463.634	20.581	101.848	36.4976	60.8049	20.5535	118.381	41.5889	20.4131
8.11323	4.14846	7.60814	5.54799	739.511	651.816	803.56	611.798	446.846	612.385	136.651	647.391	26.8756	109.356	27.0441	175.396	15.6352	166.796	16.6648	82.1627
4.41701	5.4808	5.23052	5.45502	241.48	754.487	724.386	940.411	623.569	679.811	704.385	801.861	23.6347	159.84	26.7766	36.9968	16.524	63.8998	31.5698	84.5984
2.72944	6.30568	5.13095	12.8926	916.596	560.228	6.64734	946.85	134.905	1204.38	161.521	1132.16	60.9197	61.135	48.748	171.783	23.2695	103.608	40.7988	67.7855
3.9212	6.03698	3.04445	5.70424	402.436	610.589	825.978	661.329	286.63	498.05	464.551	512.734	24.6245	116.739	65.0132	264.836	45.4741	122.087	34.9085	127.992
5.9993	14.4057	6.6771	6.44285	312.018	760.564	663.209	605.601	325.128	488.632	236.984	1129.23	26.8465	159.461	39.5487	142.115	30.6523	43.0365	25.0006	102.403
9.33969	12.3882	5.30859	16.2029	163.711	684.998	307.237	426.195	683.446	338.905	150.104	1017.68	27.9497	79.3045	58.5929	94.5629	38.9443	292.447	16.4941	91.5608
5.38261	13.1512	4.82464	4.42983	580.232	441.549	6.80581	755.082	354.374	356.048	1075.38	1188.34	41.9771	28.9773	40.7918	76.6588	15.4467	113.349	23.4262	22.8413
4.06738	5.49092	8.60092	2.47089	700.693	976.114	815.23	4.99761	281.213	489.66	303.29	1144.52	15.8531	166.163	18.4803	34.8045	19.3409	74.4283	28.6134	63.5595
5.27119	13.7468	3.73004	8.44809	1046.89	414.52	365.878	500.031	388.514	556.561	313.488	662.862	27.4715	87.6548	26.3029	171.577	29.801	176.799	21.1492	18.9955
4.04568	4.82208	6.94719	3.88899	583.559	717.387	313.015	832.226	364.772	523.454	81.6932	528.306	22.7358	37.1582	80.2207	119.111	22.3362	84.1347	31.1477	65.8299
2.92932	7.42336	5.52178	5.44442	315.773	646.476	438.331	684.254	219.724	1088.17	553.087	482.786	55.7771	54.9269	7.50238	31.0646	53.1767	65.3134	24.189	90.537
1.89799	9.34288	6.88354	5.42632	259.025	706.531	767.282	669.619	643.949	489.84	128.728	499.528	23.2215	65.7958	30.7072	138.866	57.0997	179.441	20.2024	50.0639
9.18137	5.21781	3.04473	5.32507	366.197	571.744	243.077	1173.46	218.059	745.46	186.627	1183.3	21.6216	100.404	19.8373	87.1567	29.8781	63.4886	66.5962	56.1089
2.21673	8.44204	3.72111	6.75389	517.386	479.455	152.359	435.218	515.759	816.19	497.826	1358.76	15.8208	148.628	18.2828	40.8149	25.885	72.2922	22.2507	78.1554
5.66782	16.7084	5.91914	4.16855	626.229	968.215	487.737	529.191	466.75	959.244	800.056	558.593	36.1385	59.5557	29.9357	88.836	32.6648	66.4458	31.2228	32.0027
6.85627	5.91216	5.93528	6.06786	118.378	657.699	460.424	580.064	401.062	758.743	658.43	806.196	41.7457	26.2412	31.027	74.5142	10.9428	77.5238	23.7627	129.508
4.92128	5.76925	3.65123	2.95799	308.125	797.508	274.046	539.418	470.744	768.476	483.478	879.768	5.27549	33.9422	28.3481	104.304	17.6592	93.2161	16.4226	28.5378
5.81363	5.21808	2.51729	16.0022	509.399	679.376	772.521	1335.26	325.392	317.006	356.071	843.883	24.885	42.9152	83.9214	67.2218	48.0949	79.6032	76.91	123.159
4.68943	3.97959	8.79272	6.50464	178.635	680.413	380.579	492.835	273.456	414.531	349.281	668.359	25.6873	66.4278	18.0343	110.34	42.4111	145.113	21.5748	91.0981
2.40604	3.91612	2.11441	8.36358	799.286	491.916	291.444	145.895	396.287	824.157	5.49205	1015.7	3.29586	44.0536	33.1856	41.3996	29.5544	144.456	31.9625	68.1367
6.8838	3.29571	4.79159	8.59672	438.491	723.686	223.466	920.477	415.638	738.428	425.075	572.906	23.8504	66.9175	17.1523	167.14	33.8907	181.142	41.4113	134.744
1.79611	7.1797	2.19753	10.8233	625.484	745.238	527.668	1357.15	711.403	635.412	484.702	1280.83	19.8663	20.1436	27.4608	127.495	30.4856	87.4324	43.0355	25.2949
6.19413	7.8397	7.38531	8.9736	134.481	732.039	169.628	489.839	277.329	354.061	136.667	788.317	25.2685	118.399	26.4645	67.5563	18.1261	227.754	49.7914	98.266
6.03937	6.74357	2.63187	4.55916	436.971	671.43	461.53	631.437	138.698	684.419	894.653	724.773	22.2719	73.9983	29.9261	27.7805	21.2711	187.928	24.2655	33.7252
3.59772	2.97526	19.9332	5.53417	263.831	504.048	120.802	531.215	482.378	406.014	132.436	1068.43	20.6416	93.0592	21.7173	67.6639	11.5221	150.869	37.5607	87.6387
1.75836	4.36519	5.19253	4.03864	337.987	559.438	281.949	870.207	162.996	399.995	369.778	525.002	46.7551	72.5634	31.0034	84.4249	33.714	600.783	19.2138	39.0839
4.30961	9.116	4.88016	4.38064	692.608	841.614	537.552	653.088	84.3828	332.642	545.83	751.822	28.8701	109.34	17.7419	136.521	13.4414	96.7426	54.5362	132.607
4.6512	4.82267	4.78862	2.93285	144.372	853.127	171.874	687.08	371.944	351.248	985.521	646.014	29.8455	174.691	30.7258	40.005	27.4244	120.561	22.7126	114.772
4.33137	5.01256	1.77703	5.90071	121.658	762.638	468.275	455.585	599.995	991.657	141.964	716.627	26.245	20.1164	22.288	72.6831	19.934	70.0412	20.7603	39.6805
5.65398	16.0344	4.97558	14.7774	490.917	369.561	165.596	1111.07	1060.41	767.767	186.593	1299.08	33.1297	376.586	37.922	150.533	50.5691	131.04	27.3498	54.9526
3.67854	5.83017	1.4973	15.8003	536.529	391.778	192.856	550.794	265.698	306.452	624.099	572.186	54.0512	26.0873	28.537	78.1853	24.9832	122.556	28.3178	27.2856
4.03457	3.597	2.61141	7.00777	379.182	838.142	346.338	1464.64	1110.25	740.882	444.995	508.004	39.4554	24.7368	26.6415	77.7441	23.9806	66.1545	25.7169	235.455
2.20124	10.5731	5.46709	6.61518	798.727	908.445	307.349	756.504	245.164	239.848	701.478	153.019	31.8914	77.7849	21.0243	197.015	37.7802	77.0316	24.9522	56.0754
4.88332	3.43945	8.26456	2.49955	220.052	1012.75	377.194	381.07	905.66	308.791	126.211	585.719	38.0724	29.7983	23.4735	89.1463	30.0785	115.903	32.0913	70.1785
6.6447	7.50432	2.2781	6.67596	425.37	1093.38	337.512	2.72437	296.509	730.513	392.788	527.815	29.4906	62.0742	18.973	59.9228	27.1681	20.0419	33.6539	33.1093
4.95496	2.34378	6.3038	7.01724	185.071	442.704	74.3482	561.539	493.127	536.274	410.773	457.167	25.437	116.702	29.1347	25.0162	23.889	243.51	18.0561	129.338
3.04115	5.48776	2.30397	8.20554	488.105	376.219	734.889	950.537	80.3422	424.203	632.143	604.781	35.783	98.655	31.3899	211.53	30.0092	129.172	31.5418	54.6642
4.22496	6.35409	8.36316	2.83416	223.523	834.946	256.026	473.975	401.123	591.701	783.372	821.406	57.4598	76.3531	27.4004	49.2018	34.7372	57.3909	54.2706	52.7284
4.30362	4.45883	5.00882	15.2937	1204.95	582.843	596.554	728.408	275.219	1377.55	278.258	384.131	35.0365	92.1278	13.5259	145.066	50.3552	29.4823	37.8394	37.5554
3.09223	10.1426	3.7817	5.06181	254.517	66.9252	694.58	1339.99	824.519	745.102	175.348	722.589	32.801	54.8981	14.752	75.1685	24.6885	26.1217	39.1321	48.9749
7.72397	3.52029	3.94428	3.75876	524.151	468.606	196.422	631	208.017	938.686	495.134	568.931	19.4124	37.0092	21.5389	59.3175	81.7441	92.9169	15.7918	57.1839
3.34658	4.86568	3.32861	4.66314	502.099	1088.03	6.72962	602.728	171.56	775.284	133.957	591.916	34.9992	614.319	28.0475	61.4474	32.0829	111.735	31.5916	151.669
2.4043	4.89058	4.00681	6.61166	390.661	773.547	446.728	1261.24	264.614	706.682	388.857	988.219	12.6224	42.2761	29.2538	97.5546	29.9731	68.7782	40.4651	107.503
2.08044	3.8532	3.13911	5.9613	496.486	764.991	293.772	724.669	338.431	439.239	258.84	613.153	44.4746	128.016	27.4709	57.2323	29.2213	42.5767	35.6539	82.0873
5.76223	9.0286	3.56258	4.15094	251.395	462.198	315.71	1000.86	663.408	728.658	184.949	651.601	61.6397	78.6115	21.6392	60.0195	27.6225	65.6053	20.309	96.8699
3.46723	6.55441	3.3873	6.66989	546.09	581.949	92.043	616.098	209.72	1186.2	483.161	776.597	22.4221	46.6366	19.2109	61.1471	43.9296	21.848	39.162	45.9989
3.03618	5.25081	5.73751	4.84505	246.688	852.852	837.525	429.351	480.131	466.129	75.8914	605.75	30.5312	26.1843	27.5583	95.3576	37.8223	337.362	25.9536	64.0711
2.18388	6.34773	3.02768	8.56167	529.146	463.828	201.267	692.104	273.376	837.047	167.871	786.659	29.8318	19.9528	16.8004	27.3511	35.437	90.0659	26.6686	74.303
2.29711	3.86744	14.7944	4.78605	766.865	1259.53	1200.62	532.908	647.363	934.621	213.582	793.394	35.0713	73.3256	23.8904	48.7023	29.8482	112.28	33.858	64.5054
3.83286	6.33087	5.35038	5.89862	416.865	309.875	577.011	529.951	373.309	602.199	362.845	994.246	28.5251	21.0648	27.4309	197.441	22.8447	183.635	29.3684	55.1571
2.88494	4.77868	2.24587	11.6015	145.818	661.865	128.157	708.117	630.094	486.649	309.735	594.788	13.0124	40.547	29.1617	25.279	55.0448	66.5411	53.8271	96.9495
3.4679	16.2941	1.96493	5.87334	519.855	740.481	189.357	761.878	839.228	703.745	600.681	521.425	19.5443	154.782	22.5158	85.2364	35.2981	126.738	52.1155	69.3382
4.01162	7.5097	6.24468	5.4226	301.122	880.299	110.53	371.856	71.5108	228.747	637.306	746.299	11.8477	40.6441	51.2593	94.2176	32.4905	117.295	26.3522	118.783
9.22734	5.66523	6.25386	6.22205	252.633	424.927	271.39	520.842	403.893	656.718	475.097	1472.38	27.9942	44.7901	24.9681	87.3847	10.4199	63.8587	29.4574	64.8763
[truncated: 15,548 more rows]
