# Supplementary material for: Oxidative stress enhances the therapeutic action of a respiratory inhibitor in MYC‐driven lymphoma
Source: EMBO Mol Med. 2023 May 9;15(6):e16910. doi: 10.15252/emmm.202216910 (PMC10245039; doi:10.15252/emmm.202216910)
Supplement: Supplementary file 4 — Source Data for Figure 2 [file EMMM-15-e16910-s005.zip]

Archive with 13 entries (8 files):
- .DS_Store
- 2A/
- 2A/2A.xlsx
- 2B/
- 2B/2B.xlsx
- 2C/
- 2C/2C.xlsx
- 2D/
- 2D/2D.xlsx
- 2F/
- 2F/2F_ATF4.tif
- 2F/2F_CHOP.tif
- 2F/2F_Vinculin.tif
