# Supplementary material for: Oxidative stress enhances the therapeutic action of a respiratory inhibitor in MYC‐driven lymphoma
Source: EMBO Mol Med. 2023 May 9;15(6):e16910. doi: 10.15252/emmm.202216910 (PMC10245039; doi:10.15252/emmm.202216910)
Supplement: Supplementary file 4 — Source Data for Figure 2 [file EMMM-15-e16910-s005.zip › 2A/2A.xlsx]

## Sheet: Description
Ratio of chemioluminescent signal from GSH and GSSG (Fig. 2B) in the indicated sample

## Sheet: 2A
Untreated	33.1825	35.7161	60.5707
IACS	29.316	30.6701	19.8966
OHT	26.6557	28.0821	24.3259
OHT+IACS	16.8724	16.6812	16.3245
