# Supplementary material for: Oxidative stress enhances the therapeutic action of a respiratory inhibitor in MYC‐driven lymphoma
Source: EMBO Mol Med. 2023 May 9;15(6):e16910. doi: 10.15252/emmm.202216910 (PMC10245039; doi:10.15252/emmm.202216910)
Supplement: Supplementary file 4 — Source Data for Figure 2 [file EMMM-15-e16910-s005.zip › 2B/2B.xlsx]

## Sheet: Description
RLU signal from total and oxidized glutathione in the indicated samples

## Sheet: 2B
	RLU total glutathione (GSH+GSSG)
Untreated	7689000	7264000	7091000
IACS	14420000	14650000	14850000
OHT	12180000	11100000	11210000
OHT+IACS	18240000	16950000	14970000
	RLU oxidized glutathione (GSSG)
Untreated	1894000	1848000	1722000
IACS	2367000	2347000	2760000
OHT	2287000	2180000	2279000
OHT+IACS	3314000	3194000	3010000
GSH µM (standard curve)
0	589700
0.125	1580000
0.25	2622000
0.5	4563000
1	8526000
2	14940000
4	28280000
8	47300000
