# Supplementary material for: Oxidative stress enhances the therapeutic action of a respiratory inhibitor in MYC‐driven lymphoma
Source: EMBO Mol Med. 2023 May 9;15(6):e16910. doi: 10.15252/emmm.202216910 (PMC10245039; doi:10.15252/emmm.202216910)
Supplement: Supplementary file 4 — Source Data for Figure 2 [file EMMM-15-e16910-s005.zip › 2C/2C.xlsx]

## Sheet: 2C
	Viability (% alive)
	Untreated	IACS	OHT	OHT+IACS	NAC	NAC+IACS	NAC+OHT	NAC+OHT+IACS
	98.25	91	92.03	64.05	98.66	94.03	93.51	74.88
	97.92	92.07	91.69	68.64	98.6	94	94.2	76.53
	98.05	91.17	91.95	64.11	98.86	94.5	93.7	79.17
