# Supplementary material for: Oxidative stress enhances the therapeutic action of a respiratory inhibitor in MYC‐driven lymphoma
Source: EMBO Mol Med. 2023 May 9;15(6):e16910. doi: 10.15252/emmm.202216910 (PMC10245039; doi:10.15252/emmm.202216910)
Supplement: Supplementary file 4 — Source Data for Figure 2 [file EMMM-15-e16910-s005.zip › 2D/2D.xlsx]

## Sheet: 2D
	Viability (% alive)
	Untreated	IACS	OHT	OHT+IACS	BSO	BSO+IACS	BSO+OHT	BSO+OHT+IACS
	97.37	88.99	89.93	64.73	97.1	86.85	87.1	42.75
	97.58	89.94	90.92	67.74	97.27	84.36	85.89	42.79
	97.31	90.05	90.88	65.99	97.12	86.69	86.33	44.89
