# Supplementary material for: Oxidative stress enhances the therapeutic action of a respiratory inhibitor in MYC‐driven lymphoma
Source: EMBO Mol Med. 2023 May 9;15(6):e16910. doi: 10.15252/emmm.202216910 (PMC10245039; doi:10.15252/emmm.202216910)
Supplement: Supplementary file 5 — Source Data for Figure 3 [file EMMM-15-e16910-s001.zip]

Archive with 11 entries (6 files):
- .DS_Store
- 3B/
- 3B/3B.xlsx
- 3D/
- 3D/3D.xlsx
- 3E/
- 3E/3E.xlsx
- 3F/
- 3F/3F.xlsx
- 3G/
- 3G/3G.xlsx
