# Supplementary material for: Oxidative stress enhances the therapeutic action of a respiratory inhibitor in MYC‐driven lymphoma
Source: EMBO Mol Med. 2023 May 9;15(6):e16910. doi: 10.15252/emmm.202216910 (PMC10245039; doi:10.15252/emmm.202216910)
Supplement: Supplementary file 5 — Source Data for Figure 3 [file EMMM-15-e16910-s001.zip › 3B/3B.xlsx]

## Sheet: Description
RLU signal from NADP+ and NADPH in the indicated samples

## Sheet: 3B
	NADP+
Untreated	1977320	1962320	2191320
IACS	1598320	1552320	1629320
OHT	2051320	2068320	2012320
OHT+IACS	1300320	1268320	1234320
	NADPH
Untreated	3165320	3303320	3335320
IACS	1386320	1346320	1371320
OHT	3627320	3607320	3698320
OHT+IACS	867020	851520	827320
