# Supplementary material for: Oxidative stress enhances the therapeutic action of a respiratory inhibitor in MYC‐driven lymphoma
Source: EMBO Mol Med. 2023 May 9;15(6):e16910. doi: 10.15252/emmm.202216910 (PMC10245039; doi:10.15252/emmm.202216910)
Supplement: Supplementary file 5 — Source Data for Figure 3 [file EMMM-15-e16910-s001.zip › 3D/3D.xlsx]

## Sheet: Description
Tracing with 1,2-13C glucose of pentose metabolites in the indicated samples

## Sheet: 3D
	M0	M1	M2	Σ
Untreated-1	50131.9	183293	48508.2	281933
Untreated-2	52454.1	194244	56721.5	303419
Untreated-3	52102.7	182831	54138.9	289073
Untreated-4	46934.9	196721	60749.6	304405
Untreated-5	48221.9	214440	61953.1	324615
Untreated-6	58042.8	96686.4	58380.6	213110
IACS- 1	94032.7	20479	52523.3	167035
IACS- 2	69297.3	21039.1	48058.2	138395
IACS- 3	103570	35558	63576	202704
IACS- 4	81957.9	61344.4	63075.1	206377
IACS- 5	78962.2	48287.2	59382.8	186632
IACS- 6	114910	56818.4	94232.2	265961
OHT-1	118242	124357	62937.4	305537
OHT-2	100023	130436	64266.5	294726
OHT-3	22501.7	11510.8	11591.3	45603.8
OHT-4	106349	233945	55727.3	396022
OHT-5	87234.3	203946	72291.3	363472
OHT-6	95914.6	165337	48830.8	310082
OHT+ IACS- 1	147746	61090	54196.8	263033
OHT+ IACS- 2	192155	74021	68911.1	335087
OHT+ IACS- 3	43220	9568.98	22613.4	75402.3
OHT+ IACS- 4	117112	70374.5	60032.8	247520
OHT+ IACS- 5	139168	59544	52665.3	251377
OHT+ IACS- 6	105107	59806	67659.4	232572
