# Supplementary material for: Oxidative stress enhances the therapeutic action of a respiratory inhibitor in MYC‐driven lymphoma
Source: EMBO Mol Med. 2023 May 9;15(6):e16910. doi: 10.15252/emmm.202216910 (PMC10245039; doi:10.15252/emmm.202216910)
Supplement: Supplementary file 5 — Source Data for Figure 3 [file EMMM-15-e16910-s001.zip › 3F/3F.xlsx]

## Sheet: 3F
Viability (% alive)
	Untreated									6AN
Untreated	98.83	98.87	98.78	97.98	97.19	97.28	98.71	98.51	98.77	96.25	96.46	96.43	94.44	94.44	93.22	96.15	96.24	96.02
IACS	97.78	97.59	97.25	95.88	95.52	96.07	98.28	98.11	98.48	92.53	92.59	93.11	78.24	78.62	78.48	70.11	72.24	71.04
OHT	93.35	93.61	94.09	91.87	91.6	90.89	93.92	93.75	94.2	86.11	87.01	86.39	88.94	88.55	90.04	92.38	91.65	91.38
OHT +IACS	77.64	78.11	77.06	93.36	92.23	92.96	91.68	92.38	91.97	64.65	62.96	63.54	40.92	42.06	41.66	36.66	36.86	36.95
