# Supplementary material for: Oxidative stress enhances the therapeutic action of a respiratory inhibitor in MYC‐driven lymphoma
Source: EMBO Mol Med. 2023 May 9;15(6):e16910. doi: 10.15252/emmm.202216910 (PMC10245039; doi:10.15252/emmm.202216910)
Supplement: Supplementary file 6 — Source Data for Figure 4 [file EMMM-15-e16910-s007.zip]

Archive with 7 entries (4 files):
- .DS_Store
- 4A/
- 4A/4A.xlsx
- 4C/
- 4C/4C.xlsx
- 4D/
- 4D/4D.xlsx
