# Supplementary material for: Oxidative stress enhances the therapeutic action of a respiratory inhibitor in MYC‐driven lymphoma
Source: EMBO Mol Med. 2023 May 9;15(6):e16910. doi: 10.15252/emmm.202216910 (PMC10245039; doi:10.15252/emmm.202216910)
Supplement: Supplementary file 6 — Source Data for Figure 4 [file EMMM-15-e16910-s007.zip › 4A/4A.xlsx]

## Sheet: 4A
Viability (% alive)
FLMycER
Asc (µM)	Untreated			IACS			OHT			OHT +IACS
0	98.06	98.24	98.11	91.71	91.03	88.99	91.25	91.11	91.4	60.47	60.61	56.13
300	98.02	97.89	97.9	88.49	89.86	89.57	90.8	91.47	92.24	55.77	54.62	50.77
400	97.78	97.88	97.83	88.12	89.37	87.17	91.57	91.5	91.74	49.78	47.99	45.99
600	97.66	97.82	97.71	87.26	85.83	84.29	91.22	90.81	90.71	28.51	28.43	19.55
800	95.54	97.72	91.83	56.79	57.12	40.73	89.56	90.34	90.08	5.22	4.03	3.46
1200	97.08	97.5	97.32	28.35	30.24	26.51	89.12	89.72	89.85	7.41	7.72	3.74
BaFMycER
Asc (µM)	Untreated			IACS			OHT			OHT +IACS
0	95.43	96.12	95.98	95.81	95.8	96.46	86.2	87.01	85.48	64.21	63.22	67.73
200	95.99	97	96.25	95.21	96.07	95.51	86.41	86.95	85.48	69.19	65.99	58.35
300	95.31	96.82	95.93	89.97	86.59	93.46	85.81	87.35	86.27	41.62	52.98	50.74
400	93.25	94.79	94.24	91.09	91.87	93.65	84.28	85.47	84.93	40.65	56.53	46.74
500	92.2	94.43	94.54	87.9	91.81	87.19	82.85	84.24	82.18	43	36.11	25.96
600	93.1	95.19	95.04	77.72	67.29	85.16	84.38	85.88	83.77	19.43	39.5	29.87
