# Supplementary material for: Oxidative stress enhances the therapeutic action of a respiratory inhibitor in MYC‐driven lymphoma
Source: EMBO Mol Med. 2023 May 9;15(6):e16910. doi: 10.15252/emmm.202216910 (PMC10245039; doi:10.15252/emmm.202216910)
Supplement: Supplementary file 6 — Source Data for Figure 4 [file EMMM-15-e16910-s007.zip › 4C/4C.xlsx]

## Sheet: 4C
Viability (% alive)
	Untreated			IACS
Untreated	98.85	99.19	98.96	98.64	98.71	98.46
DFX	98.81	98.97	99.03	96.72	97.82	97.83
Asc	95.61	95.18	95.59	19.51	26.56	26.63
DFX +Asc	98.97	98.75	98.62	97.27	98.2	97.37
