# Supplementary material for: Oxidative stress enhances the therapeutic action of a respiratory inhibitor in MYC‐driven lymphoma
Source: EMBO Mol Med. 2023 May 9;15(6):e16910. doi: 10.15252/emmm.202216910 (PMC10245039; doi:10.15252/emmm.202216910)
Supplement: Supplementary file 6 — Source Data for Figure 4 [file EMMM-15-e16910-s007.zip › 4D/4D.xlsx]

## Sheet: Description
Fluorescent signal from C11-BODIPY stained FLMycER cells treated as indicated

## Sheet: 4D
Untreated-1	IACS-1	Asc-1	IACS +Asc-1	Untreated-2	IACS-2	Asc-2	IACS +Asc-2	Untreated-3	IACS-3	Asc-3	IACS +Asc-3
6.73148	26.8369	43.1529	82.5114	16.6558	12.7502	78.3313	150.114	523	497	710	643
22.6745	16.3672	52.7357	14.0182	26.6901	17.3048	134.704	113.141	491	542	420	592
21.8893	18.0612	35.0572	75.2959	7.82948	16.1759	117.09	106.463	634	537	750	661
18.3926	38.9381	60.3402	137.299	22.6933	10.0222	62.6504	30.4804	579	657	558	701
9.11355	19.5941	31.016	188.15	15.2269	33.5679	65.0936	44.0749	458	488	621	736
54.0831	9.44914	72.9187	28.1916	20.0158	28.0085	97.7624	15.0625	633	495	584	505
16.3866	45.7735	70.3274	25.6417	18.9366	5.74046	33.5274	124.955	562	508	521	685
23.0128	39.4851	98.9217	109.967	8.35356	23.0116	78.0092	67.4708	691	631	583	662
25.5462	15.9841	47.0587	102.516	13.7848	33.9598	71.4072	52.6022	544	501	675	596
12.6033	21.5599	21.8304	24.4512	10.0333	22.5048	42.259	192.324	493	569	751	651
10.1707	46.8464	30.1446	65.6293	16.9536	56.0258	66.3501	65.0532	496	557	640	776
21.8705	30.0677	31.3595	99.1803	18.3246	29.8375	67.0135	26.5704	593	457	739	573
22.3364	28.2746	109.457	107.945	12.1167	19.0121	144.553	192.388	509	519	630	691
17.3297	34.1276	83.3674	97.7642	19.3425	27.703	62.815	74.7277	516	564	668	740
20.9389	49.9118	58.6635	100.399	26.8485	22.8967	42.8005	63.4197	465	679	659	518
15.2689	46.0797	69.2625	77.3307	28.9324	29.7056	70.0642	95.1888	501	533	598	598
19.523	11.7537	103.919	134.379	20.4172	13.4506	131.466	163.732	618	558	724	680
10.9684	17.5089	38.0997	160.347	22.9065	14.1908	57.7507	58.8083	388	559	701	702
15.9622	9.85853	63.2091	150.287	8.90994	17.7495	75.0699	102.231	525	390	614	697
11.1734	12.1645	24.7734	128.724	9.92894	26.2899	185.408	196.082	453	583	617	707
19.5706	44.5864	39.6849	29.303	15.589	25.7992	117.09	151.892	477	601	722	666
29.8026	52.5814	43.4259	341.801	15.6048	18.9517	126.229	17.2213	483	452	642	831
21.153	13.8542	73.5937	198.123	20.8066	3.69524	62.0388	176.567	477	509	631	613
12.458	21.7437	17.8895	166.317	16.5688	41.423	95.6806	31.6327	553	465	738	552
12.4798	46.0879	17.3219	83.2284	24.5124	21.6249	155.566	86.3244	671	519	609	726
46.4722	13.6312	24.3694	111.115	21.7825	21.3984	21.0178	43.3203	405	506	571	606
61.0635	18.8295	25.3024	63.0231	8.33684	26.8807	95.4833	71.8599	498	468	641	712
21.3198	19.5162	73.2503	25.9441	17.1655	37.0959	179.765	37.4151	573	571	582	651
26.6479	12.1879	60.8578	16.6032	24.5374	36.5533	68.5683	84.1096	516	515	656	672
26.6474	34.9616	32.1583	112.389	16.0514	24.212	37.9676	29.8657	547	512	586	683
33.3248	18.8624	40.1369	148.142	37.4798	11.1034	49.1339	42.2067	641	487	600	580
15.6846	23.4885	74.6656	19.9507	19.9556	31.1175	65.2332	28.7238	468	547	584	724
17.6395	30.0997	24.9747	21.872	22.9829	26.3965	36.2206	117.242	507	450	777	552
25.4812	22.5267	34.0747	107.602	21.3093	19.8878	29.0581	228.362	563	577	661	730
21.1867	14.8309	68.0707	54.7793	8.01166	15.8584	82.9061	114.597	584	563	720	721
9.03876	22.7228	50.8262	125.832	36.4509	0.449903	50.5292	100.869	453	503	682	578
17.5544	22.9947	48.6531	162.565	11.0378	32.4039	54.3536	78.9809	459	516	695	646
11.1485	34.5365	69.9284	146.924	18.8096	11.5934	99.4956	93.6342	563	426	721	729
51.4835	21.0065	35.6071	91.234	20.4989	26.8676	127.356	19.3897	502	496	493	651
27.7459	14.478	68.4797	25.0798	16.0342	11.5812	52.6194	41.8888	544	564	558	614
35.13	11.5534	42.0337	29.8829	28.9383	36.4776	47.801	183.972	414	452	540	726
15.1935	23.4052	45.4546	97.6456	27.9747	27.2224	93.6306	58.5397	549	485	718	719
21.2937	18.5973	28.7363	36.9165	17.9676	73.953	69.5227	64.4028	480	526	764	595
2.52072	23.8367	24.8685	54.473	16.8862	53.7738	62.3256	128.985	664	519	721	822
23.0103	23.4929	42.0417	103.444	8.44203	18.6986	39.5534	50.1466	562	483	635	666
20.5494	42.5338	99.1873	14.897	17.9897	27.3282	73.9071	247.07	558	419	637	690
17.5333	17.4985	59.6145	38.9696	7.97832	31.4672	149.647	136.156	539	541	534	558
18.2776	26.558	99.4536	218.106	27.2632	30.6572	48.5424	349.684	526	578	610	729
36.227	19.5762	38.4208	183.073	22.811	15.4438	13.9522	41.8332	550	555	721	841
13.5357	21.146	194.819	84.3236	7.04609	23.5412	78.9481	150.636	480	546	515	679
18.4182	37.7187	122.433	33.2473	32.8206	23.2092	128.822	102.333	451	496	558	597
32.4194	20.2035	57.8575	37.0597	13.1509	24.3885	133.46	131.155	459	576	632	582
21.9922	23.5974	24.5342	33.9281	21.1169	15.9037	44.3684	190.797	489	454	667	677
9.47773	38.4422	34.0599	112.523	16.9229	23.415	18.4929	137.137	436	573	694	704
13.2512	52.8397	20.8204	159.076	17.4838	12.9837	72.1048	67.8002	465	489	554	729
27.9359	41.0333	26.8373	149.684	7.10443	18.1138	84.3561	224.089	523	537	605	651
12.5104	29.843	34.8895	28.608	13.1684	24.0976	54.0944	126.689	499	585	610	608
29.2859	9.38242	26.8747	26.8374	11.7692	61.4129	118.723	72.4832	538	572	686	604
20.0088	14.3123	46.6837	54.757	33.3815	14.5853	42.2483	95.5044	633	462	628	655
21.2035	15.0507	18.4385	172.536	7.13768	28.4714	195.174	111.535	463	508	686	596
14.1095	6.05814	51.481	56.9536	4.83704	24.3777	99.6673	192.501	693	499	566	634
43.3769	21.6958	27.7954	118.855	16.1844	11.9718	215.943	94.2744	623	535	601	666
6.54178	25.7894	84.8131	81.6863	6.7104	39.0796	140.846	73.5855	598	581	610	703
28.8217	48.8119	78.5245	136.8	24.5478	19.8738	49.0347	143.304	556	511	640	635
34.0836	20.8706	43.9201	67.5213	19.5201	27.2555	27.6973	74.4535	575	493	668	652
24.3597	23.5019	21.5896	101.056	17.2488	21.6067	37.6324	75.6249	598	609	577	586
17.2254	12.704	86.8252	125.162	22.8884	51.3096	85.2379	167.548	521	538	589	650
29.8042	38.2829	23.3509	21.0247	19.7156	35.3246	78.3876	148.446	520	521	536	748
13.778	15.1238	82.7052	112.38	23.8164	47.0284	31.0196	43.6038	438	528	705	751
12.3481	18.7544	148.409	120.527	10.295	34.488	84.1368	75.161	468	622	706	551
14.3244	15.5842	26.614	26.183	11.3877	22.7065	93.8739	100.813	561	504	554	548
16.7047	8.66741	12.6295	91.9858	9.79229	20.8688	100.122	67.2817	540	453	664	594
33.2187	18.1022	127.575	12.3922	7.60302	27.8777	78.7042	175.353	584	492	587	720
39.7475	43.0754	36.5451	133.635	8.56475	19.6149	45.4853	98.5214	592	553	660	771
28.5236	24.3882	31.252	219.26	39.2271	38.4142	46.0255	34.122	432	564	664	650
19.2186	19.5927	47.9161	129.944	8.01396	7.43651	41.8656	105.22	498	651	645	604
17.8168	23.9022	87.5034	24.0529	14.0155	23.6569	225.484	207.871	490	578	633	598
20.018	37.9638	19.0571	67.0853	21.0069	27.1175	110.373	77.2857	546	499	566	739
20.614	38.2912	40.497	132.641	12.8888	26.0531	55.7126	51.6942	491	699	636	615
16.6721	46.0755	23.585	38.76	8.62013	33.2585	150.358	80.7246	557	515	581	568
24.0758	22.8921	107.277	75.9714	26.687	25.125	114.726	81.6521	415	471	644	715
30.1392	16.7423	98.9455	59.6718	9.47205	13.3688	112.551	85.4444	544	517	496	612
13.5162	38.8125	229.017	34.4631	33.5458	13.5828	130.295	260.812	535	496	565	712
12.4715	16.7462	51.982	26.9064	13.3019	17.8235	80.2272	167.77	713	589	666	669
26.6251	36.8327	61.8128	197.841	28.7158	29.8322	59.7889	122.671	422	537	650	782
12.629	40.6747	23.1755	113.141	18.0342	22.665	41.0523	149.113	504	573	556	699
22.9145	6.32075	46.9926	184.606	21.5313	3.06713	79.3917	213.283	460	438	611	756
14.4389	19.0739	50.1941	42.4143	14.2288	39.5906	81.7867	92.149	521	529	654	679
17.9682	18.854	28.2085	142.323	21.6773	10.3863	119.741	118.269	562	424	717	500
20.498	46.2123	43.7999	42.295	7.72915	25.9625	22.6895	84.2154	526	443	603	603
15.1679	13.2412	122.372	98.778	27.1985	19.2106	21.3164	176.273	477	576	617	680
33.635	35.214	115.784	46.023	14.2202	24.4612	89.7157	41.5031	417	651	567	691
25.3835	20.5774	35.9935	34.5743	15.4569	24.755	44.1942	86.287	552	537	690	745
22.3093	19.7511	49.046	95.779	13.8719	18.3761	49.1277	96.2752	538	604	668	674
27.7585	36.0181	24.5264	222.794	18.2241	25.0483	60.7645	177.465	429	508	599	790
36.3287	27.4685	122.752	31.2017	2.85202	34.6663	34.0892	82.9344	497	456	626	788
11.7349	11.2062	25.6753	96.4097	14.9282	8.60973	61.9726	27.8217	472	658	651	781
30.9272	46.9244	50.4728	140.452	55.4242	40.7191	94.5346	196.534	519	563	598	703
18.6158	33.9986	33.7411	99.5362	12.7106	9.73352	105.475	130.65	473	565	631	593
24.8047	10.9898	18.8241	34.293	24.8073	3.33198	56.0235	80.9809	611	527	697	710
14.173	22.1231	85.2983	56.1639	33.7584	15.679	20.5324	182.106	410	439	557	679
18.9469	26.2364	51.1137	61.3992	12.7989	2.9089	79.929	43.938	537	505	523	579
15.9757	14.3678	38.4094	186.226	15.8193	25.213	46.7917	29.733	650	603	730	643
20.2554	21.3096	15.4733	103.508	27.1473	21.2003	32.4733	217.646	493	585	752	739
35.2695	12.9088	24.5501	129.086	19.1744	29.7913	60.8228	158.151	633	469	563	681
14.4431	19.3436	52.5114	76.7092	19.9818	22.3292	36.1894	152.449	489	387	535	684
24.2321	40.2463	38.353	21.2969	23.3375	27.7371	173.484	46.2323	540	417	610	638
9.80417	25.0352	50.3899	23.7875	24.8926	32.4323	76.8402	40.4045	526	537	445	523
14.1167	14.3664	71.6117	117.936	29.8671	24.2334	121.939	57.3051	525	457	648	688
13.2877	10.2461	99.2475	59.1937	19.2113	17.4141	48.0648	167.928	578	552	597	552
19.7456	15.0508	153.534	123.054	17.2743	13.5089	48.5683	115.555	472	592	540	646
14.7858	25.2207	150.817	61.3461	21.9366	27.5639	78.1823	57.6327	570	551	756	580
25.4633	23.0701	29.0509	57.8889	5.86476	13.2448	129.557	115.885	415	629	592	575
9.66498	23.733	22.6167	256.264	11.7933	28.2832	72.1437	88.4098	460	499	768	679
22.397	21.0567	29.1063	48.7047	12.0192	25.5237	18.8971	84.2265	506	502	810	556
30.8202	13.9956	50.8741	169.381	18.7613	22.8173	52.249	119.012	596	483	651	586
31.2686	11.8939	43.5999	46.4358	28.7493	17.1223	107.848	37.6797	380	498	568	890
10.2132	16.6747	65.4144	189.312	14.3547	28.0898	102.529	50.1512	488	565	645	585
18.2886	13.7589	42.8049	140.463	17.4474	33.2278	20.4112	136.317	586	310	574	683
31.5907	15.1185	29.9648	129.985	12.9534	7.20246	76.0971	128.112	516	440	600	707
15.2484	23.7598	25.5201	15.6048	19.9564	22.74	90.555	88.5494	519	547	636	518
16.6045	21.069	26.1613	20.5157	10.1876	22.0068	77.6436	130.046	525	493	512	665
12.5054	19.6439	49.1861	26.9628	13.9103	12.3341	101.419	24.2837	468	511	583	621
20.17	23.6396	83.8501	105.177	27.3069	15.9813	26.7954	26.7542	425	573	654	782
32.557	12.7014	22.8158	109.133	25.2721	58.1881	67.784	113.001	566	533	612	716
27.9434	19.9983	27.6214	44.4957	19.9383	32.8918	87.5834	85.1086	454	497	616	838
14.1591	14.4431	130.959	14.9387	22.9402	18.6573	36.1356	126.187	503	517	682	728
16.4133	39.8359	223.184	137.735	21.6521	27.8815	120.534	84.8586	590	548	562	634
17.0119	14.1736	52.8619	20.1912	29.3116	27.668	149.606	27.2671	540	528	690	712
35.7634	32.7044	18.3782	62.9735	25.0504	25.2379	33.7504	132.596	554	603	699	600
16.7406	15.4792	36.031	105.372	27.4344	12.6013	123.467	160.256	551	528	590	746
34.0289	35.6356	60.3491	143.854	15.55	18.2293	101.469	65.9504	473	642	616	720
16.3003	18.7902	164.42	184.955	31.047	19.0934	58.4675	92.2913	591	509	723	692
15.8413	19.1163	21.8708	70.5931	21.7018	9.15448	106.705	171.202	508	471	694	632
28.418	23.0789	21.6435	78.4325	11.8821	11.8246	110.15	176.912	543	522	610	764
17.2312	14.7368	8.61492	104.997	20.1854	13.0122	92.6839	118.433	625	226	644	647
13.1371	11.0028	19.6739	115.065	19.153	17.9781	25.9193	147.639	561	443	680	609
15.913	28.7397	79.3325	14.4509	14.1423	24.5743	85.6707	109.807	522	594	512	475
45.2509	22.7264	69.4826	114.944	10.1243	13.6441	89.7884	81.7509	534	530	635	413
15.9123	10.9048	94.6974	67.8488	29.6107	24.4549	63.3836	171.629	467	466	743	566
19.058	11.9308	16.8014	31.3622	17.2684	24.0935	35.4077	54.5807	514	591	530	594
19.7542	9.62429	30.1077	25.9112	37.3807	21.1622	23.8415	60.4777	638	603	736	711
12.9731	23.8915	47.2033	90.9905	28.0792	19.061	95.2293	141.698	459	448	584	627
23.3638	16.6671	188.702	112.58	11.0802	23.7643	88.3552	81.8352	617	504	597	589
23.8975	16.7415	25.1445	159.074	14.5399	54.276	77.4758	194.274	383	439	511	529
27.1553	20.6142	21.5568	110.004	14.719	18.7557	57.0169	187.561	508	503	565	581
7.8079	8.28025	48.0608	135.913	19.6667	23.194	27.8597	92.9306	439	556	492	562
25.789	22.5831	29.4191	177.071	36.8111	19.2527	78.1569	132.545	498	520	621	595
24.7318	19.8053	37.8273	30.0923	8.73014	20.7454	86.7384	97.3889	531	478	617	700
53.4587	22.4672	14.2067	84.6544	4.88797	29.3668	123.342	119.822	494	471	511	571
9.22855	25.8735	130.233	118.197	14.933	26.3548	62.3186	132.841	452	599	714	542
15.8625	14.1437	29.3576	118.577	10.1902	14.827	129.535	90.4893	455	592	642	569
20.0095	24.0675	80.1178	177.062	24.6064	33.0655	72.638	46.4988	388	505	550	601
7.78167	23.9605	141.322	67.8714	53.2638	16.8298	86.3999	50.3041	423	424	518	584
24.3486	12.5063	18.2545	114.715	39.7039	17.4631	90.0758	29.3291	546	524	673	781
13.6788	14.263	110.171	35.635	23.5929	23.8642	46.1323	147.213	643	570	630	675
18.5948	22.826	111.538	79.5314	15.6625	38.2688	34.1245	138.509	545	541	576	587
13.5433	6.31114	49.233	70.4402	23.9436	18.5791	75.0168	84.0056	512	515	536	505
25.5506	46.864	36.0408	138.148	48.5344	21.7178	152.953	54.8422	580	566	638	537
15.8267	10.2568	30.0422	150.347	47.94	27.9963	38.15	28.9771	493	488	573	643
15.3001	28.0988	80.9469	65.7456	24.3456	27.4933	47.0336	98.1201	635	451	611	702
39.7356	33.3319	33.0061	44.1494	48.8033	15.2651	86.9616	127.437	512	499	657	577
12.7035	29.4093	23.0326	29.331	15.8854	4.03013	63.9273	89.6095	526	490	634	658
22.7517	15.1906	34.7637	56.3116	19.978	37.1766	72.8857	61.955	528	570	642	602
19.8052	29.6646	24.2543	77.32	8.66177	45.5313	92.3355	310.707	584	409	677	636
14.5296	13.2119	42.8262	20.7732	24.6772	21.639	79.0347	19.9688	559	573	689	534
18.7456	21.3341	32.9539	252.704	20.8135	16.3542	118.826	39.7694	578	539	610	627
20.3675	19.8305	82.3546	114.565	5.97941	10.341	89.9321	90.279	478	383	725	574
25.766	21.819	14.4916	177.227	25.3552	23.2609	80.1143	170.04	571	549	590	515
20.2588	27.8855	43.6593	141.323	20.9764	19.6831	176.16	47.9404	492	594	494	574
13.0687	24.0363	101.532	77.2962	27.9749	18.2377	41.4837	125.707	566	533	675	566
49.2578	12.552	24.7315	46.6807	19.2271	22.948	84.9682	77.4416	628	473	477	651
14.4586	12.8024	137.149	92.0545	12.424	54.0024	92.9811	54.8457	541	481	533	612
17.3556	35.0506	124.748	88.6199	20.069	24.6938	82.9933	123.553	451	572	645	672
19.6201	23.0118	29.8311	30.6228	10.9026	20.1272	29.6675	220.437	570	522	551	597
8.85425	14.4252	78.2312	29.8211	11.7364	46.7622	54.4718	50.2501	439	557	611	661
18.7294	21.6457	46.5676	66.6513	11.7779	14.4515	69.2141	105.909	512	403	516	515
12.0539	37.1254	103.865	122.323	5.94972	22.0558	157.831	131.776	567	451	578	610
28.9916	22.4119	25.7156	136.403	19.4531	21.4448	15.041	80.9218	518	492	703	627
19.3274	34.4994	27.7891	22.5611	30.1152	9.4151	75.3898	41.1475	544	453	774	571
28.8486	30.8627	94.7581	107.502	42.9102	18.3342	58.6241	144.828	517	549	545	522
18.0747	14.0133	44.2909	13.922	26.4404	15.0484	100.994	113.92	403	495	621	508
24.0001	20.1807	53.7001	101.607	27.3473	7.2559	121.788	35.1833	489	613	492	685
45.7995	17.6072	110.615	48.1827	17.9571	34.5348	81.8318	76.1408	430	647	708	513
18.5144	35.3637	19.8578	109.024	16.7225	47.7415	127.891	108.097	510	536	487	830
14.5109	16.6896	63.6659	248.48	24.862	27.065	32.0367	18.3565	458	473	603	577
11.3561	20.0844	73.2452	197.624	24.5609	21.889	81.9602	77.9669	459	445	476	539
14.1858	22.4076	16.6857	84.5588	13.9149	20.1005	122.831	174.188	530	441	698	706
19.5926	47.9727	18.6995	83.7091	19.1793	15.6033	165.805	170.112	486	586	491	721
22.7735	14.2729	40.8613	160.996	18.1012	24.4525	109.401	101.179	525	443	679	526
15.9486	15.3192	45.0608	104.881	14.2706	23.799	70.3822	268.818	495	557	612	589
38.0627	17.0854	27.0547	40.9586	21.5354	24.2327	125.068	81.4711	538	515	559	739
24.0005	76.317	32.2335	19.7092	26.1602	19.1272	141.174	101.931	415	548	757	586
27.5458	14.4657	24.3621	86.8162	20.5652	16.0614	87.7859	156.892	470	483	655	696
10.4455	21.4167	22.2595	54.3681	11.8321	33.2616	39.3072	125.387	450	478	820	755
16.9247	35.6632	58.0047	138.155	17.6783	20.095	58.2029	83.4346	536	496	568	632
11.8925	18.6657	100.6	57.5528	25.8152	43.3431	43.1671	121.861	472	514	676	704
25.6678	14.8026	28.6758	111.07	19.0469	21.0599	72.6017	87.3317	593	471	614	652
20.8609	19.4221	122.225	110.35	17.8552	25.7822	92.3392	129.393	614	538	538	754
13.1098	18.953	54.6609	45.7384	27.0856	19.1792	61.7195	41.8678	600	527	540	610
13.1583	41.1079	31.4625	34.0147	15.2114	22.0455	25.4377	89.0951	257	449	603	554
20.6958	25.6386	34.7425	22.0008	18.4653	18.066	130.608	127.42	467	502	569	623
28.2289	19.1027	76.89	63.699	5.02327	6.4302	167.471	35.0634	531	404	687	755
8.71686	20.8796	19.5679	26.6615	11.7491	18.0321	18.8666	55.3664	554	673	505	616
11.376	27.3274	63.4194	33.0468	24.562	22.6714	149.61	96.6257	507	505	692	528
25.7717	25.0054	165.119	58.1334	30.1197	29.526	94.388	108.538	419	423	618	634
14.3854	44.7913	117.951	50.1753	14.4235	19.4736	104.614	91.1475	485	570	558	583
18.0462	28.3802	62.4579	134.505	16.4477	11.601	105.249	83.6741	674	645	567	659
17.9777	44.9083	22.6911	69.1662	13.0754	15.9196	125.509	167.031	579	522	538	478
10.3317	18.2928	74.9307	142.818	11.0791	23.2005	31.4612	59.7065	562	488	523	585
21.0823	45.4779	65.9894	111.117	11.4886	18.457	50.5801	28.5856	495	473	521	626
15.2513	18.2185	18.92	179.018	18.2342	29.2846	74.6913	151.64	360	555	556	641
26.3489	30.0653	86.6038	101.349	10.8931	28.3621	25.4326	175.157	497	483	551	820
11.9538	17.4955	70.3312	135.373	13.3879	18.4271	82.2423	73.3017	671	657	673	719
20.0794	29.2487	150.711	62.2675	18.2275	9.206	92.4128	163.934	498	493	572	764
27.6496	18.8946	57.9287	163.757	12.6677	25.8158	89.888	176.915	412	595	565	728
10.858	28.52	82.5351	106.552	24.6183	16.1862	26.8566	124.732	571	505	594	683
15.4001	20.9829	124.388	105.624	13.6186	6.23852	171.168	202.402	558	557	671	677
14.609	26.0508	21.9596	26.0605	40.8057	20.5235	190.545	127.924	499	471	711	668
28.7026	23.2698	120.968	131.595	31.6519	25.0131	69.6399	27.8344	555	546	602	614
14.4861	30.7169	53.7306	89.479	16.1717	16.1964	43.3913	166.664	502	458	523	686
16.6196	28.7308	30.3847	39.3137	18.4886	19.1765	30.5727	70.2373	593	535	554	570
9.97892	45.8696	52.3617	100.669	16.074	50.0661	74.2751	165.728	469	500	494	613
31.1958	18.8339	46.9536	101.59	14.5479	19.9604	20.5692	181.709	444	509	622	638
22.7157	33.5987	15.1104	77.2546	20.2212	17.9375	139.699	114.367	489	470	553	688
18.3444	20.1153	28.9667	146.503	12.7108	8.78265	24.9659	276.865	499	553	530	740
9.341	25.8947	129.783	29.4369	12.1204	22.1402	22.4564	52.2561	500	559	629	626
11.9226	17.9081	36.1002	31.7586	42.5422	15.0079	121.823	71.4169	435	479	750	607
16.2872	33.0271	126.569	54.861	26.1719	13.7458	92.3423	37.3131	566	414	649	667
24.331	16.7574	45.1394	80.6161	33.7666	12.7289	71.8025	133.914	486	497	648	536
10.4632	16.6594	70.5656	70.248	45.2061	17.513	89.4313	100.284	540	561	618	608
18	17.7697	12.7074	124.619	21.5418	5.7604	96.5526	59.615	340	532	634	634
36.8317	14.725	74.7739	55.0398	47.0497	9.36258	60.4789	93.141	480	556	629	615
32.1066	17.7811	48.7069	26.9392	15.962	24.1519	95.2608	82.7578	472	525	536	679
27.3186	37.8402	106.094	62.7453	16.6806	18.3763	85.383	84.8443	482	586	603	714
26.6628	21.6243	60.3937	93.1783	18.575	23.5238	110.856	35.4923	442	600	682	634
22.0947	26.9011	31.9489	63.1252	18.8977	25.5597	64.4015	63.3459	607	579	749	747
29.453	31.673	20.4532	117.727	20.0085	26.6946	109.305	74.8571	612	479	683	634
15.7795	13.642	16.3419	21.2242	16.3094	15.6522	51.8874	155.677	437	446	547	692
28.4788	31.0974	48.4474	35.8169	31.6194	17.697	82.0692	293.456	452	664	511	733
23.8303	13.1511	37.0349	121.807	17.8506	66.5691	78.4886	101.992	414	401	612	746
20.247	16.4492	94.8344	109.677	9.65852	13.4447	129.57	194.996	440	432	533	651
45.4592	17.1299	26.3444	75.8851	17.5442	27.8117	72.55	100.395	505	512	493	678
25.676	22.2107	38.9894	34.5065	42.2077	7.99673	26.8306	47.4863	550	517	700	631
36.5415	27.6472	82.8608	105.673	7.92117	12.1946	74.943	147.094	474	591	577	509
16.1076	26.6216	37.4458	275.7	33.2043	30.062	98.1641	118.527	501	475	523	608
10.8909	15.9234	31.9259	45.6125	19.5378	12.2578	68.9715	99.1869	568	567	835	684
19.2227	17.4184	138.172	176.032	17.0887	29.1723	79.362	80.1416	485	518	600	663
27.6957	12.879	34.1873	27.8906	22.4504	15.1015	88.4271	82.389	419	490	608	596
9.09127	25.4103	68.4434	160.28	17.6008	24.3313	56.8297	38.7876	495	621	582	680
17.6993	8.9058	50.4244	100.439	9.85914	13.7931	101.664	141.06	508	489	636	725
13.8932	31.372	15.4364	49.8441	19.9158	16.018	122.14	150.232	428	663	578	663
23.0954	21.2556	133.358	105.09	18.8829	12.6375	45.8927	96.225	574	461	607	765
7.113	33.3457	20.6974	84.2892	31.416	34.5768	57.7146	115.691	469	430	626	663
17.7365	31.6914	48.9093	187.329	31.0438	8.34178	69.7936	174.767	596	532	640	527
18.0411	31.2497	76.3013	77.2719	15.9376	11.1315	12.4614	71.0569	617	572	555	630
14.5031	13.6488	29.524	129.551	20.3799	19.433	97.7436	56.3058	528	491	583	571
31.1586	16.0405	12.7903	34.3401	12.0408	16.9557	84.4196	153.532	596	530	532	862
19.5123	29.5829	24.8614	86.8148	25.8622	20.0935	27.4742	59.437	532	589	642	690
16.5985	23.7723	88.7527	89.566	21.5168	21.8833	86.2675	73.5342	486	604	701	688
15.4801	19.857	58.4958	184.951	29.9856	30.2554	23.1194	118.91	632	565	699	599
16.1501	17.8942	15.6981	39.4312	10.0652	42.0425	40.3912	205.442	483	431	739	770
22.456	14.0657	68.2404	79.1353	7.74268	22.5777	60.8972	108.327	503	567	630	605
16.9802	22.2855	62.0958	133.85	15.7056	19.516	133.934	145.854	463	658	705	683
13.8707	12.367	18.9407	84.8907	12.3409	40.7579	80.0245	66.455	501	508	522	730
18.474	25.008	83.1276	82.3121	8.02139	21.0529	70.9925	149.05	623	537	702	686
18.803	20.1281	50.4939	234.599	15.3513	2.6063	35.3549	39.0357	499	611	441	572
17.6833	18.0857	90.4314	75.8781	17.8997	22.1294	67.8748	74.9801	549	580	596	718
46.0056	34.6594	31.7616	72.468	14.7989	22.2295	37.3122	132.369	559	649	601	627
21.025	25.5503	40.383	155.074	10.0039	13.6239	40.6587	101.747	708	591	537	574
19.5421	15.2579	99.0118	110.394	15.1685	10.7173	153.698	175.831	528	601	570	619
13.1136	42.4976	22.9753	25.9647	28.5384	21.6655	18.5267	171.824	567	578	582	591
27.8501	14.4083	22.6208	107.82	20.3559	16.7565	19.9384	127.808	524	565	554	656
11.4753	11.4997	146.419	99.6588	25.2892	20.454	25.9758	102.033	552	625	539	542
15.2296	17.6531	119.674	20.9435	17.4662	18.0245	67.0397	184.779	536	562	490	644
35.001	12.3363	314.455	122.07	20.5856	15.0463	46.3555	190.472	541	520	509	589
41.3979	14.4613	31.1309	40.1028	23.2721	34.4485	170.569	206.511	596	662	454	698
21.7237	12.6991	37.5377	32.4128	31.9195	25.5012	108.245	27.9055	551	554	435	740
33.4566	24.0947	92.5907	77.1818	18.1644	21.8566	21.6267	120.674	585	457	513	677
20.8145	11.6249	26.5245	62.4187	27.952	20.6209	23.0844	18.5455	531	555	605	747
21.9905	16.2853	14.0522	47.9908	13.4058	32.9948	120.014	64.8297	538	540	605	718
8.58376	8.48836	191.017	94.6887	16.7021	17.0762	185.69	137.048	468	559	570	703
9.32075	60.3617	49.0794	116.172	26.215	21.8741	98.0661	69.7473	524	516	612	779
16.1644	21.2561	136.044	24.1826	7.32915	10.7095	74.8949	112.452	514	570	595	661
8.33708	18.1499	38.721	392.313	19.9505	17.2212	54.4819	27.607	540	497	556	644
18.6896	11.8081	132.551	23.9958	30.3636	31.6258	85.9386	53.5376	537	560	637	712
26.747	10.1618	109.372	108.05	8.33814	4.68087	59.7495	177.137	635	605	657	682
18.7558	11.3882	100.809	147.918	22.3464	15.3874	124.302	24.6363	512	472	534	617
29.9741	24.275	73.805	108.566	22.7574	21.7252	30.782	26.6241	535	543	667	553
31.3266	30.7451	90.501	248.607	12.4318	13.1331	169.708	119.309	536	398	569	752
19.5347	30.931	90.5385	133.254	13.5717	22.2326	31.8174	84.2727	555	519	631	590
17.752	29.3966	56.687	58.7789	10.798	28.6938	79.402	212.062	640	501	609	694
15.2339	26.593	48.1644	68.5663	21.8013	18.0613	58.2817	30.4532	508	529	633	573
18.2512	13.6219	69.7323	93.9666	11.9746	17.0976	113.598	31.2052	597	557	612	754
33.5432	23.8885	24.9234	32.1233	27.258	17.9226	111.851	234.047	533	553	615	541
22.7853	15.2086	20.4411	139.651	9.49447	32.1384	54.3938	198.23	553	656	511	612
12.89	24.723	39.0086	105.681	8.22339	22.0626	69.2266	35.2396	529	539	694	800
25.74	17.6265	26.5209	220.066	13.7522	17.4852	82.0902	142.901	534	476	617	530
23.5788	21.7315	32.4874	33.0611	18.2615	12.4136	153.073	71.5402	572	502	605	702
14.3199	14.7752	62.0759	52.6076	5.70917	19.0027	38.6495	115.805	448	507	572	785
16.9825	25.2663	22.7905	62.5944	37.0252	35.7079	88.0206	142.578	532	485	595	551
22.8401	24.2566	23.2354	107.401	27.8049	41.5331	109.916	120.965	605	532	584	632
24.1343	23.0626	52.3637	16.871	24.785	15.7942	84.9501	56.6343	535	519	513	698
27.7764	34.4567	39.4873	96.3636	25.7336	19.2309	178.092	121.905	585	563	532	603
21.8666	24.1037	19.1061	120.185	35.4405	22.3816	103.854	199.421	422	481	624	596
25.9329	13.2087	91.7369	26.2849	17.4796	60.1703	103.069	109.373	529	458	520	559
17.2615	32.0922	50.1322	21.1877	12.7873	10.0725	169.217	130.088	506	567	664	579
6.48161	25.2256	62.7605	145.003	17.1876	37.7387	68.882	25.3261	479	414	522	701
20.4814	20.1466	100.505	18.0895	16.4704	36.3639	80.1753	84.9662	531	481	658	674
19.3367	20.0467	22.7427	76.8848	14.6863	16.4143	119.113	107.688	532	459	557	673
27.2618	30.7637	16.7303	54.8569	14.2136	16.0066	63.2364	107.349	476	527	695	688
21.149	21.1646	33.2649	124.4	15.7843	15.3581	202.417	38.2556	548	460	623	630
10.7681	18.1715	106.73	205.116	15.6244	29.1198	117.928	81.6812	532	441	687	790
14.6457	19.1249	43.7826	37.877	13.7316	12.1305	20.2392	113.467	439	519	575	726
11.977	23.8392	34.0766	121.05	28.6008	18.4513	214.763	159.998	445	534	667	595
24.9208	20.5987	48.1114	193.143	14.555	15.1245	17.9653	127.743	572	550	667	728
22.5863	33.8782	38.4102	55.9881	36.6722	22.4177	29.0047	34.9197	485	503	580	582
12.2812	37.5609	73.5178	208.589	27.9085	54.5347	46.9703	70.1302	524	494	647	482
11.1912	16.5515	122.217	125.059	26.0873	13.6331	46.5194	165.298	454	464	778	643
18.8406	21.8861	34.3733	182.898	12.0897	6.52509	80.9927	49.1092	487	497	692	596
34.321	10.9092	59.3873	158.111	14.2741	36.649	57.8014	88.2201	514	492	545	546
26.8574	17.744	31.9695	199.419	14.1848	30.1235	73.7398	68.9839	565	679	639	786
17.1508	27.5579	20.3293	95.899	20.4708	22.5346	49.3803	140.856	511	393	734	632
25.3007	28.3018	68.8809	81.8968	9.92249	18.1725	86.8266	25.3018	479	515	630	689
13.4743	13.1138	103.388	47.9698	18.989	25.2016	38.3668	248.253	342	463	733	628
19.6998	42.0444	102.279	91.5251	1.38365	13.4245	63.0767	213.739	494	468	576	635
13.6627	13.5265	85.3294	75.6603	21.8885	31.2828	112.96	68.5326	428	641	613	588
25.4896	15.6097	18.4735	92.7342	14.7291	11.3495	79.4259	45.5086	432	533	619	768
15.2653	27.6427	59.1503	106.396	9.53497	12.3672	98.339	23.2848	548	569	615	724
16.4664	27.4687	38.1786	135.105	25.1035	11.2301	76.7378	67.5123	578	513	689	741
15.9902	23.1716	78.1697	28.42	15.7621	9.9104	81.7467	25.2912	475	557	622	682
15.0524	14.3952	76.1731	77.4363	18.8071	17.0474	60.9077	49.3957	542	578	601	566
28.5448	19.5384	39.6729	30.111	15.6279	21.8424	22.5389	115.275	527	559	637	530
18.6183	7.58712	31.1848	51.5445	18.8661	11.5335	54.7442	101.982	543	549	648	659
7.60571	37.8814	97.6245	173.084	10.9139	27.2094	94.7765	69.85	534	397	548	639
22.8837	17.2021	83.559	68.3065	8.57144	20.2435	30.9662	122.939	493	569	477	546
17.6452	19.6321	35.8107	19.5148	33.2171	25.5252	85.4928	34.665	626	460	603	636
10.4568	14.8262	59.8257	42.3421	30.6282	16.5616	158.291	74.1819	487	529	538	625
26.1868	21.8661	27.1238	53.3728	13.6243	7.0973	68.5955	50.7876	493	656	737	568
17.5651	17.5157	16.2202	57.4036	15.8847	14.7458	61.2673	92.8607	472	478	676	658
10.789	22.5768	14.1218	153.397	11.8199	24.2053	97.1501	150.19	504	567	501	633
25.6239	14.8238	18.51	424.883	35.0597	31.5909	67.3934	77.8414	456	476	680	723
21.8401	21.3451	28.6191	208.923	53.3261	39.2737	93.6009	67.8885	600	539	583	573
24.7033	13.7537	33.9526	27.5234	22.2248	23.1224	197.979	43.0716	466	574	522	770
20.0477	19.1295	49.9496	44.3326	24.2244	1.55916	99.0964	86.8091	464	614	584	767
16.4462	8.50693	22.2407	82.847	19.2696	16.8962	106.602	22.2755	390	607	641	726
21.528	20.27	35.6046	21.9003	11.8638	21.9468	148.602	63.0684	618	556	576	554
27.1051	13.1251	81.0685	84.0655	7.77288	18.8286	144.161	85.818	413	450	555	626
32.5428	22.2388	19.6629	183.335	14.8267	53.6924	84.4512	83.018	589	533	627	663
21.8196	12.8258	38.9818	144.921	14.4105	28.872	130.285	29.4253	701	492	639	605
15.1161	8.01531	32.5799	87.7229	9.10344	8.51458	99.0531	111.827	553	554	517	573
32.6808	17.1224	95.1602	116.289	10.621	9.7762	78.5788	104.904	454	484	638	734
19.6442	17.8313	29.6993	29.1311	31.1238	17.8596	103.871	69.2971	551	470	508	649
14.8681	21.0188	99.3031	27.2804	17.3204	20.3412	41.6782	66.7196	471	590	544	697
22.2093	29.4849	27.4267	112.658	16.8345	33.0864	88.0526	21.1797	533	516	532	750
36.0962	12.5821	86.7174	70.9543	46.9644	16.0865	89.8089	114.521	582	542	579	700
19.9148	54.3211	45.8974	131.677	35.2322	4.85694	115.385	122.185	622	542	626	646
6.77425	7.24887	140.031	27.4624	19.5912	19.82	62.4272	48.7867	474	553	509	607
15.3255	17.4325	27.6306	133.735	17.3704	11.2624	35.5567	148.178	602	520	593	596
11.5685	23.9799	27.4683	56.5997	28.3016	29.0663	111.701	109.977	690	616	629	635
27.9792	10.9211	72.6128	135.787	14.8939	16.3511	69.5598	175.075	613	537	643	600
27.9868	17.2924	144.024	134.028	17.6766	30.9596	45.1936	97.7081	496	489	686	639
16.5432	13.585	86.2285	20.5038	19.1718	27.6318	144.868	140.883	591	436	631	639
13.1535	16.189	101.596	136.917	21.9814	25.6895	30.9113	149.516	549	446	663	585
13.9469	18.1183	101.158	21.3913	16.2587	29.2877	137.337	166.413	606	528	599	701
18.7614	26.4383	23.5738	47.8592	15.0109	25.4264	63.4256	114.726	588	490	689	590
9.06255	34.244	120.38	104.553	22.9681	22.2071	84.0167	28.2122	586	515	564	635
16.9455	10.8039	115.721	149.13	27.2737	10.9143	95.0302	105.885	522	594	574	766
8.99815	24.8869	62.5917	87.1731	10.1361	10.6538	68.727	106.017	625	521	454	632
24.0275	13.2033	22.2961	71.6375	20.7685	30.097	49.0215	156.683	498	598	590	675
37.5637	13.835	39.5388	163.678	19.3966	15.1899	106.262	154.987	532	550	499	686
23.6871	24.0607	27.7633	72.2387	6.98702	11.0599	46.9122	164.18	545	420	529	705
19.856	14.7282	27.9083	52.9869	36.8979	51.437	101.366	70.4395	514	634	622	570
13.0729	18.0306	26.519	68.6963	23.472	17.4453	89.0299	53.474	555	539	521	756
33.3478	11.2565	114.09	29.4393	11.2407	17.2242	80.5863	208.239	584	441	634	603
7.61217	4.71794	14.3059	128.856	43.514	49.894	62.1609	20.2965	584	501	513	765
19.0768	23.343	27.9007	121.925	12.6852	30.5226	47.0767	78.2899	481	472	643	688
15.5615	9.18158	29.211	86.3438	32.4753	16.9058	60.936	103.742	511	550	490	844
24.8483	15.6154	33.4767	98.9033	12.1357	17.0537	54.5967	131.459	538	471	503	638
17.8736	27.8463	62.5317	310.825	8.39256	31.3925	68.0502	202.416	567	424	752	531
20.7454	26.7472	42.2566	75.5024	23.9129	20.3405	173.609	110.447	588	578	578	483
10.3919	22.8952	28.9343	140.111	15.9203	30.6912	117.662	156.078	645	587	585	656
18.2027	9.71107	22.8931	39.7306	25.8857	12.679	86.5905	77.7253	532	487	596	785
10.4451	21.5763	48.9228	81.2105	24.5354	15.7361	37.2264	239.057	464	500	535	680
11.8241	20.7998	132.952	109.193	19.1855	11.8855	45.3308	74.9873	581	500	633	732
19.7185	19.6389	62.3083	168.924	23.934	17.0586	101.468	144.057	591	537	538	685
63.1832	9.89386	21.3603	110.331	19.1306	16.6865	81.7575	108.69	530	528	636	724
35.2834	19.261	35.1609	139.876	15.5982	8.30168	126.198	34.8002	458	583	615	806
14.8381	29.7355	94.8243	45.3328	10.7385	31.1595	39.0233	36.737	454	524	578	634
19.9458	29.6089	34.8951	14.3765	39.0867	11.7293	21.0602	57.2542	460	590	569	672
23.1599	18.9402	46.725	23.3366	25.8863	13.6462	105.136	65.8994	548	483	637	545
36.5205	19.7741	63.1188	141.801	9.22244	7.76937	53.8815	153.046	577	580	684	676
42.8557	27.0537	18.4521	202.684	15.9692	19.3743	83.5641	105.228	508	552	587	686
23.983	14.6242	70.6446	30.5086	6.01392	11.7355	17.8966	55.6371	600	537	566	730
23.7537	4.7645	32.3274	30.8279	21.7813	33.417	98.3497	145.37	495	414	740	738
11.6047	14.8936	79.4788	107.654	17.0295	51.4331	67.4764	48.266	568	428	419	785
23.7245	16.234	8.76113	14.9791	14.601	25.7383	18.7531	162.603	614	505	562	633
37.0912	42.7053	31.0318	125.793	12.3205	38.4734	36.821	147.963	579	514	618	692
32.1022	16.274	25.1601	192.913	14.1237	9.0367	53.921	30.6173	555	522	655	763
37.4652	44.9536	138.561	121.613	21.0246	23.9966	109.04	31.9013	537	644	609	705
23.0056	32.6553	92.3132	49.9076	21.6968	15.5804	156.069	140.025	474	514	709	640
20.375	24.7637	56.868	68.3486	25.0472	21.0952	52.9753	124.238	511	559	539	558
11.1878	25.1831	52.218	171.655	18.059	21.0837	65.5855	159.17	449	533	648	704
12.2172	11.7477	26.9762	100.248	16.4301	16.8264	81.1746	162.632	487	518	569	689
39.795	13.5033	103.87	103.447	21.2898	14.969	75.0866	200.276	501	592	625	592
22.9791	38.2146	46.373	28.1512	19.7283	26.9751	113.095	143.608	650	520	537	858
17.2795	43.9247	116.945	108.934	3.58107	18.0777	126.472	109.758	453	539	558	633
15.3859	24.6495	26.5669	77.3088	25.8992	16.0328	25.4197	38.9716	547	503	688	681
27.5003	10.9796	29.1668	70.2411	14.7957	19.1082	114.298	100.765	504	444	729	526
8.07561	15.3683	27.638	131.437	17.1572	17.8439	53.1887	116.779	501	571	628	736
15.3394	17.6772	22.3178	58.7574	14.0653	49.7241	117.962	25.792	573	508	494	655
12.8695	24.6519	43.5592	82.4827	18.1866	17.5609	87.7306	76.3277	488	567	559	691
17.3024	27.4051	26.3267	145.404	13.7959	5.83132	15.7359	56.7631	475	546	572	725
28.5918	16.8724	46.7279	185.444	13.9417	31.4316	16.4448	50.9161	396	538	670	735
17.2725	15.9212	35.3799	74.7169	25.1179	42.7036	88.685	97.8042	550	622	714	661
25.4962	50.0989	53.0904	57.8736	15.2484	18.5413	49.3066	151.365	436	554	619	726
22.8729	17.1366	26.6589	123.884	21.9045	20.5433	33.9651	190.722	573	591	576	693
19.1353	10.6881	24.4829	17.4233	5.34461	36.4876	79.7134	82.4607	483	516	807	755
17.3015	36.7905	67.7019	23.8979	10.8239	13.1844	66.1491	58.544	471	505	629	652
28.3514	16.0363	17.1812	59.9999	5.03835	17.83	89.7217	83.762	521	450	539	543
11.1473	12.9407	23.1326	66.6455	6.0503	20.3209	47.4181	80.1359	472	617	576	583
17.1604	17.7244	76.1813	22.1443	24.222	23.7187	106.305	80.7068	525	483	595	755
14.5523	10.1003	123.225	40.94	10.3014	22.3926	126.13	167.977	553	505	807	635
26.8022	24.2019	122.144	92.2354	21.722	16.2494	105.255	213.299	492	458	556	717
20.5678	26.5559	21.2861	79.9915	22.1402	35.0949	16.3279	31.109	488	581	547	629
20.1548	11.7554	22.8056	14.3316	25.4827	18.3105	139.362	91.4081	427	548	550	667
16.0896	22.7232	21.5665	79.608	20.7517	20.2763	52.259	105.269	560	483	555	755
18.5449	14.2316	70.5723	26.8215	19.9125	10.0694	110.351	104.375	476	526	622	744
13.2962	14.8696	33.4041	244.861	19.5158	28.9197	66.1832	46.2988	448	496	658	645
20.0033	22.1612	9.71737	18.3225	21.091	17.8168	73.5382	82.5159	496	468	459	602
11.8269	19.1365	72.6273	37.9179	30.4463	33.4443	53.4287	98.0599	476	559	645	721
17.65	18.0709	59.7999	23.3457	8.03591	19.2051	26.2536	33.4669	472	459	702	542
34.9736	23.8814	141.623	28.1638	22.2047	23.7222	35.6926	18.0022	548	489	575	647
11.1418	32.3196	64.3449	22.9248	5.20813	40.7119	53.8789	116.431	468	615	644	535
15.7984	38.0372	111.382	52.9522	15.4932	7.10723	95.6157	44.986	611	554	729	744
14.8965	13.1961	80.3185	35.5772	25.2886	14.9786	28.8588	171.97	390	440	676	778
32.7339	17.3247	9.13252	187.728	11.8673	40.4457	147.617	118.056	619	574	618	539
18.1234	36.1411	17.9684	15.9495	11.897	59.9836	116.57	172.659	555	523	557	632
9.9622	46.9054	109.22	78.3933	15.3265	26.5431	56.696	106.592	556	564	517	600
19.3784	17.325	93.3334	27.9911	25.6642	15.5041	86.1281	88.48	482	567	562	608
18.3958	20.3017	21.6916	89.9174	22.43	21.0297	64.2528	64.0678	506	543	609	713
41.6133	12.0907	80.0965	96.4234	13.363	16.5759	82.9913	8.18946	500	481	606	665
12.8902	49.3045	79.8921	114.9	10.4606	23.6264	80.5533	159.379	504	345	609	736
22.9788	13.7117	14.2302	60.533	11.4009	31.4893	59.2038	290.188	567	647	603	628
11.6217	23.8891	41.5659	84.8065	26.3266	14.5725	108.399	25.0777	507	488	545	641
11.552	8.22572	44.4989	175.306	17.2501	24.7229	72.3041	136.56	576	495	606	526
13.9201	27.9471	28.7521	32.6066	8.16629	33.8622	25.3618	86.6059	493	537	619	604
32.1622	31.3949	88.8087	62.6492	15.1086	31.8497	20.8589	40.2039	484	335	538	701
20.3461	15.2729	83.013	15.9181	9.79962	18.1422	28.2431	99.5967	540	505	568	478
12.6927	35.1875	96.517	63.5263	20.4153	43.9889	61.9449	60.3767	572	547	527	529
10.9781	26.7965	156.263	74.9185	34.0136	13.9641	54.5981	105.041	418	537	774	621
26.9824	12.8425	13.7826	71.8173	15.017	27.7208	107.634	31.738	404	494	723	682
14.9387	39.9522	100.663	108.119	20.1836	30.4006	18.2936	119.219	439	544	685	761
50.4564	9.41306	39.8666	151.076	10.233	20.8	109.517	25.2405	474	484	586	523
13.9135	7.51314	95.5066	41.5996	15.3954	34.2454	48.1608	95.8231	469	519	642	487
47.8391	15.4624	69.4081	73.6098	19.4011	11.1129	139.296	41.9806	509	562	556	631
21.8571	18.6461	77.978	31.0866	16.8946	15.5116	65.8224	101.91	535	549	587	889
15.6941	21.4991	74.6138	50.9358	15.0678	19.6124	86.7512	74.029	554	593	564	655
39.6366	26.3116	36.1666	100.153	11.5387	17.9344	53.9399	60.351	478	530	721	617
11.9861	16.0063	29.8715	146.527	17.0865	18.6668	105.594	27.5983	504	488	482	692
16.0844	26.3474	88.3313	87.3456	25.4823	22.2628	112.476	178.075	588	508	526	616
45.7828	32.4091	25.5258	49.0784	11.7079	13.0971	99.866	39.0289	522	569	649	648
13.0637	14.6288	95.2331	128.465	18.3909	15.3557	93.591	252.757	560	424	508	652
17.2542	26.5277	27.8085	94.2436	13.0841	23.5653	65.9086	87.8286	512	582	671	695
17.0535	22.969	21.0036	120.754	21.7952	9.6681	101.33	40.4576	514	534	464	627
24.3938	14.8053	38.5173	21.9463	33.127	16.6076	153.285	26.6311	442	525	620	620
21.9955	12.9604	121.068	145.672	36.5053	16.9747	115.504	38.5481	519	497	675	606
16.583	53.501	73.4735	104.921	21.4054	12.6972	120.041	65.8694	485	717	665	611
17.7199	12.8131	39.0677	114.59	30.8615	67.8013	97.291	69.2918	513	534	655	515
14.6748	28.1949	66.2518	58.7768	20.3523	12.3068	111.909	251.147	573	507	576	619
20.7331	27.5014	16.1359	45.8521	24.17	38.7051	68.574	262.839	502	492	520	737
29.479	15.2973	45.4029	24.0719	16.1595	11.2462	91.8785	261.815	549	533	664	587
27.9502	20.5854	20.0306	131.43	9.82407	34.4917	151.082	138.84	507	396	627	693
14.3153	22.8631	49.9997	20.6203	10.6884	17.4233	62.3677	350.864	634	477	743	656
35.3627	30.8938	56.072	89.2855	15.4339	10.2898	29.1843	120.837	420	517	535	643
16.3288	21.8185	59.2293	83.2855	16.776	5.41179	71.8347	117.265	460	546	668	587
39.1001	27.5162	20.6139	80.1716	18.9678	14.1411	109.456	45.178	554	491	544	675
9.10974	17.0576	46.0692	68.3746	22.3674	30.1852	109.618	188.914	417	574	561	767
11.6542	18.6018	48.894	118.429	18.6173	21.7431	51.2988	83.8523	538	485	718	727
14.7033	21.8473	21.9472	140.098	20.8354	16.8675	18.7484	139.733	631	450	540	664
24.4176	23.4682	157.949	20.5419	17.8719	17.4147	146.654	208.943	540	446	672	688
13.3286	18.9411	50.535	28.5425	29.5507	9.23299	55.9751	69.8494	516	469	605	742
33.344	33.778	83.4039	85.721	37.8763	7.49591	63.151	138.45	541	449	716	732
10.9345	9.07026	54.1997	65.4255	31.0382	9.07543	31.5025	121.807	497	576	516	664
18.2411	28.1583	24.2221	113.527	24.4708	8.20389	66.3766	152.586	525	433	745	680
15.6333	16.1857	54.2717	137.404	14.2821	17.7756	77.2794	88.6312	550	445	563	687
24.2329	41.6206	35.7383	124.741	7.19272	29.0373	68.3061	175.54	479	507	540	709
13.2315	15.34	149.383	20.2068	15.9887	33.7999	45.882	58.7831	539	585	557	497
12.9627	26.8114	12.0736	14.7957	20.4449	13.741	27.1374	23.9827	449	473	609	537
11.1755	34.4914	20.18	152.419	17.0726	19.7762	114.413	35.4914	526	465	631	669
22.2858	21.3156	26.5079	90.8481	11.4726	7.35095	41.077	60.242	484	473	530	605
28.0212	28.709	142.326	33.1137	12.2394	29.8531	142.351	54.6644	489	499	550	774
19.3176	17.4498	28.917	31.1266	24.832	17.2602	31.6223	73.0228	469	613	669	685
31.9562	23.667	101.384	110.04	11.9464	46.3045	102.917	92.073	541	527	477	674
17.7227	25.209	12.3958	132.66	7.29354	11.4257	118.204	34.3326	593	511	602	771
10.8062	16.9007	93.3845	83.4361	16.79	19.5473	48.5725	54.2994	488	561	672	709
20.8902	24.0886	49.5659	82.6996	12.8505	25.6591	254.923	59.1462	498	619	604	637
31.95	14.2456	48.2594	111.603	11.1347	22.4406	133.749	137.086	442	579	490	753
29.6055	6.95847	67.7981	133.524	0.906816	12.7833	114.247	150.429	481	340	567	623
14.6459	43.8918	17.9052	162.309	23.9722	9.43776	152.683	116.023	553	443	737	701
19.2322	33.3558	59.8327	73.9833	20.0685	13.224	114.485	93.0947	569	282	560	739
15.1877	11.2161	85.5526	62.2675	25.3624	37.4887	126.168	43.6694	583	557	716	468
21.6263	19.052	87.403	33.2997	21.1775	16.5515	63.0496	90.3242	470	477	752	490
49.358	20.7901	27.7922	31.4126	20.1626	21.9517	96.8583	105.795	464	545	625	679
16.3527	32.5949	38.4883	101.419	15.6279	25.681	81.2599	112.791	438	546	549	681
20.3138	17.9229	100.092	98.6978	13.9312	24.2066	55.9786	288.104	525	470	534	680
8.36592	16.9166	30.1645	87.0898	9.29214	24.5101	38.905	339.063	543	445	428	645
21.1571	15.8873	155.295	99.4154	22.8394	54.8795	140.435	110.368	582	540	619	706
16.6083	11.9807	15.2277	62.6822	24.2556	18.8463	14.5034	112.519	552	645	702	577
13.771	19.5128	16.9797	294.797	3.83478	7.38321	26.9095	73.2762	503	550	645	543
22.6855	11.0863	50.8156	217.776	16.9406	17.1371	91.3872	93.1965	549	482	752	644
16.9776	37.4547	13.5778	64.3453	1.24246	28.2332	75.1208	200.171	542	451	489	684
16.8626	22.5563	11.0392	26.8218	26.319	15.5226	71.8166	248.999	567	503	628	714
11.9384	9.35612	65.7042	88.7231	15.772	33.002	67.913	119.603	496	601	743	625
12.5748	8.93066	79.3575	72.3944	13.0268	13.6056	68.2683	88.2861	554	554	598	726
10.6145	19.8144	91.6627	79.9717	40.4646	21.4647	15.6596	149.378	516	544	567	662
13.6055	16.6235	16.7982	65.5476	42.7494	12.3903	53.8203	168.385	619	472	672	610
36.8512	38.6594	78.9812	92.6103	57.8646	12.396	112.281	43.816	452	573	500	608
25.2754	14.386	30.8151	116.423	21.8945	19.3524	29.304	117.066	427	479	507	648
16.4748	32.9894	35.6213	98.071	23.1138	16.6744	157.895	214.209	527	563	612	639
12.3502	14.292	67.5801	147.574	15.7461	12.6935	51.2724	28.9892	531	543	575	543
15.521	22.9807	36.3804	55.2165	18.0454	29.171	54.5864	147.994	449	589	657	742
17.1114	14.9377	123.803	75.7275	16.0444	45.1063	125.997	450.426	565	502	597	702
18.2052	20.6053	86.268	36.7901	12.6402	11.058	94.6822	58.7198	483	434	573	673
51.0691	21.2706	18.0844	63.798	44.074	47.9342	100.206	133.993	534	434	548	683
19.9382	29.4059	105.423	29.9693	7.55141	15.4084	76.4287	90.839	558	454	626	735
16.5001	12.2591	69.7564	78.351	13.0777	34.8175	129.656	234.358	474	612	585	618
11.9948	34.5622	14.1751	151.329	16.12	25.0728	95.8733	88.8937	508	545	558	722
31.9242	20.3442	26.5617	315.18	37.2754	7.12537	297.223	115.371	586	494	536	678
54.1511	18.9807	65.2761	121.29	21.9301	25.9881	95.8403	165.241	441	563	567	489
35.1643	22.0541	31.4858	24.7555	23.4754	9.62231	55.189	85.3947	421	634	747	528
17.5089	10.5167	16.3417	109.867	17.3081	27.5272	231.852	100.963	518	522	578	687
15.9564	12.9181	17.5944	26.7517	8.8361	16.8794	27.0264	70.1838	545	501	510	678
19.9588	14.126	59.925	36.9939	14.486	25.0892	58.4627	102.291	515	584	526	596
25.7835	20.733	31.0208	77.6501	11.6251	18.5815	89.1555	165.862	401	462	683	570
19.3499	33.8632	34.242	166.381	16.9544	14.0483	68.1835	76.2044	510	538	566	585
26.4249	15.9007	16.8	47.5866	11.2831	13.8908	29.2917	64.555	568	597	698	713
22.237	26.3771	13.2431	72.7809	20.6132	10.3335	109.133	163.506	389	493	520	537
30.9574	9.24553	98.7706	23.2862	14.4382	30.9515	103.921	35.017	604	568	538	577
15.5505	15.5603	22.5967	147.425	25.6865	18.6437	103.948	199.813	425	501	678	765
28.8778	9.5808	61.4181	40.6941	16.3666	35.5381	59.2295	137.145	585	548	481	662
34.1776	28.7592	76.5314	96.6565	7.10248	34.3851	32.5864	111.623	519	482	639	688
11.3783	17.848	123.915	65.5215	21.7891	2.97338	94.6947	98.5587	597	486	569	833
28.7512	16.7313	20.4761	152.101	7.45531	17.5515	29.9642	122.618	481	608	588	614
18.8097	15.2753	45.6908	108.948	16.577	22.8209	53.0089	321.684	458	491	515	511
13.2057	6.808	96.1903	190.41	19.9444	10.3987	47.7143	41.0053	549	480	580	520
17.1952	19.2934	336.575	77.1421	12.2821	12.7726	212.59	137.46	420	511	443	781
23.1	28.7738	33.6798	211.672	20.3079	4.80568	69.64	37.1225	455	541	581	673
25.3889	35.1265	36.3591	83.5482	12.1018	17.8098	81.1378	83.3675	489	520	641	811
23.0782	14.1658	35.3543	16.6806	5.10391	26.744	28.8182	136.341	486	449	536	612
40.9825	35.7061	75.0165	153.583	8.8586	18.2894	66.6574	142.017	679	470	561	557
17.2677	26.2063	29.741	85.8687	13.3182	25.6401	58.9519	116.414	572	515	691	608
18.7904	19.3137	19.2996	29.7048	19.6028	27.0519	55.6326	58.5563	455	565	551	656
15.6049	21.8319	72.4098	131.004	16.904	13.2406	65.4309	124.561	515	464	695	586
13.4032	17.1012	20.1714	30.6599	15.0851	6.01505	118.975	137.841	587	571	488	718
8.42497	35.9251	60.0588	81.7166	18.0133	36.9284	46.97	220.866	587	464	667	569
17.1697	15.6033	17.4468	95.8954	45.5855	21.026	56.5686	108.455	470	578	692	441
15.5176	14.0195	21.9761	24.3747	22.73	6.14884	64.0448	33.7015	524	540	598	441
15.5519	39.2222	29.764	8.42366	39.5947	10.6933	51.2149	113.815	362	521	477	493
21.5913	18.4889	71.8051	32.1263	30.0871	9.08135	210.689	48.4146	519	584	692	658
10.9929	14.9047	31.9962	68.0714	26.558	24.3997	17.5046	155.607	525	488	615	566
29.6251	16.4924	31.6259	33.9396	9.35999	28.7061	61.7835	154.296	549	478	435	609
11.7182	29.4597	94.6496	71.9706	19.4925	17.8109	97.1305	84.6287	493	551	593	664
23.4807	13.4284	109.595	93.0009	4.89576	20.1603	50.3292	217.973	425	535	501	602
35.6653	38.1743	54.7349	65.8249	34.4978	15.9553	62.7834	109.684	479	585	584	750
15.0286	22.7922	131.334	226.16	20.603	10.5236	55.8294	69.1784	576	647	551	578
12.1284	14.383	110.841	129.655	16.2696	20.296	68.2874	85.3126	445	625	638	694
24.1848	14.4749	30.6676	196.478	28.3816	36.5246	59.0337	135.493	637	508	666	646
37.7604	37.9907	17.8962	26.6473	27.9473	21.2508	91.747	43.9829	541	545	534	525
32.8548	18.888	31.3903	121.733	10.8075	16.8662	152.679	97.9794	442	474	497	662
44.169	21.1477	55.2794	56.6223	17.114	7.87352	44.5888	46.1839	590	679	581	732
12.5974	16.9902	15.7708	94.719	19.4259	17.5417	30.5477	105.49	460	610	578	633
12.8211	20.9798	67.4778	76.4202	30.9358	21.1054	103.679	102.05	446	549	603	639
38.0657	34.5307	49.8078	354.627	32.6941	33.1682	36.9853	127.828	485	618	578	588
47.0517	32.2338	94.9835	127.532	25.5094	38.4032	-16.0175	58.8577	468	527	591	529
12.1896	26.2408	73.902	75.1797	14.1703	16.4742	126.768	175.408	556	466	753	673
21.9402	26.1942	50.0724	114.798	22.3381	28.7103	23.4918	151.672	523	443	592	658
15.616	39.4879	72.2723	53.2123	21.505	33.5915	95.5219	60.0416	541	462	627	722
14.6787	18.9153	27.7593	75.3512	14.6925	19.778	22.5872	134.207	500	468	415	653
22.9551	34.1365	16.6525	63.3755	21.5599	13.7132	57.4443	29.4704	536	560	658	613
30.0931	15.4979	84.7616	93.2926	13.0986	31.1123	67.3976	49.4257	532	573	561	578
19.1853	14.863	78.3571	102.982	22.9287	22.8949	64.5243	88.4484	561	465	697	716
24.5953	15.1285	82.0084	111.65	23.7517	9.23708	65.7302	49.283	562	664	635	501
11.2346	21.5253	29.7081	16.3227	11.582	10.4371	163.738	25.4225	570	529	507	553
14.7052	11.7258	18.171	9.3823	18.1481	33.5285	101.978	131.376	444	458	507	677
22.1843	14.2845	97.3494	27.4927	36.0819	20.2758	47.0839	138.202	428	489	523	627
13.2521	44.1049	81.6803	247.536	17.9521	13.8672	86.302	32.0673	532	408	627	677
14.2714	10.5906	125.972	217.195	6.82231	9.95448	105.723	47.7875	446	558	677	650
8.76651	25.6556	69.0486	46.0389	24.7721	18.5949	66.4662	161.688	405	431	613	716
25.001	17.6273	22.3374	108.881	27.3506	17.5766	117.417	113.401	504	522	542	560
7.20154	17.705	52.4713	159.948	15.5915	7.2137	166.216	118.11	489	557	626	776
18.8382	25.9824	29.1988	24.8573	14.4503	18.9274	204.857	127.05	454	482	548	725
14.2626	44.4182	47.9127	123.15	52.2188	20.6594	51.229	112.218	334	666	640	609
9.24355	13.0047	81.4642	90.7303	13.1114	7.49377	89.7185	78.1818	530	514	566	772
17.6334	10.8082	53.8778	58.8904	7.73353	29.7505	111.934	50.0544	514	508	650	717
14.7503	10.3036	29.6368	181.293	12.517	40.3575	91.6866	83.7646	526	637	611	683
26.6586	11.3524	72.1974	27.2533	16.0537	9.98368	61.1174	2.94928	509	529	658	624
33.9005	17.286	53.2331	195.428	28.7925	41.9593	73.134	69.5413	516	494	461	695
34.5378	15.6482	24.8106	95.6682	25.2501	34.4973	165.304	68.3902	488	456	638	708
34.1497	19.8892	255.113	10.9617	30.1701	18.5544	63.0537	110.659	509	525	507	726
35.2619	13.91	13.0085	116.899	14.2819	19.9792	120.069	105.111	478	466	606	658
13.1932	31.481	17.287	54.1014	5.28058	18.0261	79.3957	69.6068	560	574	584	541
26.8195	14.5531	12.4399	57.081	25.624	31.9276	153.787	276.715	524	402	587	538
20.1371	18.4597	79.8013	202.583	10.8379	25.1994	73.5755	28.2709	533	509	583	551
19.7228	64.2071	18.6998	62.4707	11.4634	23.9435	58.1707	92.8937	481	559	636	531
21.8224	21.1201	105.804	242.524	13.8329	13.7626	50.5191	194.305	511	501	590	509
8.72814	4.03587	42.8523	50.7187	22.5588	20.5592	144.954	108.565	567	576	580	759
44.1684	44.0603	79.7259	75.509	22.7031	32.1784	175.018	104.659	565	550	611	655
12.2999	34.8008	92.8151	88.3651	24.7419	33.1608	34.1533	108.314	514	522	632	707
12.9695	19.1104	137.203	116.22	33.5244	11.0163	39.1381	160.11	527	462	555	559
8.01899	27.6163	51.9605	29.8996	17.8622	5.16887	145.275	72.2496	432	552	538	584
13.6633	15.4066	20.5595	59.0048	21.3402	26.7676	190.123	104.935	496	676	568	651
9.15833	20.941	28.7229	112.098	41.0405	72.1919	92.6288	42.7896	553	566	580	608
34.04	21.7423	34.9419	39.9917	13.6258	68.3266	28.9851	37.7199	481	530	640	706
13.0062	11.2367	198.144	118.859	16.0129	10.6877	59.1478	42.2323	472	628	658	668
30.2	21.878	98.9025	122.21	24.9384	18.9845	112.438	44.1728	626	542	558	718
17.0757	27.4195	30.3845	142.371	31.2287	15.2368	73.4661	74.3496	430	500	555	774
31.1137	16.0514	18.4249	165.065	2.78678	37.1995	64.0233	104.691	513	585	603	647
6.32541	25.8856	39.149	22.0821	30.7968	2.13728	68.2636	109.662	543	545	572	576
27.1382	16.5417	26.17	42.603	26.5211	22.4704	59.6014	128.938	397	525	491	794
14.3266	12.8242	23.6195	96.8455	22.418	14.6867	103.228	126.796	507	530	598	662
16.3741	13.9748	118.705	91.9411	17.7842	18.3355	24.9911	71.9604	550	473	660	513
48.6161	18.4757	116.332	34.7215	10.9331	18.0559	78.2056	197.617	529	477	628	589
25.4681	16.5451	43.2382	111.755	27.7991	9.7766	19.1978	50.9897	516	494	631	715
23.1801	37.5747	13.5708	75.46	20.7625	17.9136	75.4334	110.368	603	540	805	610
8.56228	21.9755	23.3306	126.749	24.2686	21.9641	151.193	100.683	534	460	703	578
22.827	26.4108	78.5895	82.4336	17.033	36.6558	84.3042	60.6959	582	576	567	623
29.2467	18.8988	38.0284	117.861	12.8048	17.5111	95.5792	135.813	550	484	676	620
19.9411	14.5021	50.4606	75.1518	15.7471	31.4625	58.0272	108.862	520	569	552	612
10.9662	16.9921	64.0243	121.593	24.3872	9.50722	54.2842	97.8177	498	512	555	620
9.71239	25.4509	29.3239	24.4754	24.5425	24.1202	103.309	44.2797	471	587	505	779
22.5083	33.2439	17.4883	23.1197	16.3483	16.1916	112.223	120.444	535	477	682	544
16.0381	10.6382	18.4103	89.1467	15.7284	13.6393	54.825	87.2534	547	542	747	559
25.615	15.7519	82.3224	123.927	5.53303	9.05183	200.286	22.894	490	545	644	701
13.348	9.85662	21.2552	109.513	12.3637	6.80442	72.227	99.3741	575	640	666	745
25.1026	13.675	56.4991	58.1004	13.4204	32.4834	153.445	144.476	332	533	556	772
28.9422	25.8664	90.9351	68.0526	13.5451	50.5759	100.388	137.09	474	546	584	574
24.7084	15.3641	24.0069	58.8405	12.9549	9.90891	144.789	137.752	524	436	692	730
27.3265	25.6521	29.0442	51.4807	16.0583	18.0608	89.7359	245.857	489	606	735	663
23.8139	19.0922	87.3522	102.416	4.33428	12.642	73.0073	66.854	500	531	521	537
23.0582	37.4591	20.936	193.535	47.0854	27.4704	38.9648	193.901	541	406	660	657
24.8948	15.9339	42.5782	135.714	21.6226	29.3674	66.2636	50.5157	548	531	680	580
9.77936	16.9563	145.666	87.1505	14.8367	18.6006	46.2179	56.7608	505	580	567	709
10.4515	26.8557	20.2752	78.4626	9.71597	3.05152	39.5061	124.851	587	485	535	677
20.425	21.5292	32.6224	97.4183	10.8452	11.5548	17.698	291.497	540	533	637	752
15.6497	21.6637	53.2158	25.4914	8.36521	20.1117	52.0706	165.045	542	593	545	676
16.4598	19.4431	75.8084	38.6195	17.0501	18.2422	72.3709	56.0451	472	493	625	695
12.1728	19.1497	38.4837	160.972	18.7604	36.1224	27.7137	67.9167	599	490	571	686
9.13903	16.9566	30.9125	21.78	12.3388	28.4562	51.7982	129.937	580	441	643	597
15.6182	36.1421	28.8934	125.449	11.2898	10.2135	41.0816	208.286	556	573	545	596
5.58083	11.3778	16.3235	103.268	22.5197	12.3222	67.9942	183.198	498	611	599	751
23.7645	9.15512	33.3979	201.028	24.713	19.9061	44.5809	90.0732	532	481	642	711
44.0822	13.2223	34.649	61.3556	11.6037	11.0837	47.8708	127.467	387	568	519	756
12.286	16.1651	155.065	25.1376	13.0747	34.4722	99.9564	99.3862	527	508	454	777
16.1804	20.0187	25.9531	35.1488	13.3579	25.1033	127.348	85.8977	507	115	658	519
14.146	28.2012	124.21	21.0391	10.3527	24.1104	65.9927	79.9645	577	496	725	626
20.9252	21.9409	25.8498	75.2999	18.8267	8.94884	143.512	18.4499	550	546	677	536
14.3379	10.5615	23.4926	152.949	18.0533	20.4727	65.4015	58.7062	624	500	741	673
22.4737	19.1998	11.9028	372.368	15.7988	16.0358	25.2067	108.517	474	423	635	778
21.7182	16.4648	33.6326	46.9311	21.1611	3.56479	34.2368	54.4322	554	513	655	778
13.8742	27.7565	161.342	90.0528	11.4815	15.4332	66.1731	128.407	460	544	595	777
21.4538	36.5736	33.5455	230.147	20.8855	19.1152	62.2744	144.98	508	531	674	617
12.8813	22.4001	47.17	74.2526	25.1931	22.567	59.7238	119.893	550	357	596	702
9.12035	30.9673	50.2376	40.5547	21.6001	24.3655	52.711	151.062	472	519	543	681
14.6349	34.3959	24.5612	46.3949	21.8301	69.5807	52.7867	141.036	523	591	668	652
17.5328	21.1517	18.6427	59.7238	20.5693	32.3681	146.726	34.815	524	582	604	655
11.5842	8.9652	57.651	47.1631	24.5228	34.2693	61.0384	156.206	430	590	570	606
10.5047	15.6459	47.9806	112.135	13.885	21.3602	5.89932	64.0107	548	570	515	520
20.8034	19.0432	70.3089	71.0805	7.10852	13.6458	162.943	95.5262	485	608	595	696
14.4882	15.6034	87.3622	121.407	18.3306	5.52062	143.27	209.04	556	447	531	700
11.5612	29.6157	49.9759	14.2549	-0.247287	31.8109	60.4839	120.8	476	463	515	640
26.214	26.8886	88.16	113.656	5.78593	11.2572	95.0691	96.906	534	542	557	770
19.599	49.1716	39.3557	29.3002	5.87801	17.7778	75.2229	33.2419	650	536	608	635
18.3572	20.8756	55.8022	44.7802	32.1751	8.87187	87.1452	198.869	546	477	433	616
23.4026	18.9951	94.2803	80.5602	23.8742	22.3282	73.5052	55.9466	493	624	628	696
16.886	23.4997	25.6015	104.454	24.2995	23.9925	25.3837	58.7852	480	543	505	588
17.88	19.8454	19.8982	71.4522	24.4858	25.2404	78.7398	126.309	548	514	639	620
12.5538	14.3984	72.4125	22.009	13.6299	24.5907	75.0683	36.9773	560	416	489	824
14.7056	14.5883	31.9451	174.576	19.2409	10.8438	77.8924	157.723	602	554	727	787
23.8644	50.3353	99.0441	50.0966	17.2711	8.03072	112.484	43.3741	541	579	654	705
22.4249	15.9081	27.819	30.5951	14.6435	19.4911	7.86505	45.4249	555	539	560	560
12.8947	17.1114	172.451	24.1539	19.3596	15.0879	124.951	97.2289	641	558	509	699
26.8604	25.8532	59.0276	24.5692	9.98069	17.9743	113.211	28.3715	511	580	634	674
10.7146	33.3604	13.9167	100.318	6.98107	13.3462	95.9613	68.9309	575	494	629	599
15.9453	17.1274	97.631	51.2967	21.9558	18.5214	105.044	150.702	493	582	506	651
17.3363	29.6178	85.1764	27.6558	17.4649	18.5763	98.2348	108.87	477	645	610	721
12.1316	14.9713	14.4676	40.7771	19.3247	9.50775	39.4959	55.1834	532	538	675	507
13.0591	19.1625	60.1397	140.498	15.7238	28.7684	33.3974	45.0484	467	483	596	722
31.1667	25.2671	47.2687	98.4559	21.3685	9.43963	19.1109	126.617	513	545	555	623
9.71342	19.7822	66.9136	115.143	34.2052	16.1457	71.3519	88.8531	523	461	544	742
16.259	18.4488	11.0642	31.9095	16.0591	21.4189	109.718	38.49	435	473	682	750
32.9344	26.0263	30.8392	58.4546	9.88932	26.2275	70.1801	103.474	495	570	541	670
18.3485	21.317	25.7	82.7651	17.8194	22.7441	95.6451	35.2873	529	453	631	651
14.479	22.7883	16.4034	121.161	20.3389	16.067	116.022	42.8321	538	593	586	645
28.2373	24.2816	25.9912	59.1836	15.7588	15.468	70.431	91.7785	507	536	684	507
14.0912	17.8739	138.046	24.8638	15.7747	20.4995	130.789	105.483	551	480	614	726
22.4004	23.5241	74.257	132.925	17.7973	57.9746	95.1016	124.542	467	475	571	714
8.19933	11.2983	29.2844	25.3401	8.06061	41.774	76.6387	145.659	415	446	587	721
10.5637	21.1487	15.4646	18.2788	45.3895	30.6243	49.0556	209.898	460	457	519	741
4.30798	19.7172	42.537	64.935	26.5187	15.1636	62.5941	150.621	413	466	541	746
18.1842	26.6074	27.2053	88.5501	12.5867	13.5621	62.7806	79.7262	545	686	638	630
16.1085	43.0198	33.962	224.751	23.1031	10.0176	41.3661	80.9354	433	618	637	765
15.1638	16.1511	69.0056	24.0433	22.1026	13.9342	116.979	86.1207	588	518	624	553
17.6854	16.4387	26.294	68.8608	23.7842	12.344	75.6432	79.6392	475	527	478	598
21.1737	17.2385	48.3826	87.2812	35.8408	36.8826	65.7701	97.1723	494	361	684	747
15.0298	22.0386	22.6383	26.7355	21.4378	15.3865	24.5272	218.677	543	440	697	760
13.193	13.1617	73.8986	53.178	16.0609	16.7967	86.3559	48.6554	513	544	659	624
11.8902	48.0297	72.4739	136.564	26.3222	32.4912	93.5043	213.835	520	453	611	719
19.689	36.8409	79.1768	49.5772	15.0231	10.6228	69.1375	199.427	490	531	689	709
19.5569	36.4978	45.1942	73.4475	9.27162	32.1394	136.501	87.8157	450	507	748	827
19.1939	39.6568	68.1863	28.1308	21.8634	36.8691	123.881	80.4994	526	586	548	650
8.79657	15.231	61.0849	131.75	31.8249	39.0633	68.076	82.5884	589	568	604	689
18.281	22.5174	97.0746	205.357	18.4986	8.82596	72.9589	143.443	638	494	558	678
14.481	16.6864	72.0391	66.3929	58.3577	47.591	65.2629	217.068	458	529	669	736
7.87918	20.4404	19.9849	119.497	5.62211	25.3259	48.5647	75.4993	389	526	665	675
19.0849	15.4817	61.8445	81.5562	12.7614	16.414	108.47	86.8398	390	440	757	526
10.0161	15.7768	30.8918	39.274	20.8238	15.2197	120.889	109.158	461	608	496	825
11.1521	14.8418	45.0445	51.432	9.74949	9.68544	58.8786	107.917	524	537	450	661
40.1322	12.7441	32.1205	144.803	15.9895	13.9251	15.686	34.2328	570	490	547	565
15.6475	29.0748	81.5935	81.0331	6.09351	19.1926	76.1048	73.8988	436	465	768	825
27.8676	16.7991	135.511	66.0784	11.1258	20.7902	48.6919	81.3452	579	473	679	806
16.5769	21.5408	36.2735	72.7928	15.1043	18.302	41.8638	286.911	527	419	542	629
12.9392	28.8279	25.7849	121.605	16.3023	26.0072	68.9569	66.049	413	452	410	667
18.4022	17.9829	60.5779	215.802	14.9461	15.8483	185.379	80.9621	502	510	645	709
30.5427	10.8383	28.7516	21.5325	9.11374	8.30878	86.9052	194.776	455	511	619	767
11.896	32.9611	33.7023	91.5981	36.1287	22.2015	94.4929	59.7064	484	601	534	662
17.4119	8.75948	52.3765	82.338	24.6687	21.9217	92.9958	89.1747	507	567	523	652
34.0499	9.11502	104.921	148.967	17.1648	31.6903	185.558	99.6986	562	490	530	596
13.2092	21.1251	27.9621	26.919	13.402	13.9852	79.0847	50.9861	490	579	703	743
24.3255	24.719	174.796	464.279	5.28136	20.4963	38.6913	42.3902	563	495	646	542
18.4669	21.7664	18.3913	142.287	9.88935	18.2858	31.9325	53.709	479	488	614	636
16.7935	12.746	86.9927	277.518	34.3012	30.891	41.4194	114.682	467	503	554	460
8.64725	16.1837	109.702	74.9145	23.9301	11.2248	23.9847	68.5335	541	547	490	751
8.32984	32.2983	20.7177	243.472	6.53203	11.5359	55.0081	82.8768	539	498	588	647
9.22771	13.6001	79.6402	211.658	5.27367	13.8855	99.0668	126.046	512	481	664	853
11.4091	12.2106	58.1367	132.979	4.38424	25.3274	83.7057	143.601	429	557	711	496
10.7849	11.701	17.3595	83.8992	13.3345	19.4721	104.936	110.785	574	401	510	726
14.3977	23.895	80.7701	113.795	33.6643	24.1595	95.4668	161.014	561	546	681	728
43.9875	14.1423	28.4914	51.0164	4.88859	20.7886	73.6417	140.364	497	539	673	556
11.4681	24.4607	15.3305	86.5151	22.6486	11.7586	41.0336	99.3307	542	594	587	553
13.6826	29.5383	43.9662	64.0687	25.628	20.7672	81.1769	30.0216	492	483	606	546
14.4629	15.9596	32.7664	115.976	11.3985	7.64895	51.6096	153.95	407	581	644	731
14.1944	47.0879	45.3768	35.8133	21.4445	34.7809	40.346	116.273	518	486	555	690
22.2078	17.0414	38.7239	80.7873	18.5502	22.6343	150.983	183.387	424	451	651	775
17.4644	19.1363	66.6854	19.3246	19.3652	10.9119	25.4112	50.6258	480	463	460	696
12.9942	20.6602	74.6935	135.999	26.7744	12.2973	270.218	83.0429	587	481	558	714
16.5389	30.6054	17.5972	31.1182	10.6856	26.9886	78.7779	89.2892	526	421	590	561
15.2339	35.448	26.4188	52.2158	10.5197	33.7197	52.4794	48.3256	500	199	521	697
8.85636	20.9461	87.1307	72.4129	15.6462	50.7751	158.624	36.1683	541	572	598	662
12.6915	25.6274	96.8583	107.282	14.2645	20.9156	66.7189	108.575	480	475	429	606
11.5581	14.4897	40.8793	110.788	20.7954	9.84231	104.815	226.978	489	414	677	769
16.9106	20.3601	26.9912	101.364	19.6611	17.6479	227.471	61.1445	488	469	716	699
13.7929	17.4505	25.9398	182.568	29.9667	15.8782	150.601	35.4052	498	476	712	569
7.11566	21.3024	191.603	100.965	14.2851	25.7356	66.1515	84.8979	538	500	586	583
22.7029	21.1848	60.7856	21.4749	14.6881	22.8	45.3215	19.9549	597	532	750	736
11.9059	27.609	25.8274	34.6111	21.8577	35.6487	112.23	117.84	517	483	720	748
19.5412	41.2812	21.0218	81.5342	6.98568	19.629	31.1146	92.9858	523	378	679	559
17.133	23.8556	87.3004	104.367	18.8064	37.1366	80.6871	90.5301	544	541	644	649
13.7276	26.0427	102.412	121.615	16.9006	9.49771	127.109	61.4245	519	521	817	585
39.8776	35.1832	48.3142	51.4388	26.7344	31.5363	49.4668	33.585	553	539	537	592
23.8008	34.0156	116.441	57.3768	26.4502	22.6833	109.224	84.7477	402	567	468	683
23.2331	12.9393	50.6898	45.9802	16.9194	45.47	34.1191	46.3348	528	556	662	614
24.9649	6.94173	110.765	207.276	18.3152	34.8629	22.827	104.101	427	580	685	614
24.2704	15.4296	49.7412	92.0412	26.2749	26.7754	92.3666	36.2432	512	498	656	738
13.6394	13.7147	82.1284	96.8412	13.0366	19.6076	90.1235	142.104	511	481	705	506
15.4845	15.3968	193.092	89.6418	25.3674	24.6559	57.3865	126.052	438	435	674	546
14.3308	17.1515	103.717	107.684	13.987	22.2252	34.1497	137.516	490	544	802	578
13.6393	10.7319	33.883	43.173	16.0974	16.0943	46.456	21.7783	484	587	668	622
21.1492	12.8442	114.548	123.458	13.0582	13.3536	88.1988	133.153	452	493	610	727
15.657	25.8138	29.375	23.3209	13.0577	13.8512	54.099	112.683	567	554	651	697
35.1717	5.33886	58.2943	95.5799	12.5688	14.1405	144.743	170.733	478	543	676	547
9.10757	7.11683	86.0266	32.1307	27.5156	22.9166	102.123	124.751	401	579	566	603
11.3479	27.8172	64.3129	88.1864	8.77643	8.74932	75.421	42.578	527	538	616	712
15.6481	24.7667	84.0833	70.3639	19.8253	15.3461	96.9647	34.2003	379	511	662	637
52.4486	19.3993	21.0659	87.1207	27.4371	19.2961	131.236	128.995	542	430	621	785
12.4535	16.2565	32.33	30.7861	44.9258	38.7953	20.8341	71.6655	503	635	536	614
19.9333	29.8528	73.1286	105.009	48.2465	32.2962	31.4309	96.3504	602	574	722	519
11.563	18.5833	122.577	78.9583	12.7629	16.7968	66.7668	134.822	578	501	559	652
19.4791	21.3617	194.962	52.6537	20.6117	19.0107	29.4187	143.977	458	522	599	646
7.91652	37.355	16.287	104.365	11.101	18.6524	95.1072	51.1845	559	358	673	531
18.5769	31.5353	15.2035	62.2285	26.063	22.6136	54.6569	91.2811	493	557	660	570
21.0275	21.1922	31.0285	77.401	17.7625	6.41491	40.1868	118.558	481	509	667	614
12.2725	19.2435	94.8417	20.3934	17.9471	26.7392	25.7498	70.8698	514	478	465	696
37.8181	46.419	21.7839	44.2154	3.30546	5.75426	95.7815	114.26	493	477	549	719
14.4478	17.958	49.6324	145.102	22.7704	35.4542	42.9793	263.981	517	552	536	723
17.6194	45.1929	35.7502	85.8547	18.7745	26.667	32.5301	65.3919	452	491	760	633
17.3472	30.4642	88.9556	18.6983	23.3169	19.3607	18.6096	128.999	563	551	607	627
34.6986	15.0246	65.9733	46.5341	22.8959	15.7271	69.4528	108.439	463	497	622	686
16.8539	14.5756	53.8774	105.165	21.1458	20.209	64.1291	123.38	535	565	527	708
21.296	12.1858	114.491	80.5577	31.424	8.44	54.6543	126.659	470	565	582	716
22.4458	18.7294	36.9131	78.9761	13.906	20.7071	16.3249	144.975	458	525	640	669
16.6316	23.0789	66.2082	16.7175	27.2338	23.9376	103.719	184.686	544	543	507	799
23.4801	11.8892	75.0714	74.4964	18.3957	21.7917	71.5725	241.147	452	588	681	593
13.6425	25.2045	123.48	214.948	39.5484	25.9467	65.6606	146.353	506	599	607	528
22.5977	27.0346	101.91	95.3047	18.0946	28.3241	122.659	86.0272	488	527	491	757
14.1548	13.5027	57.2515	215.653	23.968	8.97119	54.6992	53.1744	518	607	628	576
17.2415	13.7405	26.5292	40.6404	18.3202	26.3189	57.69	163.335	452	537	490	676
5.90665	14.9943	28.4866	83.3893	20.7014	24.316	170.475	82.4994	557	492	621	564
21.6207	28.1324	35.9904	103.088	22.0679	8.69994	22.6305	98.8329	398	518	622	474
10.8833	14.4035	141.999	29.4187	7.93581	27.8683	177.5	89.9324	532	547	748	789
11.6744	15.4891	39.2462	107.444	16.6526	18.9176	54.5034	147.627	572	428	824	577
12.1178	36.7779	116.694	65.976	9.14302	34.4348	19.8928	99.364	517	593	464	695
27.6951	17.9542	43.6716	106.427	13.0693	28.1034	33.2109	146.471	383	493	627	663
22.8425	19.4394	128.586	46.9414	8.37329	25.2427	61.9215	105.623	522	461	478	660
17.072	18.7727	20.3394	32.1678	38.9377	21.3318	213.959	40.5632	569	481	648	740
38.2164	16.4157	16.5656	108.074	22.6442	21.5236	35.9066	114.334	506	443	663	700
16.6869	21.2566	21.9782	74.2385	22.1943	21.9401	93.6058	153.971	573	472	575	615
18.6798	14.4875	62.7635	96.189	17.6487	11.4568	37.0918	60.74	442	560	665	733
12.2951	24.1561	26.8505	56.0827	15.2568	14.9946	130.347	67.9271	404	484	660	638
10.784	157.547	26.5476	14.3117	15.3706	20.5743	307.621	133.685	544	436	580	566
18.4463	14.1331	75.4793	53.4256	21.108	14.1682	49.2513	144.535	479	676	637	759
37.1762	11.9109	56.0185	45.3222	18.0993	22.7411	73.5901	139.199	488	557	578	728
33.4452	17.3716	64.5726	152.561	7.6991	16.8103	135.897	70.3885	467	430	605	723
26.8592	17.7215	31.0484	93.3064	9.69712	7.63493	89.3491	45.193	499	467	605	578
18.9282	17.9313	282.283	19.5257	13.2654	25.3808	160.48	180.391	595	559	611	623
24.5858	26.5736	75.4196	50.5716	18.6982	17.4228	99.6594	63.2332	532	601	550	690
25.1666	36.6164	114.66	91.1016	15.4728	20.9348	50.5687	71.8962	599	601	536	634
21.1413	19.1285	26.0545	46.1555	10.1737	9.38406	123.801	36.4246	522	598	598	676
35.6613	11.5277	92.3575	57.3526	18.7924	24.9239	85.2351	109.969	414	416	633	719
21.5167	17.4197	116.903	29.3742	16.1112	28.7022	51.1951	82.9679	559	615	614	601
16.0311	14.5339	84.8334	81.6927	10.0497	16.595	116.331	69.6391	468	509	650	648
14.5012	11.711	21.2159	96.4862	25.4531	21.9747	59.9085	73.8377	431	525	616	689
22.2208	25.7179	62.6338	68.9663	22.5861	12.4628	89.2331	216.103	536	601	576	779
25.84	18.4651	51.2333	189.649	24.5721	17.3863	76.4167	236.665	507	605	523	635
8.16547	14.3918	18.5629	101.942	25.0477	20.2819	51.6145	22.8874	525	656	509	613
16.3841	10.7942	54.322	79.1565	5.51253	12.6181	59.1492	130.051	506	579	592	764
19.1912	12.8782	105.319	66.6322	10.8987	43.8464	81.0499	86.8801	535	464	605	609
22.8662	27.975	26.3524	209.233	24.9157	24.2518	89.822	84.0563	464	583	587	582
17.4443	17.7658	72.4762	129.641	15.3936	33.9435	10.0501	60.8131	521	492	470	478
27.8732	12.7728	11.0392	165.415	7.94279	16.5351	57.1693	133.666	542	560	528	623
18.9581	15.5434	140.058	136.288	10.117	23.3949	58.6478	71.7655	552	529	558	714
31.1763	19.7363	99.5018	38.9373	24.2689	24.1938	89.0026	68.6962	437	513	601	666
15.8444	16.2707	24.3158	133.861	15.7269	13.2413	89.1675	29.9441	585	546	706	721
15.7335	20.6605	63.2519	143.98	25.2928	25.1643	109.872	102.09	500	553	721	582
41.7767	20.7735	73.7225	335.481	25.4837	20.4835	73.0577	63.4432	607	388	556	721
25.5456	37.4349	32.7577	118.49	7.60611	13.3505	61.6209	77.5123	561	555	699	682
37.4394	15.0179	43.9713	173.457	22.9338	45.5451	55.2192	122.651	430	506	507	710
14.9421	13.2432	17.8754	286.435	8.95604	18.6036	52.9899	189.752	453	462	502	711
8.731	25.0212	30.4186	60.7859	13.6109	15.0554	84.9773	93.6136	495	607	576	568
24.6488	24.623	18.996	28.4682	16.9514	14.2489	63.8141	110.596	521	508	697	598
25.077	20.6226	24.6242	155.084	18.4655	20.3843	133.046	122.222	414	500	504	534
17.4317	28.7332	34.2073	38.3119	14.6783	23.031	69.3485	70.1333	484	462	610	850
14.7996	17.8865	32.0338	81.2307	12.3717	25.8758	56.4283	166.732	522	512	633	755
32.3167	16.4967	81.9166	96.9306	24.0155	20.2291	35.5873	141.439	452	574	623	652
10.2618	16.6023	49.2032	102.081	37.4058	10.523	122.105	59.8026	561	495	647	681
19.6187	16.2937	56.553	43.2437	31.694	14.4223	55.0986	51.6027	534	518	677	733
17.6397	11.1521	19.9036	175.94	21.617	10.3732	40.3766	125.264	443	473	617	816
16.0727	15.452	24.1327	87.7699	12.0059	19.6313	75.8617	98.6956	460	567	660	665
14.9952	17.666	53.5208	120.104	45.1017	17.8924	36.0399	121.003	583	486	545	656
23.9521	9.5418	49.3417	47.6596	15.6746	37.6163	69.249	61.8974	498	460	535	598
23.128	29.0916	21.0609	69.255	27.1168	15.3781	59.7514	93.7709	472	463	670	600
25.0896	14.7173	42.4849	131.634	16.7082	15.1761	73.8854	73.2727	502	564	650	628
33.3422	19.9162	17.3414	236.749	12.0596	17.8111	137.928	100.993	495	601	697	674
15.1809	17.3981	49.475	67.9232	13.024	21.6744	36.0028	84.212	454	516	632	742
14.2616	22.0957	21.2166	77.13	24.0605	27.4844	145.109	45.7874	477	529	617	504
48.9496	15.6961	27.7438	64.6392	16.508	13.9374	132.773	85.5727	395	552	658	717
15.9944	21.4428	69.5951	120.535	0.341325	25.2099	94.4155	26.1498	556	459	654	730
30.2726	26.2026	30.355	29.4351	10.1352	19.8634	114.06	57.2548	591	531	643	629
14.123	12.1589	35.1585	101.069	25.8897	26.0817	210.55	77.9039	621	476	482	628
10.3477	44.0921	29.5355	106.656	21.2195	9.98531	123.991	224.691	497	474	562	695
7.93851	21.0664	67.6102	104.941	6.74735	21.863	116.9	58.1529	565	562	603	839
16.8083	15.3511	34.8811	50.363	15.6212	34.2466	56.5988	65.4711	555	510	630	713
13.3273	35.1217	29.4278	114.588	14.948	19.1434	186.242	82.3676	354	496	675	594
20.0299	12.2225	19.6923	107.645	22.9159	16.8827	103.278	106.938	530	519	484	559
7.94184	40.4216	99.5638	25.8264	19.5984	25.8438	193.208	209.218	426	462	613	728
46.5424	22.1264	88.9874	18.5703	17.0598	17.2219	77.0579	82.7537	545	576	677	718
8.94515	14.4201	16.2838	218.704	22.3232	25.5801	89.7419	45.9719	377	515	555	769
37.358	37.7807	16.0208	123.105	27.8867	18.4531	106.171	78.4843	554	510	561	676
15.4308	24.155	74.6357	139.16	17.7886	25.5503	135.269	85.4698	601	507	584	737
14.4844	14.8107	28.6818	70.9194	16.3796	27.5669	94.79	209.083	435	624	556	649
27.799	25.5944	26.8903	23.0431	18.9195	26.0513	95.4883	210.514	528	607	624	557
24.3595	21.5059	41.2872	78.4593	33.782	51.2007	98.0536	18.4237	558	589	514	712
19.2423	16.8541	49.4835	137.774	14.2466	19.7394	177.973	89.0495	577	514	669	679
19.3857	15.4091	69.1136	90.9484	25.9786	6.92088	57.027	131.689	516	492	632	591
25.0385	12.178	46.7717	117.834	11.7013	22.4844	70.6025	202.607	443	437	566	636
42.5762	17.6794	21.3584	48.8779	18.9689	6.15757	170.624	88.3979	551	405	565	772
28.9161	29.2487	49.0578	101.307	16.9664	22.3488	117.656	56.2459	422	567	543	627
8.09567	29.8503	46.1451	20.4268	5.3055	22.7074	47.6997	53.7483	459	588	527	732
9.34827	16.1383	22.6648	168.06	18.9204	18.4673	56.0315	56.5205	540	594	561	753
24.0637	22.5299	31.6919	133.55	12.8905	24.9295	131.761	39.3958	422	540	600	671
19.1621	50.8549	79.9169	199.887	17.0612	15.354	36.3687	77.2151	511	602	585	630
30.8863	40.8296	41.4714	77.1422	27.0694	23.9163	108.068	71.8243	502	439	552	839
19.2007	13.6064	178.782	171.771	11.0372	25.6728	72.0907	42.1695	419	531	536	646
19.5262	12.722	23.425	278.697	22.4378	29.8395	20.4006	130.408	495	451	565	690
31.5666	11.7969	32.109	104.67	42.4542	5.86962	94.2444	139.443	522	593	604	639
21.0684	26.9753	18.4465	20.0934	24.7885	25.8747	96.9633	85.6845	517	472	677	645
15.6213	15.775	20.3014	128.011	11.8098	12.638	40.3672	60.5367	515	549	652	509
23.9919	26.607	19.0648	151.152	24.0519	49.3082	242.775	71.1719	436	541	629	648
9.25661	18.2516	83.5818	61.7982	14.8593	31.914	57.4908	93.84	638	446	559	684
25.6371	13.6661	26.459	90.886	24.9374	29.4302	25.5235	146.653	510	464	583	671
17.2786	26.3562	30.1335	65.0585	14.8808	38.4634	132.318	66.6451	495	517	612	607
22.781	15.1531	61.1422	26.2414	12.7163	23.0275	116.223	169.167	572	555	736	738
13.898	110.998	26.8041	43.0872	13.7237	30.0582	13.0749	88.7035	493	482	535	524
22.3704	42.1397	35.7761	95.854	16.3599	32.7963	139.875	56.5367	568	559	574	820
33.1132	24.4271	48.0662	142.269	11.3829	16.0745	62.7842	225.997	499	501	614	662
20.6954	21.954	56.5007	222.381	8.55617	23.438	77.582	91.3255	471	566	550	637
22.0879	6.74981	31.1935	110.956	20.39	14.97	92.7418	68.4158	516	517	656	491
20.9639	17.9823	125.009	99.9217	15.1613	14.5004	87.9827	75.9694	545	475	601	740
7.24213	17.5722	15.0476	50.936	35.4556	9.34757	85.4845	26.4573	477	653	632	591
12.4893	33.0945	87.9767	106.249	27.1536	33.3134	87.3199	85.091	440	492	599	695
25.1792	13.8483	15.921	19.1747	14.1771	15.9344	207.542	45.5711	521	425	649	574
21.483	14.9878	102.164	187.674	21.317	18.6334	80.8531	110.08	506	514	473	625
17.2209	12.3864	32.5335	67.5933	14.4045	10.3035	80.7242	49.2852	414	462	552	712
22.8017	39.7779	26.6626	50.92	17.9977	12.1453	74.0848	165.428	632	499	608	661
11.3826	14.595	51.9556	30.8061	15.8775	29.2323	35.9313	92.8623	469	478	641	557
33.3424	16.9239	82.0162	65.7215	26.0424	18.6977	11.5465	80.8669	440	435	612	600
30.6011	26.0167	30.3703	102.943	19.3295	11.6068	78.4683	54.9673	396	514	471	616
20.0324	41.6126	139.178	111.29	7.13907	20.3722	104.73	149.046	605	479	607	733
16.5409	8.57886	96.4396	117.578	21.9079	16.9676	38.377	42.4494	557	521	673	688
19.8982	14.1178	110.731	74.9377	24.4999	12.4215	75.812	28.0012	536	479	640	713
19.912	23.61	38.5399	111.256	3.91302	38.4262	39.3163	56.8526	485	498	708	569
22.6491	10.0548	57.8559	37.3529	17.3938	16.8914	101.761	84.0799	540	536	577	424
28.3553	27.9115	42.3171	32.6028	3.66504	20.6352	200.941	192.107	400	496	570	569
14.543	17.421	69.2619	81.2528	9.06917	16.7073	122.637	69.9518	471	504	560	694
12.2684	14.3335	57.2268	51.5619	31.2678	11.8196	99.0485	110.248	549	546	572	668
13.5903	17.6357	30.6508	40.2473	8.30861	18.3716	25.305	109.606	544	526	567	708
32.5018	20.8026	33.5736	90.5213	7.53678	13.9408	38.3583	61.2828	564	554	674	753
18.8192	15.9707	95.2261	17.2772	9.82141	32.328	30.8741	76.6416	508	554	667	440
17.7323	16.5994	23.9622	74.7415	27.9441	21.4297	69.8602	105.856	504	504	546	763
28.3711	28.0396	30.4199	62.7145	13.9803	34.3161	80.1518	131.675	458	547	665	578
24.4144	12.6805	25.6633	117.63	13.0765	13.1914	75.8124	93.2693	581	519	577	594
18.474	22.84	116.238	30.4332	23.5343	31.259	16.5636	179.416	483	511	643	649
137.244	15.0988	35.2939	87.7653	28.9111	17.275	82.8389	151.237	529	500	579	647
10.6416	22.5077	31.9476	31.1742	21.2052	5.18884	64.0527	141.395	428	440	639	654
27.3952	14.2986	28.7585	20.3566	12.9872	13.5568	173.291	112.961	502	481	509	640
21.0279	17.554	20.5162	161.598	21.498	16.5402	77.3443	47.1853	520	504	613	777
9.83128	19.1495	35.8463	38.8142	23.1292	19.5837	84.8287	216.19	510	506	617	634
8.26878	30.5022	166.654	77.085	3.67124	19.1811	19.957	56.9382	464	416	593	628
12.5651	14.5063	70.2011	181.457	24.7245	17.9233	53.8121	184.725	520	501	589	655
19.2519	17.3717	141.445	143.181	16.6683	31.8493	74.9236	123.71	475	438	472	601
13.0175	14.9834	14.8756	241.526	18.4449	18.7432	77.8593	97.4883	508	520	598	838
10.8121	10.8947	83.7971	46.5966	11.3248	17.2438	55.1992	145.443	551	468	603	887
15.9552	30.0806	29.8138	130.257	10.5887	18.046	33.7341	188.614	529	452	621	528
22.2274	21.3724	19.9476	85.2127	17.9171	18.5952	44.6384	97.2112	469	437	632	710
20.1132	17.7734	10.3186	38.4392	23.5752	7.63591	40.7938	230.574	583	538	564	622
13.3794	30.8231	12.4116	177.965	3.28507	14.995	125.816	81.5157	589	511	662	686
19.5481	30.691	134.233	81.5782	10.0078	27.6367	88.5429	206.057	545	543	541	628
9.39092	21.7144	24.8479	21.5511	14.344	14.2885	63.7209	134.879	532	505	605	617
21.4173	22.4262	25.9372	22.2161	22.2863	13.5678	35.008	58.3494	555	485	578	749
19.1466	17.795	45.7101	16.8663	20.0996	23.7578	39.7106	209.555	512	514	597	631
16.7609	41.0553	30.5586	41.0551	14.7998	32.0353	22.1476	167.901	643	493	479	649
48.2256	20.0349	60.4035	84.737	21.0601	36.1925	58.0018	141.355	492	553	554	584
20.4713	29.9321	206.939	134.727	11.6506	22.5577	189.023	130.064	525	581	573	745
20.7111	43.3268	64.9355	28.1612	24.2563	32.6836	153.642	66.5325	559	578	631	704
9.86765	72.3208	80.9802	13.4161	8.46452	14.1723	66.7382	136.949	505	467	622	698
26.5952	10.5901	43.666	99.7177	12.4057	35.5787	113.151	61.1437	560	505	602	720
22.1973	20.3533	75.1679	117.873	24.0322	19.3483	122.131	38.3616	467	362	584	636
21.8449	17.6348	53.842	248.463	12.3302	21.1726	87.7837	119.386	540	598	584	529
25.0158	17.3745	23.1207	117.813	12.0165	16.2557	60.2442	31.5731	374	536	771	551
20.4287	23.2472	20.2137	46.4923	19.9585	15.9931	85.1083	58.4237	566	587	608	691
10.6206	18.596	60.7033	84.5169	21.9486	27.1064	94.3424	76.3768	493	452	617	523
22.1272	13.2983	186.91	71.2909	18.8464	56.764	33.6541	65.9353	563	283	804	572
22.4382	21.4301	126.18	196.405	11.652	4.64194	70.3744	71.5438	489	439	822	685
14.7966	15.0563	28.0916	25.5536	17.8863	31.713	138.037	62.4793	490	589	598	818
21.5145	21.7798	59.237	162.702	12.2504	22.1209	97.8071	167.979	542	536	691	673
24.6487	28.5848	164.252	51.7893	13.8029	12.4402	90.1325	50.9608	525	346	731	594
32.2101	18.2298	31.7428	24.9014	18.0654	17.0663	99.6596	120.069	453	464	521	745
22.7336	23.9987	92.0789	52.2322	19.1517	5.60694	13.2806	44.619	488	631	683	599
7.89728	17.1378	32.8478	21.5608	20.8669	13.8629	58.7132	273.172	325	573	564	710
19.5129	23.0901	139.179	104.119	24.4447	23.021	74.5262	537.667	492	495	537	640
34.4155	40.1784	117.022	76.4983	28.2062	36.3148	52.2415	151.373	639	453	595	616
15.3142	39.1865	42.5018	75.261	16.4776	15.793	41.0162	148.791	489	551	689	801
13.3667	20.045	86.5614	104.704	15.0326	9.28386	44.4412	79.1664	475	541	621	571
38.0935	9.01976	73.8979	101.985	8.03046	20.2351	52.3251	536.363	548	559	704	595
10.9918	31.8238	30.5011	74.7093	22.5199	19.7204	49.281	113.808	513	516	659	675
25.7642	51.1859	6.33398	50.0916	40.8274	30.7371	63.9225	152.706	532	520	649	740
22.9305	13.335	76.4383	30.3654	8.19247	12.1351	22.8543	107.904	577	572	650	616
10.4929	11.3816	30.2698	33.3513	25.0905	19.7769	74.7254	56.9901	481	487	603	683
14.8243	13.6488	119.028	140.816	25.6485	24.6145	88.8871	175.413	506	488	701	584
11.6622	35.5131	22.7567	99.2077	11.7672	25.7896	129.779	141.146	482	401	586	712
24.9084	6.43774	19.381	328.533	5.80948	16.8924	40.0931	73.7715	503	475	707	761
26.415	54.5992	62.2266	32.7455	17.8314	13.1917	122.247	171.302	472	498	636	660
21.8947	13.237	33.3045	130.125	15.6001	13.8165	96.8724	74.8185	450	470	559	622
12.731	16.8836	39.9898	27.5774	12.4845	14.5783	140.516	148.901	531	581	752	591
28.4717	24.3697	65.2309	75.0933	21.3304	33.7271	121.367	165.157	469	524	601	532
19.6552	11.4977	62.1041	96.6599	15.7149	21.4988	85.4525	118.431	595	572	554	634
30.67	18.8058	37.868	65.447	6.42347	28.3596	130.564	114.439	554	489	556	715
15.206	15.4903	59.6062	288.121	-0.72713	7.10208	62.9193	116.415	444	658	615	653
33.6075	23.1225	83.2652	49.507	14.7184	18.1416	66.8207	205.05	518	625	600	547
20.6742	20.9477	144.984	99.8286	21.5919	22.0222	59.3989	30.41	566	601	479	517
14.0013	44.931	19.9045	41.8559	13.0999	19.5529	74.9263	115.72	526	532	603	623
13.4324	4.92769	29.3849	75.0935	18.3381	10.8998	50.9332	159.86	554	462	587	622
16.6577	18.0028	37.1014	135.179	20.75	30.1368	118.768	96.2151	576	474	575	654
17.3029	18.4468	40.9973	103.955	17.9618	7.50075	214.948	119.085	575	543	689	732
19.1157	18.9984	195.909	47.4116	24.2379	20.2749	87.6766	88.8462	503	503	633	691
15.0695	14.3966	154.419	48.9191	1.14474	28.8294	120.706	130.881	486	525	629	580
16.7762	24.8581	70.3159	22.3281	29.9877	36.6977	5.59935	57.1756	454	577	569	741
13.9493	22.3354	27.3617	80.1927	11.2392	13.4	57.5303	74.8976	547	475	589	704
23.0796	11.5469	97.9812	181.317	13.0511	20.2527	82.2012	24.4573	398	487	578	694
15.5139	17.4048	84.8356	280.886	23.3021	12.6044	95.8879	51.8241	519	581	674	515
18.6995	15.188	29.2236	106.186	15.2542	4.43173	90.607	19.2568	369	546	584	599
26.7479	16.5261	66.1834	80.2096	18.9509	13.3973	52.4475	42.5489	548	610	555	707
18.2589	19.3384	18.0067	59.6885	21.0698	22.6455	117.766	136.042	354	467	695	767
14.9078	12.226	80.9895	79.3153	25.4044	32.6547	40.7192	166.17	537	421	598	735
13.577	23.6137	22.0922	267.766	29.737	4.2463	123.368	129.32	573	602	767	607
21.0761	45.017	32.7647	20.8375	14.3468	25.8337	50.9844	74.3469	501	612	769	684
30.7557	20.4743	76.2091	22.2234	14.4662	40.7679	55.1193	71.2702	545	602	655	691
16.5335	21.8273	62.2658	32.394	17.7319	27.3616	89.1362	137.671	520	422	529	567
15.1354	14.2166	77.937	106.449	14.5117	7.56767	113.708	175.972	438	513	535	641
10.8959	7.40698	17.9933	23.9803	18.4143	19.7714	33.4643	106.419	407	565	746	707
10.061	21.8178	42.1718	79.1921	3.86766	29.2472	46.4225	99.8907	544	575	576	766
45.6597	40.8155	68.2667	117.511	13.5288	23.8241	89.6675	52.8723	535	502	586	540
25.9241	24.4638	78.6343	178.036	18.5275	23.6421	29.7752	122.053	502	561	759	519
46.3798	20.1824	54.0342	23.5175	23.6435	54.0335	58.6569	132.861	489	479	556	569
25.883	14.7611	161.353	104.929	23.4116	11.9172	51.5299	230.12	500	498	582	814
15.3342	24.6207	19.1697	65.5031	14.8745	22.7686	102.358	52.3479	491	419	464	668
12.5051	22.5979	47.0209	32.495	13.6655	28.8905	23.8389	56.961	539	459	514	630
19.681	14.8662	56.1963	61.562	22.7875	19.3477	18.9825	149.592	547	466	539	592
16.7685	19.9479	28.5266	142.977	39.1658	43.5057	76.1047	129.823	557	563	682	591
35.1154	29.5762	90.9084	189.662	30.341	24.8059	101.316	63.5114	573	442	756	630
18.3437	53.8853	11.8873	72.0007	18.573	36.6534	33.8123	104.449	520	562	648	686
15.4402	22.1886	31.0633	37.3526	23.9304	41.6198	14.0395	103.916	595	510	573	746
22.4166	8.17196	24.2226	129.439	14.1439	18.6431	74.6375	138.346	524	595	552	675
18.659	26.2951	72.2887	59.163	44.8469	21.615	51.1566	31.2454	453	513	566	653
39.7703	13.9503	80.4006	119.155	32.058	39.8339	105.319	124.556	500	557	522	643
13.4478	29.5666	109.625	67.8222	12.7937	17.317	57.923	94.9818	541	518	611	740
16.9058	11.5897	17.1122	37.5004	11.7205	13.3258	72.4834	124.181	561	580	554	496
28.8236	11.6083	49.1472	51.1647	14.5383	25.6126	37.5142	140.123	514	501	587	588
26.5228	16.5003	24.1306	53.7603	18.4864	16.1865	117.939	70.3066	553	509	564	644
31.9788	12.2233	85.5758	140.993	18.0361	33.0004	36.493	138.094	497	503	597	720
22.7287	25.7341	13.814	58.4791	16.4349	5.78508	105.762	141.15	502	491	769	613
18.0295	11.338	25.9415	42.918	19.8377	3.39129	105.614	48.1445	640	527	546	640
22.0386	24.6031	263.536	147.357	38.0963	18.9239	50.7855	79.4503	528	501	522	594
36.2215	26.5426	24.9773	87.1231	24.1561	30.3943	80.9939	238.39	561	554	591	618
11.6544	14.2767	148.39	126.49	20.1386	10.9097	96.6715	72.5808	545	480	652	774
16.5515	12.1754	42.1352	139.281	16.8086	15.6723	97.4343	256.198	515	446	553	712
13.0349	22.2028	72.877	58.1807	6.05792	30.3609	37.534	68.756	531	565	632	675
21.5251	13.8638	18.9654	137.597	28.2505	17.996	154.185	56.3283	534	558	511	673
9.43554	25.7111	107.472	31.6233	6.8002	20.8298	36.2882	95.3048	478	569	590	656
20.4596	31.0384	11.9053	129.489	20.2824	20.2382	107.152	96.771	484	489	589	710
16.3255	10.1222	104.584	162.604	19.1194	25.3684	51.0907	248.186	563	513	568	680
16.7413	17.594	15.2617	60.4621	14.7215	20.5975	32.134	199.047	501	644	673	554
19.4975	16.411	69.8815	76.7758	9.38379	119.006	27.0631	29.9987	537	507	578	707
17.8805	22.4683	23.5891	60.6562	21.2987	22.3094	76.1443	68.1257	497	490	631	652
17.5553	23.1062	18.7717	85.9838	29.4366	57.865	55.107	43.1293	401	506	504	561
13.5972	26.4066	38.2957	28.1141	2.39026	26.3323	78.3455	73.5469	564	492	710	745
25.8315	19.4759	99.0975	71.5827	27.6766	67.1226	24.8228	109.128	424	602	512	683
20.353	29.983	65.6838	49.6894	14.0978	11.2175	40.1971	184.717	684	562	546	726
42.87	18.2863	76.5533	107.781	16.0441	6.84362	31.4589	67.3484	493	447	575	702
15.9964	26.9743	35.4042	129.503	13.7052	8.1348	106.561	313.231	626	505	452	581
55.7075	25.1067	44.701	117.676	14.7242	19.7163	140.73	44.6141	415	563	569	691
11.4605	22.1177	32.4395	97.5134	19.8526	29.0575	21.762	66.8945	517	485	527	647
47.7006	16.5595	44.9579	112.81	11.7302	18.5032	40.3569	71.7241	594	577	491	504
15.4795	13.4636	14.4562	69.7915	28.1059	26.2562	57.4836	60.1501	560	434	474	861
26.7524	18.825	61.8971	16.1327	20.1942	19.5193	75.8111	43.4752	617	468	645	670
16.7849	12.5058	62.5117	106.699	33.9441	11.9028	85.7927	106.328	564	488	607	697
19.6842	13.5173	34.2375	118.099	36.3601	23.5679	64.9644	148.565	419	435	597	650
23.673	8.38038	50.404	237.732	20.4072	10.6223	62.8905	71.5938	488	506	603	549
29.4429	24.8849	202.189	35.7839	16.6329	18.491	83.7684	156.445	539	403	585	845
17.6721	16.1705	24.3068	34.3712	18.3041	38.5222	70.5449	71.4216	506	478	713	732
20.4528	13.7131	21.0409	118.741	18.6107	27.4033	76.1648	24.1098	455	675	662	631
34.9147	38.475	156.004	37.5315	13.5192	13.6544	238.045	94.3849	492	559	484	636
13.987	18.8855	115.073	123.725	24.2712	28.5213	30.066	123.803	492	469	597	444
20.9748	12.9969	158.673	57.51	25.1704	13.1288	92.5439	50.6152	458	422	579	662
12.034	13.9997	24.919	72.1283	11.6571	16.8642	63.4121	100.216	702	539	593	658
17.5226	38.8191	24.4463	103.797	6.10327	18.3536	123.407	85.8654	527	506	743	662
11.472	27.267	20.3809	72.0452	13.5645	48.6178	113.874	64.6724	558	526	724	596
14.5737	14.962	80.0457	61.9622	5.00596	34.8769	90.3858	90.5859	649	509	573	600
23.1088	26.417	101.368	143.495	17.03	25.7584	60.1259	174.709	512	645	510	700
21.1569	22.2739	120.251	96.759	24.381	21.5387	35.4015	141.601	593	523	575	820
11.5026	9.33726	26.8969	67.2619	25.4824	11.2714	100.048	92.2977	468	643	562	625
19.689	11.0441	27.7031	117.392	21.0034	17.431	77.225	27.8298	580	531	541	658
36.5248	15.7889	23.3424	19.9442	14.0451	22.5483	134.5	83.9534	538	507	563	546
16.6366	28.5074	39.4508	95.8948	20.2312	15.1827	20.2816	232.289	482	524	652	627
21.7687	27.7057	81.3991	40.4317	30.4531	29.2305	202.373	231.28	508	582	555	626
19.7771	49.9597	25.1815	185.523	12.584	6.55333	43.6764	71.7944	519	482	713	568
21.4688	17.076	15.4111	28.0579	12.7694	37.8596	64.6687	126.149	456	552	598	537
15.3449	11.6866	16.2712	55.4921	31.2006	32.9489	69.3512	151.733	474	500	516	788
44.0909	17.7055	78.2162	70.9693	7.952	11.3394	76.2286	83.4014	583	587	717	494
11.1548	41.7149	80.5532	138.053	30.3467	14.0444	113.341	14.5999	441	560	513	740
19.8572	69.9891	28.3071	130.505	14.1099	32.098	31.1753	53.8304	500	566	637	638
9.83645	16.3374	111.069	30.9807	16.9027	14.7378	91.5622	19.7532	798	493	570	583
9.40176	39.8993	154.546	95.6222	23.535	30.4125	117.073	143.57	561	662	661	729
12.3649	21.1728	39.1627	64.9155	24.473	17.4085	62.4151	262.038	639	496	564	674
19.3256	38.1012	258.561	123.715	11.883	8.68813	71.3434	64.4966	413	583	651	747
13.7913	9.17956	15.086	37.6482	21.1463	15.0284	25.5645	36.3657	559	481	678	538
23.3876	25.2138	103.639	104.569	18.9697	5.26918	100.989	88.4799	520	501	650	643
40.1775	22.889	39.1433	92.1433	21.9341	20.685	39.377	100.593	405	460	538	724
19.8256	11.127	51.011	70.7324	12.4535	19.5839	128.458	164.711	506	634	707	595
15.1017	19.2799	80.551	80.9431	8.50045	7.72259	149.072	58.5178	582	484	541	633
68.244	19.5806	48.2246	92.386	21.2886	42.3042	168.971	180.975	435	546	665	658
21.9733	24.3541	21.0521	32.735	18.9244	12.783	42.9095	139.166	523	510	742	614
24.2665	20.2523	20.1312	53.9925	21.428	34.8045	42.1973	62.2807	472	516	525	686
16.2487	16.9439	59.9419	121.07	31.689	29.0439	88.7019	52.5713	528	448	510	658
21.886	25.4766	22.3825	140.05	10.9504	47.0531	87.0176	93.7975	438	467	631	739
25.8528	25.4623	21.7598	91.0339	17.0668	4.80056	38.0099	93.0724	496	543	553	527
23.2166	32.2644	20.4937	116.751	20.0807	52.3259	124.931	81.1594	503	512	596	549
31.7154	23.2543	72.0397	19.7507	9.08793	21.4894	64.5396	54.5831	497	579	437	584
22.2723	23.3039	26.6543	36.7071	12.3739	27.2725	51.1249	163.503	419	540	491	587
26.4627	12.9574	18.3379	120.641	15.7972	13.1027	66.5829	100.668	627	545	664	790
18.2675	12.6436	16.1862	105.25	9.42939	9.23476	140.916	46.4731	535	552	673	778
23.2735	29.0017	60.8875	78.6605	22.6804	18.1495	116.873	316.114	542	549	641	659
14.7212	13.362	26.5675	25.6169	12.1503	12.976	39.6521	170.006	472	522	626	672
18.9229	27.6334	33.0682	53.167	22.8165	18.7168	68.7531	122.62	568	627	777	655
21.1066	11.5517	39.9433	80.4267	22.9065	9.72857	71.5032	81.8027	550	511	721	665
14.3199	17.9396	95.6816	58.8505	16.3124	19.8129	47.2944	116.787	598	471	551	678
27.6282	15.8757	90.2455	54.15	22.5102	19.3	20.3869	35.0353	455	485	584	682
11.8653	29.1992	26.0374	58.8399	21.535	30.1595	56.9095	36.2611	484	685	726	844
14.7334	20.3797	22.8214	99.6535	29.101	14.8874	56.7405	104.16	554	473	499	563
20.1664	27.8	56.217	25.3029	21.7706	22.5972	46.0492	148.677	544	621	654	623
48.7111	13.7045	56.2832	156.406	16.5884	16.8147	90.4249	88.5164	505	493	658	668
40.6966	26.5355	26.3965	84.6531	14.4592	14.3414	132.752	109.186	496	481	718	701
17.8065	20.2124	56.1455	27.6396	16.2604	22.9632	40.1416	105.432	560	611	549	569
17.6363	10.1404	45.7637	131.454	15.9182	33.6722	107.197	78.6434	580	538	570	523
19.3514	56.8694	21.1641	77.7007	18.0747	17.8358	83.9934	124.674	529	530	542	630
24.0442	21.8582	69.5053	92.6737	16.4668	10.8196	127.098	133.688	489	545	524	553
18.3159	13.3804	105.227	42.7679	24.0258	18.2511	78.9562	210.13	623	493	700	575
45.0334	15.7244	53.8601	114.841	33.9503	15.6358	94.4785	58.5454	500	570	819	728
8.47467	45.4709	42.8243	101.575	9.78047	26.7963	80.49	66.986	484	595	697	702
21.9518	24.0269	25.2378	95.3307	19.4242	15.1591	85.9606	106.007	534	585	630	635
15.0085	33.5654	37.841	106.479	28.9798	14.6332	66.9425	164.5	577	560	596	677
10.8433	27.3865	38.9987	177.718	15.5196	36.3302	88.5996	144.545	621	420	687	610
27.7497	18.3618	131.045	27.3407	18.4811	21.5929	33.1763	74.7193	566	529	531	734
27.1542	22.6159	24.5539	180.447	15.1534	32.45	79.0505	152.718	483	561	581	550
28.0363	25.3631	89.0842	159.079	27.1774	15.4623	11.7239	20.5802	501	505	437	674
13.6448	13.4557	68.3391	116.634	24.6938	32.7471	31.2845	202.026	571	533	576	654
40.3687	30.9333	56.6621	62.5918	11.2981	27.2103	96.0158	51.5566	489	532	586	597
6.47977	16.2324	51.9848	85.9999	25.4521	34.1776	140.979	150.15	574	540	691	503
12.2231	37.0466	9.91477	287.079	39.0697	29.8341	93.5322	119.883	592	637	452	645
32.8139	27.0214	16.8903	128.511	9.24843	12.6201	113.106	54.5965	519	658	677	638
20.9937	24.1958	21.2902	108.124	24.6081	5.36397	107.845	39.7329	524	496	519	717
34.9046	49.7666	142.256	53.463	16.331	30.4974	83.4081	92.0641	579	545	593	550
22.6922	16.0137	10.8996	380.606	3.30904	20.9911	29.0738	78.4354	388	496	570	566
67.8096	22.0923	53.6919	74.797	18.3695	16.7168	62.0485	167.767	561	487	653	739
20.2409	14.7721	38.2749	115.423	21.034	17.7789	92.5978	163.506	556	602	675	703
26.8649	35.6586	91.8072	15.6972	30.9574	22.5336	52.3083	32.4326	497	444	586	624
30.428	19.6759	71.0323	79.4984	17.1575	36.4767	127.456	81.1907	526	474	570	714
19.2375	35.9328	53.6482	30.3593	10.1295	36.7273	71.394	113.474	528	525	645	679
11.1856	24.7955	20.9317	103.901	18.6752	15.7955	28.3778	123.225	488	537	609	768
20.9316	21.7574	86.7245	93.8943	19.8452	21.4045	26.9561	115.63	491	542	584	694
18.1381	27.5586	39.5551	84.3841	34.7146	31.4875	109.01	117.75	436	579	687	748
12.4036	32.3948	14.0038	20.1643	20.4208	33.4679	33.8109	31.5097	509	645	626	662
18.6378	16.6433	169.074	31.3955	7.11491	23.3999	21.5462	69.1606	429	533	472	708
21.4886	16.497	55.4906	308.399	40.3252	7.38952	61.9019	73.3825	520	654	693	669
21.1411	18.4288	21.6091	99.4	16.5849	21.6751	25.2126	146.668	542	495	703	733
19.2312	19.5644	16.4	107.055	25.3088	13.8979	81.9188	176.92	575	367	378	638
23.639	14.2224	30.4497	151.159	39.3524	5.79739	101.849	65.5676	472	531	532	675
12.8952	23.6965	156.107	194.225	18.8392	16.0241	66.9007	75.9416	504	552	586	763
17.4427	8.04292	85.773	80.181	16.7029	16.5426	37.5678	143.25	493	581	578	691
27.622	23.6548	38.9531	130.973	23.3345	9.92425	81.5581	199.004	563	478	566	605
4.54789	12.7935	17.0141	40.1298	25.2054	19.0378	31.6357	78.407	365	484	601	566
9.14062	13.7162	14.3046	187.877	10.2274	16.7069	68.151	102.48	629	506	658	683
16.5648	33.7081	21.1704	91.225	26.8438	30.0858	35.8016	158.04	476	568	572	667
22.1787	38.8437	136.799	23.36	18.6167	31.6649	116.047	66.4897	504	460	539	561
15.111	41.029	19.4375	97.8239	18.5684	17.3623	135.718	13.8918	550	518	468	864
12.2516	20.1312	14.785	59.4951	18.9205	14.2183	96.5362	81.5758	548	626	666	731
10.8143	17.2835	29.3065	72.1665	16.9065	22.4851	26.1212	98.1496	396	555	550	452
11.7616	23.2242	94.2892	139.237	9.98566	23.5955	48.8244	288.344	490	542	557	610
13.4549	18.9213	23.5	38.1131	20.0098	10.8774	85.4453	54.0952	546	502	611	577
15.2025	28.2907	84.2564	160.759	27.1998	14.8618	199.489	121.45	485	622	609	659
22.128	21.3554	85.0887	80.8352	23.2452	29.6701	122.864	117.612	556	454	608	774
15.3219	20.2378	32.5129	40.2686	20.8503	20.308	110.768	73.1718	456	535	670	667
13.8881	14.4534	15.9981	130.848	23.3141	29.8869	83.5034	104.176	595	493	689	685
25.857	16.0101	125.657	19.4159	19.0343	9.72114	61.6545	100.131	452	463	784	565
18.1008	26.3819	62.5611	155.087	20.3642	18.9166	51.9474	107.754	459	625	556	749
19.7072	34.9421	20.5625	86.8955	12.3076	20.6133	149.438	76.4533	474	612	665	647
18.0033	13.3397	34.2793	110.185	9.12258	20.0103	138.031	133.424	510	539	551	733
16.0488	53.548	31.2964	127.072	25.2382	27.0405	135.096	28.9661	475	533	479	668
42.8951	45.4213	146.27	24.9273	12.8038	38.2214	32.8764	136.728	552	448	498	594
15.4354	18.2122	19.1347	85.1021	22.5066	10.2211	119.425	101.724	469	385	776	716
26.7257	16.1583	21.679	50.5554	17.27	24.1914	64.5349	181.371	719	417	545	651
15.7669	152.071	23.8895	33.7361	14.4354	21.9057	29.5109	67.8609	431	492	474	662
24.5468	13.6002	149.077	82.6272	18.0852	20.9959	56.3342	158.519	507	608	709	703
12.2575	25.7872	51.269	127.159	43.4278	13.1692	42.0357	39.4494	403	556	392	628
10.7426	12.4169	54.6293	126.749	6.61827	26.4904	137.283	87.379	514	547	706	717
22.3812	31.366	25.9891	108.861	24.6157	20.9588	93.8878	36.3083	572	437	711	673
20.588	18.0975	28.2259	139.91	43.1209	25.353	37.5099	136.408	626	456	565	744
16.0955	39.1288	34.6695	48.4826	21.2116	29.6184	71.3866	99.123	506	472	441	557
28.8101	19.8858	69.3874	104.208	14.4756	26.3564	73.548	274.901	553	560	559	656
23.8237	31.9323	60.1947	158.383	17.984	17.9855	66.6797	99.7339	508	415	569	769
34.6447	15.9304	69.0046	79.6657	14.2628	15.1633	67.5281	94.6032	476	620	726	639
56.9313	18.197	125.376	102.43	23.2537	10.5414	26.1445	62.4409	537	557	596	554
19.6785	28.5391	121.575	253.3	23.1882	67.5302	131.849	44.947	525	500	617	644
28.0948	34.837	78.9781	56.7098	23.2823	18.919	126.602	64.5714	539	628	650	608
11.9995	13.4682	26.6251	100.81	21.7512	11.8522	88.9093	133.418	570	551	669	690
27.7034	41.552	74.4071	104.577	23.9607	2.88632	94.0002	89.8422	573	563	663	739
21.9828	14.8712	76.2285	169.829	27.2898	23.8584	43.1643	158.46	698	608	614	642
10.9482	25.0681	20.3674	18.8111	22.9639	16.6378	49.7336	49.8781	516	531	588	757
18.0772	23.5173	124.692	20.5532	20.9368	28.5459	17.4609	140.769	554	469	659	603
19.9393	24.9282	116.508	48.2849	9.88873	21.3013	89.5094	87.2194	553	520	614	616
15.0684	16.2778	35.615	243.791	30.3484	24.0935	80.1113	20.69	527	492	548	618
24.3356	18.8742	71.4465	20.1733	20.808	38.7094	41.9519	54.5589	539	541	644	739
24.8027	16.2045	45.2313	119.677	15.2185	14.1145	109.793	128.241	506	596	849	732
16.9445	20.7902	96.668	120.546	25.71	50.7706	96.2229	103.051	610	550	664	612
20.4581	18.9361	44.9983	75.9193	35.7249	12.7182	108.541	120.127	609	528	564	667
11.8978	13.3554	10.1964	117.53	7.29701	18.4268	34.2973	15.6744	568	463	724	646
24.2233	21.9156	43.5917	51.3489	34.4219	27.2687	34.312	80.6326	467	567	556	690
17.4265	22.3896	115.795	139.663	15.1367	37.7945	125.452	120.369	561	477	519	672
15.5908	11.5997	40.2011	97.3323	10.0239	25.0895	101.483	210.437	462	516	670	565
9.74963	28.9675	104.068	215.842	19.5886	8.05073	87.2366	57.5531	439	536	656	647
19.3316	16.1018	113.284	18.8097	9.54456	27.1696	92.4722	71.1013	368	533	661	687
15.2841	35.2761	71.1119	27.8031	40.89	15.5819	79.1016	152.685	625	533	674	745
24.4759	22.9896	41.9569	68.6584	9.77077	10.6723	58.9549	97.6933	440	588	452	589
35.5104	21.9291	87.7683	32.9976	36.6787	5.97932	132.128	87.7231	498	390	638	724
54.9667	11.3911	57.9636	12.4278	8.24463	16.6019	77.1117	194.385	465	521	672	658
12.7094	13.3977	46.0796	86.2622	14.3412	21.6851	102.551	65.3725	431	627	610	691
57.353	19.5281	8.14257	78.014	32.4524	14.6122	176.396	108.128	485	417	632	676
18.9037	19.0897	103.235	107.26	27.3533	25.5025	93.5573	65.7235	478	522	629	719
29.1661	12.834	27.1423	121.177	8.61291	28.3944	80.6645	62.5825	413	489	691	743
12.0915	23.0209	124.069	124.652	18.1624	22.9367	87.572	221.677	502	542	598	692
33.1328	15.4857	53.2807	198.231	29.7846	33.0302	103.867	37.1106	604	477	509	646
27.8594	27.282	38.6558	87.3631	28.5262	95.9429	102.179	124.553	495	620	598	577
8.91693	23.2024	84.0927	105.161	33.014	27.9766	143.425	112.438	385	466	443	715
19.1399	19.1895	25.3328	177.748	9.58811	10.9933	112.212	92.284	551	417	660	619
15.8848	17.1598	54.5696	117.286	23.5238	22.6453	171.135	109.087	492	469	652	616
10.3189	15.7147	33.0302	50.9673	13.2499	32.2343	90.5871	121.248	555	558	681	542
43.2432	23.5439	56.0739	224.849	36.4204	19.1157	74.4774	161.838	506	506	578	705
20.0089	10.0995	19.5313	24.5639	22.6038	16.6856	65.7231	67.5761	423	527	635	772
15.0914	42.1399	15.6371	160.955	9.30763	7.83243	64.8428	111.55	589	467	696	691
25.1375	29.8081	90.1255	50.149	30.4263	14.9096	67.6743	57.459	549	441	635	540
45.311	19.3128	95.7169	167.054	4.36932	11.8467	104.671	27.8397	523	590	541	750
13.4523	21.6664	27.6604	109.867	26.9722	19.0965	60.3279	137.455	622	558	455	672
15.6467	8.41391	77.1483	157.32	16.4055	23.1099	130.01	84.2092	520	477	507	594
16.8993	5.45762	121.789	33.6506	31.4254	18.9001	94.4147	19.0223	574	601	614	693
21.245	30.9905	22.4686	20.7047	11.3506	18.5009	140.325	141.131	448	350	516	561
18.7543	18.1807	17.2049	104.955	11.5966	24.9617	87.5146	132.538	569	597	666	696
40.8315	22.679	124.878	36.2457	9.55528	21.8215	150.894	26.8244	493	394	629	602
19.2732	19.6677	20.8648	118.721	8.82858	17.2136	112.6	132.78	487	627	623	681
19.6419	124.639	27.3174	58.1862	27.8162	9.79646	71.9227	147.074	468	601	550	660
30.6732	12.2586	53.8691	20.9413	8.9361	16.8377	98.6876	191.413	465	473	629	736
9.41038	23.7164	29.7663	30.4662	13.5827	9.19265	60.5266	60.8011	486	478	559	616
34.9983	39.9285	23.1587	44.0538	23.434	29.1851	118.388	152.56	507	405	643	581
11.6566	58.4937	25.941	115.123	22.5796	15.165	70.2802	82.0367	605	428	659	622
23.9273	9.67723	13.4465	304.968	5.13179	22.8323	53.6725	35.136	541	543	467	723
16.6336	19.373	87.4431	19.9737	23.4978	37.2121	50.1461	55.2054	491	453	570	661
16.2305	18.5952	19.2065	123.668	6.25697	14.1247	81.3944	238.018	631	482	576	572
24.4859	4.03833	18.8186	133.944	25.8667	18.7956	148.038	146.002	442	500	550	759
18.223	21.6438	42.9043	35.0339	21.2184	6.97909	24.6306	348.333	509	576	528	765
7.51461	17.1984	79.3081	60.3251	21.782	28.1384	75.6353	86.6203	408	528	498	664
13.1878	14.0192	177.282	91.3502	19.0474	11.1274	38.3475	89.1546	562	541	650	723
9.40201	29.5348	88.1884	35.3239	26.3078	29.6251	63.2467	55.6265	471	544	571	618
12.7692	19.6832	48.1169	47.7785	11.0329	15.711	57.2187	61.1509	502	621	559	629
24.9033	13.1403	33.4612	126.255	34.8791	18.2279	113.293	57.1482	569	539	564	683
14.3225	34.1283	32.576	168.66	10.2798	38.0608	64.7586	90.1072	483	420	616	723
21.9255	42.3509	112.512	49.7656	11.3889	20.1539	116.977	87.9649	569	529	723	685
20.1635	19.0948	52.4205	32.9723	16.5944	14.4728	47.6989	152.641	506	605	632	669
14.4386	29.3574	21.0305	68.1925	21.7135	51.3642	67.2641	119.537	485	450	615	627
45.2293	20.758	160.063	67.7469	40.6365	18.2322	67.4897	114.412	539	535	536	847
22.5783	32.1397	113.546	20.8731	22.6956	11.2731	49.1842	17.8614	516	498	678	505
13.4413	10.584	46.762	75.7204	12.0729	29.079	13.3797	78.5632	463	502	611	776
15.3118	26.4041	29.2953	173.113	16.6743	17.878	106.019	72.165	530	568	560	633
10.8628	24.428	84.1425	96.4828	15.6244	8.49559	14.6999	134.097	455	522	672	764
11.9133	15.0513	29.5233	36.6406	11.785	17.9894	90.409	76.6383	483	439	580	714
12.2996	17.5026	40.1414	96.5503	11.3433	22.8925	64.0439	107.668	498	423	695	528
7.07905	21.5497	24.822	17.5074	13.8237	24.0545	127.707	53.127	532	444	648	526
18.2912	23.3701	111.804	187.35	17.6291	24.536	71.4362	295.546	602	306	720	655
15.7339	23.7521	59.561	67.2434	6.76428	49.6492	97.2629	83.8631	518	568	527	590
12.5656	25.5979	17.1426	235.715	13.1505	10.0746	64.8029	25.1854	655	456	529	598
12.0236	17.6798	10.8118	31.2294	24.8959	14.0539	147.569	118.392	540	485	641	595
15.3627	25.2657	97.7483	43.4743	11.728	18.0991	52.8025	107.456	596	385	647	574
13.5874	15.4498	17.8716	53.2549	17.7182	24.8111	84.5787	134.384	467	505	548	670
16.2188	19.1697	87.9006	156.804	20.4587	17.1187	15.3261	249.04	550	522	668	698
7.54538	21.2121	27.511	213.749	24.1156	47.8811	58.7477	146.479	572	506	549	729
12.2006	8.26351	13.4743	34.4205	15.2578	18.3473	89.8369	70.1653	528	531	682	703
11.5437	17.7408	33.529	55.815	16.1813	16.112	90.7636	49.6538	599	475	597	646
9.20199	30.4398	34.8432	58.5656	31.03	33.4572	34.9818	96.8317	514	452	706	658
20.694	11.1597	28.9006	149.357	5.63478	26.9267	78.8638	136.211	390	517	558	570
16.781	24.1841	25.9612	22.0393	37.5976	34.2906	54.6607	114.235	446	530	579	682
16.3847	16.4614	33.6046	16.6289	24.7845	16.1465	41.6558	112.322	527	449	506	709
18.3432	18.9854	34.5901	95.8658	21.5733	6.25311	75.1132	66.3508	457	558	539	612
14.5244	15.2454	20.0272	32.0103	26.0823	24.6373	52.4726	199.07	524	532	623	586
39.2614	27.8583	71.0372	32.2926	16.0702	21.3877	69.6158	80.0021	401	471	616	445
10.9042	17.3624	25.4163	140.12	12.0649	23.7191	94.5147	128.01	507	486	613	578
17.8093	15.7084	68.362	32.4254	22.3294	12.2405	52.9556	45.3406	676	580	723	616
34.2285	21.2357	54.6734	96.6381	10.8666	35.2123	108.581	176.099	473	468	513	632
16.6022	15.0981	59.0192	26.3929	11.893	42.9227	147.058	114.677	660	456	638	572
15.5006	11.7976	77.2129	36.36	17.4856	2.44439	102.559	84.3698	616	498	615	656
38.1279	11.8726	82.0796	92.8978	16.4359	19.9946	53.7081	91.8356	459	540	621	718
22.1427	41.5014	157	235.444	16.5417	31.8423	18.8658	38.0324	588	479	597	677
29.9691	48.1698	29.9175	41.1532	29.6264	4.26098	140.146	96.8381	525	682	618	788
12.566	38.4374	18.6926	22.7265	16.8244	17.3406	62.7379	24.1985	594	478	560	732
15.4437	14.7543	58.2327	42.6595	55.2525	5.07451	27.3979	157.598	546	572	779	764
8.0857	16.5461	48.9301	79.0118	24.1427	8.28708	83.5099	74.286	531	563	611	608
22.3205	19.6308	91.4794	89.1207	17.313	24.2042	114.454	42.0045	517	502	622	536
20.9311	49.3628	27.8476	236.722	19.2393	16.1736	27.8759	69.8093	542	506	487	717
16.2213	12.9143	64.3077	257.805	17.6329	30.4027	95.4708	135.892	504	486	607	678
31.7955	16.6731	82.2971	128.699	14.2689	22.7532	113.785	197.88	524	510	667	609
19.6263	18.0698	8.91091	265.965	8.02122	20.352	107.125	173.097	526	428	748	647
47.4766	14.8659	79.3715	143.995	5.42801	14.6589	109.278	46.53	464	491	754	554
10.6603	19.9063	59.6924	31.2792	0.645208	6.15816	222.051	51.0789	626	610	621	584
15.0235	30.5267	28.6017	130.448	9.47661	23.6916	67.1326	160.474	606	571	575	717
20.4303	23.2265	29.9452	58.5229	17.517	12.5942	48.6807	114.13	434	468	522	644
9.76382	15.4446	19.0625	52.498	21.545	-1.01837	101.915	61.4201	450	459	522	818
35.5832	19.1143	23.6877	68.945	58.3372	17.574	69.0623	83.0559	643	507	513	568
33.6831	28.5858	41.2337	4.98502	7.71354	18.1595	139.298	116.734	497	551	724	756
15.2121	15.3771	58.4351	83.989	29.01	26.3928	91.6222	162.326	522	691	554	760
39.0357	17.6601	96.3187	89.9045	16.9507	18.2606	26.9821	83.9357	563	478	635	620
15.3449	15.3393	36.6742	73.2341	14.7839	14.005	89.8068	36.8224	490	554	640	670
5.18312	26.4898	74.4591	64.4657	11.4065	13.1688	105.803	54.9256	469	491	570	732
41.278	33.8002	129.709	170.734	23.8699	26.1379	162.459	134.943	460	539	635	706
29.7246	27.0725	44.7357	27.3036	16.6149	16.3477	62.3279	71.719	568	503	668	610
24.5145	8.67486	61.4721	58.397	12.638	33.3555	46.5138	75.299	431	541	698	675
19.7047	24.3667	35.7291	84.8929	17.5551	7.85099	20.2901	201.217	501	641	641	627
21.2587	24.5082	44.7033	230.035	11.7481	12.7	62.7406	92.9916	499	560	564	668
11.3757	43.4782	21.6217	58.828	3.59956	21.9618	92.3736	402.096	601	606	585	736
28.3612	25.7498	43.2616	86.741	18.3062	38.3161	20.1556	45.4712	524	491	575	677
32.2643	24.0736	34.0587	61.1051	6.71142	15.6626	75.4272	163.152	605	490	564	505
7.39757	39.741	39.6526	58.0701	6.78513	17.6846	59.3026	73.0234	571	572	573	716
24.145	19.2596	59.3844	50.6414	5.47291	12.6255	113.176	183.093	516	524	572	497
26.5374	28.2998	49.7626	28.5641	16.2917	23.2346	86.524	75.5506	490	610	442	770
34.7509	32.7044	33.2955	146.247	16.9941	17.4857	93.797	66.7461	499	471	573	736
12.212	29.8368	137.186	23.6393	23.76	18.9725	191.329	77.7108	628	523	602	573
16.0304	12.4491	25.7627	55.1831	19.443	51.6118	79.1245	117.974	533	549	491	582
17.9667	11.1477	27.8441	130.803	21.9083	20.4307	55.318	79.9412	470	544	582	729
13.4153	11.6532	49.8573	98.3011	15.7805	24.2416	52.2845	73.8383	633	502	693	608
12.3022	22.756	90.0445	82.125	16.3738	25.5371	103.515	169.93	505	321	709	621
11.1321	8.3761	37.6632	86.4786	10.7206	20.1756	117.092	125.584	522	479	666	660
26.5467	22.7258	20.8095	19.5308	21.5946	34.6938	19.3133	185.664	610	717	649	596
22.2297	35.1154	14.6836	30.2707	24.9884	15.9136	15.1059	72.2663	529	550	656	627
26.0986	8.90288	100.795	152.217	16.0341	22.2329	91.5503	17.3925	577	543	565	614
16.5617	20.1536	24.672	145.224	23.4646	25.673	33.0627	96.9205	491	544	523	682
19.4919	18.8671	20.8701	157.431	20.9719	16.3768	64.8068	86.0925	646	670	528	642
23.2172	28.5775	15.4442	202.731	47.453	18.1358	138.02	82.5316	590	517	725	705
12.6529	16.6268	25.6699	26.2344	30.6719	15.5755	21.3799	127.855	504	488	614	467
22.2355	29.0106	25.1505	169.762	20.178	20.03	69.3884	183.232	408	511	549	700
27.2346	13.3983	84.8729	28.9538	24.2656	26.0794	105.596	252.424	537	553	620	665
15.36	33.4958	27.7045	21.8307	14.9326	24.0691	15.2019	110.664	411	521	643	666
13.7743	26.1004	43.5407	34.4632	19.4158	34.8056	52.9378	43.1159	558	648	708	633
14.2416	16.3105	83.9975	75.2921	18.5927	5.11788	71.9404	63.722	512	483	451	560
15.2928	28.4282	14.8202	23.4698	20.5433	16.2347	42.2531	128.017	498	621	766	693
9.81138	26.3814	39.581	169.864	22.1028	18.1682	68.211	74.0471	511	475	621	660
19.273	47.2091	15.9103	23.0713	12.2125	17.5871	100.635	91.1912	493	420	712	598
23.8082	24.4074	53.7491	128.838	27.1041	38.9427	91.6806	65.872	510	587	700	622
14.0554	19.5456	82.8215	41.5263	20.4117	34.7174	96.2515	187.377	549	470	683	556
14.5769	14.1077	74.8679	92.548	22.6058	17.0009	90.3525	120.534	558	551	698	757
37.66	33.2727	24.574	146.964	37.7118	14.7769	315.638	147.132	516	508	776	672
26.4845	91.9435	48.3991	33.6425	15.5177	25.9671	66.8987	62.069	461	503	614	685
49.1618	32.9304	33.6389	146.223	11.9076	33.4107	80.0948	89.904	501	530	372	784
10.1222	18.7254	17.4515	60.3168	31.5579	23.3662	26.794	108.528	482	547	507	638
32.9191	25.6762	114.84	50.3064	22.0686	7.84956	99.3141	133.602	478	590	508	777
23.1913	22.3384	92.957	192.152	5.94674	14.5736	87.7167	70.6588	529	546	535	509
24.7938	30.2362	49.4141	85.4537	18.7427	16.5801	94.1562	213.082	422	524	517	546
43.5895	23.2744	76.1069	78.2613	23.8609	13.8234	54.7986	89.9567	433	665	549	742
17.7293	24.6992	131.132	223.876	39.1949	23.2858	63.9455	120.264	454	571	478	804
7.48042	61.3507	20.932	82.9237	25.9237	13.3244	45.996	210.169	506	586	564	639
26.1317	17.9843	43.4189	62.0566	5.09001	11.8778	61.4022	100.824	495	582	674	722
19.7341	10.5009	25.7708	33.5273	11.2672	15.2348	62.3368	110.488	509	424	589	577
36.1997	24.5855	21.1709	82.7089	38.3914	31.4541	130.117	115.995	638	471	554	691
12.611	12.2273	36.3607	19.9709	54.6903	13.557	84.1376	28.221	482	455	720	613
18.9394	16.5619	65.8522	47.6102	26.2849	16.1441	37.0652	130.264	461	556	481	604
20.9119	19.1943	50.4237	28.2825	16.6448	13.196	60.3087	107.072	517	437	617	778
18.5478	18.7285	31.6597	133.405	28.5256	20.9989	36.7053	115.316	551	465	814	692
15.1564	19.3153	26.705	107.374	30.3057	13.5249	60.5746	81.0288	555	493	586	719
23.4902	13.7407	29.5088	189.212	17.6124	17.4638	69.5846	201.953	536	496	561	769
17.1502	17.8089	191.647	39.4056	28.7932	15.1544	83.6762	100.042	506	515	656	655
12.284	14.7518	123.569	28.1167	7.38938	35.2615	22.0514	101.197	488	494	573	634
17.9701	16.6287	32.1196	72.8955	12.8462	23.4377	56.8677	173.973	493	569	575	641
18.0588	22.9365	204.636	42.145	17.4477	19.1006	55.9446	110.501	466	510	624	711
25.3578	24.6287	99.8478	100.31	6.85147	25.5328	67.8457	38.0838	485	549	829	620
28.3348	9.7406	106.786	85.6378	8.03365	57.4506	42.3494	69.9208	700	564	661	534
14.0048	19.9959	67.1115	87.9394	23.6619	11.7895	54.3346	100.256	549	501	616	734
16.7026	10.9645	99.5461	21.2544	14.9353	7.78355	30.7343	83.6137	588	528	570	721
21.9477	17.2443	27.439	67.789	26.5322	15.6533	108.477	76.6396	511	532	543	658
41.4293	22.3427	28.0463	18.9302	9.97512	9.10917	127.842	131.562	419	500	674	620
14.5334	15.5161	16.7425	87.6254	22.4717	33.8565	70.6517	75.7129	490	470	534	541
16.8101	21.1897	36.2181	33.4947	16.8659	16.3964	128.447	96.7183	507	590	491	581
10.928	12.5111	31.7231	165.256	18.6103	32.4933	97.4937	124.213	569	615	629	565
8.89459	9.24465	44.9576	225.332	16.1874	14.8272	224.703	69.2537	456	505	531	805
6.84172	38.8087	82.3042	170.102	27.6104	25.5849	55.3198	31.1084	712	553	583	557
19.5621	25.7232	85.9814	22.6555	13.2202	27.0681	52.0789	80.3338	487	461	694	705
18.9391	14.7667	21.9086	65.8509	15.7853	24.4121	57.6183	70.8016	521	532	600	556
20.168	36.3174	47.3207	60.3143	10.7057	12.7578	104.482	115.355	445	588	636	535
15.4528	46.8205	15.9186	45.2218	18.3348	30.3327	56.8681	98.7984	510	653	613	565
12.5908	16.0803	31.2345	34.8413	22.5951	11.7402	148.184	69.0984	660	576	565	648
16.4916	19.6872	26.2798	16.4028	26.7791	22.9042	64.1388	38.3897	542	697	636	667
54.6547	14.2765	55.7978	112.846	23.3567	27.7826	70.969	51.3365	653	448	500	698
20.6086	33.9958	25.4781	44.9199	21.2837	15.0081	34.8208	139.253	536	557	739	627
32.6071	37.2223	40.4617	115.327	18.688	18.7019	90.7217	30.5041	558	692	571	723
9.87276	18.0229	90.3988	40.285	15.8785	14.4959	46.0088	118.556	588	408	735	751
25.9288	20.9737	32.7185	68.0164	18.4607	12.3214	77.305	51.3277	529	496	497	738
36.1111	17.363	65.5962	39.5702	34.8138	23.3007	51.2512	37.9472	517	498	792	734
28.6475	17.4271	100.107	163.833	12.7162	32.3914	84.0441	84.6105	435	619	539	680
20.9156	20.5929	17.4429	88.0992	27.8291	40.1194	77.1067	88.6206	498	513	598	697
14.3469	9.95718	114.362	157.605	21.7889	24.548	75.0763	84.0506	488	519	566	739
14.6193	8.61195	41.0363	38.0476	14.1598	3.57866	65.5297	88.2286	437	551	661	656
10.4209	25.9529	68.8786	120.613	18.6526	21.4526	151.418	30.8953	505	532	602	761
12.653	19.3533	33.9237	61.8406	17.9517	12.6819	59.7746	52.5345	482	539	647	493
12.4037	39.8205	125.833	38.6109	21.1334	37.2006	123.908	156.702	475	384	671	666
25.2709	25.7946	176.229	38.775	9.79086	53.7359	57.859	109.438	582	514	569	859
13.8366	18.6874	29.9669	210.98	18.7694	12.2854	72.943	128.445	468	553	633	629
30.7419	14.5965	20.9356	75.4972	7.87995	12.1206	151.258	174.64	563	498	589	701
46.5423	16.4661	36.5134	126.336	28.5704	9.21362	37.6246	194.742	590	548	665	669
10.2983	11.1918	14.803	157.313	24.4555	17.9192	15.4933	132.513	538	604	655	712
35.8735	20.917	75.3827	32.2696	14.8076	13.9304	78.5399	87.4594	593	485	628	735
24.7705	9.39331	26.9247	124.148	-1.3871	21.5183	14.5532	121.029	386	503	574	583
9.07158	18.5513	32.0419	76.9674	4.82238	36.0411	59.7705	69.3688	492	492	529	615
25.1293	13.9852	83.9218	62.5562	10.8034	26.1953	69.4688	119.435	587	471	554	757
23.7443	21.7551	27.3136	23.4963	12.8935	14.4037	30.9084	144.57	471	492	576	747
20.3874	14.9499	106.764	44.2114	31.3227	22.8109	90.2048	23.7011	456	552	736	657
19.2831	22.7839	115.881	80.8835	15.0397	31.5395	42.2675	102.258	542	570	645	691
22.3749	25.895	27.8581	56.3131	13.075	18.798	37.9329	62.0672	436	499	547	675
20.6839	18.3055	124.989	88.645	30.729	34.9263	105.409	37.8251	483	506	514	632
9.99239	15.1871	147.465	106.69	5.62144	18.5135	120.805	183.512	440	531	686	609
55.0913	21.1674	42.6864	38.1779	17.1328	24.1111	38.3103	38.3125	514	482	593	735
13.7009	19.4694	73.9929	95.1615	14.3045	28.004	93.4036	36.2979	546	471	584	570
23.037	36.8021	45.2438	85.1591	12.1149	25.3395	26.7866	76.1538	420	561	649	662
14.6192	12.0697	22.4726	50.7667	12.7649	19.2779	54.5237	87.4618	445	464	524	597
12.0388	36.8151	34.8646	71.6327	23.0844	32.0534	57.2965	135.233	581	609	508	794
19.4058	23.4942	44.9931	18.4866	40.1284	15.8999	71.58	41.4359	587	664	625	617
19.3081	15.3246	103.605	137.284	12.4634	23.3284	140.333	64.3952	604	490	604	573
13.5672	26.4516	21.7852	40.299	15.3866	23.6911	61.6808	143.204	569	510	718	669
23.378	17.9039	104.645	206.5	9.62388	22.9924	103.079	46.4286	448	522	658	694
16.3361	15.0779	19.5916	58.9954	7.02919	19.9099	129.387	124.601	596	529	618	705
18.0721	26.3965	29.2829	202.774	13.7368	12.7993	51.9376	108.506	471	611	587	668
10.1677	23.3859	19.3778	49.7269	20.3465	15.2725	59.5366	38.0856	467	495	647	634
27.4039	21.0785	31.2827	47.1486	21.645	27.746	203.249	136.262	590	657	758	754
29.5438	17.8193	26.0607	13.6433	15.2409	32.2222	9.80295	54.9783	477	466	611	651
27.9094	19.3291	45.6566	84.7766	15.2372	63.9814	100.255	107.492	475	477	664	539
35.1071	14.9698	19.2231	32.9229	23.4582	24.6652	57.2948	103.378	489	492	662	725
25.6646	15.3192	24.5402	31.2745	20.8185	17.4484	51.1536	174.041	467	537	711	663
37.6168	13.871	100.502	117.912	31.3248	8.95902	70.3822	261.841	466	485	652	694
23.219	40.917	44.2856	31.719	21.1555	15.7177	50.8896	133.631	502	538	571	733
15.2991	25.0032	33.2311	62.8766	13.7648	19.3601	56.5502	125.823	508	487	569	731
8.80134	38.2456	68.7141	162.686	17.4115	21.2713	22.709	86.5025	491	591	683	641
12.3217	12.0618	91.947	94.2876	7.61482	19.4302	13.8019	184.824	544	546	695	667
22.3179	10.4978	16.7897	73.7065	17.1278	15.5312	61.4981	103.329	542	546	554	710
12.3136	20.7885	72.6058	324.063	13.4075	9.04098	69.8085	126.401	491	524	502	658
37.8725	18.6479	45.5533	29.8499	30.8694	54.5194	110.525	107.264	536	593	618	722
15.3366	23.2673	80.9907	326.114	22.0623	39.7181	117.175	36.3948	478	598	719	542
45.0289	15.0587	107.156	45.0387	15.6795	116.474	6.78368	103.437	410	584	592	669
23.6267	31.5597	28.0946	68.6501	50.7555	12.5641	45.883	83.1874	525	521	530	801
11.4963	11.2209	28.5669	129.202	12.571	10.2302	39.6277	145.205	646	526	499	558
33.0705	36.5629	38.7314	83.4816	17.0034	19.607	40.7661	35.659	542	561	507	645
32.5029	7.62866	31.305	78.1014	27.6489	45.9678	107.383	110.499	709	645	620	816
30.1452	20.5953	117.526	15.7341	15.7781	15.7664	169.582	60.849	550	530	734	617
7.64407	13.3774	19.2781	195.497	32.2517	16.3329	61.453	130.365	493	533	642	804
20.5869	16.8707	23.652	94.7718	21.9375	16.583	80.345	81.0893	526	510	717	570
11.8011	17.4671	110.26	50.7849	9.07112	13.5165	112.455	56.7312	547	476	586	693
12.9659	30.7025	18.2823	223.232	11.9578	28.7582	46.4478	126.608	526	524	661	753
16.3814	17.9968	31.747	20.537	31.0507	35.9036	102.442	78.9363	552	610	576	730
16.9209	21.8131	12.5303	141.149	17.927	16.8535	111.077	33.4168	530	441	687	551
18.3163	18.0588	42.8468	152.417	12.6684	15.5502	128.929	124.187	495	417	608	570
10.4494	20.9672	43.9645	99.7155	27.1876	29.3116	157.331	61.3142	539	446	524	730
21.0698	16.1103	93.8879	383.512	26.1334	40.8913	147.671	77.7436	419	591	742	661
23.6446	25.9902	46.355	32.126	15.016	23.3428	94.5139	47.2054	487	575	587	659
14.401	13.773	12.2248	102.999	16.0808	17.5508	65.7028	149.804	406	589	571	472
18.729	11.3369	135.084	80.1346	10.4918	30.8237	54.9466	102.437	569	455	715	726
21.2154	18.7654	37.2042	124.741	10.2509	10.1707	77.4652	98.6088	513	521	590	544
26.1279	19.9511	90.9454	134.584	16.0017	21.6172	174.612	245.591	477	457	831	717
20.4595	19.31	33.0049	93.2649	8.94803	14.8994	18.7234	59.8141	420	448	564	578
12.0988	18.6378	83.7936	119.654	25.6662	18.7006	91.0176	223.772	554	554	533	677
12.7007	18.3058	20.5339	54.6618	11.4896	13.4857	218.656	58.5814	401	555	518	601
39.5763	12.793	34.6734	130.161	13.4719	10.4375	30.8131	213.475	527	551	674	789
24.8917	32.3266	146.7	64.9757	3.54177	15.8941	58.9726	47.4358	476	447	691	555
12.8763	17.0911	124.145	16.2503	8.78164	25.6619	89.8715	49.3563	612	506	646	602
14.7591	29.7215	33.8454	133.992	23.4502	21.9716	66.7194	131.073	627	573	541	635
38.291	21.9589	104.925	63.877	20.5117	40.964	115.481	89.5864	574	487	631	626
10.3264	7.44076	51.804	154.227	23.2318	23.3756	90.4066	87.1798	456	545	754	812
11.4058	18.3551	117.379	102.883	20.3165	12.0682	46.1589	88.1806	543	509	675	796
24.8477	23.1082	89.9945	112.88	19.3556	25.6005	129.526	102.633	458	604	655	671
17.7882	17.2578	127.264	24.7765	22.7374	26.7198	54.0289	345.339	509	418	492	597
7.53962	15.7905	40.4634	155.688	15.6542	28.2498	128.985	56.0066	507	454	635	713
25.5293	16.2906	26.3947	13.1613	24.9452	31.5256	57.9648	33.5279	482	596	592	705
16.8355	17.0783	112.015	28.09	8.47022	10.2048	29.4276	48.0574	534	443	452	690
18.4368	11.728	129.424	71.8612	25.0154	11.4986	63.154	124.601	428	521	609	546
27.6001	9.40199	65.5439	72.9435	11.7695	19.0075	95.5467	17.3137	469	496	590	761
13.7637	31.8401	41.3702	66.884	10.7374	10.062	80.4068	64.3351	464	536	547	856
26.0324	21.8816	19.401	80.6888	20.722	6.91502	26.4763	118.301	465	484	592	510
26.6473	15.7393	157.029	59.9721	15.9543	24.2462	160.115	104.603	599	619	515	840
19.7682	22.7832	93.9822	109.727	25.1366	28.7897	94.4781	26.7489	509	532	533	627
11.9917	21.5402	142.146	181.24	14.2449	26.3468	48.6486	203.182	514	499	602	665
20.389	8.54337	30.9532	103.163	23.5584	19.0111	63.2685	74.7975	542	483	586	676
14.6549	45.567	151.54	21.0094	11.0954	12.318	94.8758	123.847	441	728	467	759
23.7885	18.9744	26.8846	24.3194	22.0632	21.8522	90.6304	165.492	529	532	594	519
19.6827	9.87282	52.4365	26.4894	27.796	21.6799	73.0657	96.9976	488	655	717	713
13.4799	15.4462	26.5221	28.3982	15.0968	67.1691	68.6466	231.525	493	546	676	539
12.4612	24.7022	25.7848	78.3924	7.31483	27.388	29.4346	50.9667	650	452	696	686
14.243	19.1761	22.0554	48.4996	12.1675	29.0359	61.6428	70.8435	462	644	620	586
32.1628	29.9448	10.0345	59.4211	27.6088	28.3405	90.4829	143.57	435	560	523	817
24.7603	8.66537	41.4941	48.184	29.4116	9.02418	16.8765	58.8815	429	477	637	766
22.0706	26.4309	31.0635	69.9142	18.7042	19.5684	103.086	21.8925	563	500	566	753
15.49	30.7732	45.2151	28.2871	27.9561	19.5663	32.2287	203.155	516	606	472	629
15.2955	16.094	205.915	18.4412	16.8171	27.7493	96.4405	112.737	580	525	571	545
19.0338	20.461	108.868	44.2969	14.9976	24.8483	50.9893	51.3363	531	435	511	577
19.419	19.8343	47.9433	56.8861	28.4254	13.0457	125.793	93.9745	519	467	569	628
12.8233	17.9712	85.1819	9.62128	15.4075	24.4513	201.055	191.859	476	674	583	558
27.1008	14.6766	19.3967	92.9041	12.0065	37.3901	77.2077	216.258	552	597	626	703
22.7517	22.3586	32.6725	23.7897	12.659	36.4956	49.5294	198.935	532	625	632	696
15.9706	52.0863	65.9856	50.226	16.1531	10.6108	46.6342	90.5651	457	487	565	841
15.3293	14.5263	85.5595	135.771	20.8347	11.2048	182.161	387.19	472	533	636	601
10.3077	23.6184	15.8477	75.8906	14.3309	11.2474	60.8315	22.8737	566	592	653	661
21.2373	9.42055	83.8103	131.434	11.2109	11.4569	200.877	131.799	528	488	549	773
27.191	30.0204	26.9356	86.3072	27.5741	27.0093	66.4432	120.602	494	465	534	682
8.19251	26.5979	42.616	22.7585	20.6769	21.8896	116.836	56.2914	482	660	480	559
45.2649	9.25448	52.3163	16.4715	18.1127	1.13127	124.12	29.3408	569	442	571	562
19.1825	24.1273	45.6793	44.0503	18.7453	12.7881	84.38	106.769	617	354	674	681
20.1179	46.58	30.4389	23.2506	24.6939	20.8847	107.233	85.0836	582	479	671	692
19.2466	18.9445	21.2664	71.1242	34.7553	52.9046	117.971	104.905	494	484	689	622
20.394	30.6968	97.5812	70.9997	27.253	9.47714	75.2759	133.451	528	532	626	543
13.8508	18.7858	89.3687	108.748	34.1337	26.1072	43.5032	95.5854	541	110	572	628
16.4182	20.8481	55.8306	69.8563	12.3042	10.4726	36.7108	268.419	521	505	544	675
40.2776	25.9669	75.4438	166.393	15.0777	23.5836	53.4426	147.108	518	563	713	872
16.7685	17.0382	21.8159	38.3434	21.7065	18.7868	81.5441	100.41	598	533	705	626
24.1804	12.2101	61.9774	16.9549	27.2037	28.6786	72.1059	59.7008	554	535	602	611
35.9594	29.6655	41.2609	49.7167	22.8728	15.1141	96.5414	66.2141	431	421	647	720
11.5601	13.304	38.646	41.9649	21.1396	28.7598	72.9102	170.991	515	513	755	598
44.1832	16.7721	14.6154	111.68	11.5936	35.4038	151.164	29.9434	358	522	541	528
18.8214	43.9427	20.8913	81.6572	27.2765	28.8742	102.94	156.996	700	474	624	648
32.1455	14.9884	43.7433	15.2073	15.3142	7.52789	93.2093	106.33	558	449	739	689
56.9777	18.6284	40.1805	44.7766	12.8089	10.9545	46.2407	48.7909	558	600	683	557
15.9765	16.7439	23.9951	158.456	3.19611	23.3472	48.8696	91.8033	522	483	607	575
8.21739	29.4715	47.1372	254.484	16.1675	23.8525	173.837	36.3442	541	501	563	687
19.0294	26.8219	20.0959	30.6653	17.5977	24.7259	40.0817	68.7608	516	531	641	599
12.0276	12.0748	27.6494	48.9908	49.7958	28.8338	80.8687	114.349	502	612	679	775
15.0162	34.7343	59.8541	12.1073	16.3523	9.79449	63.402	128.609	477	494	582	441
14.2044	18.6413	18.6144	136.817	17.8067	17.7893	88.6718	130.121	508	518	666	773
14.5977	16.947	34.6501	111.35	10.8847	31.1951	19.4928	66.9446	524	465	556	578
30.7096	87.9474	138.321	76.8183	18.8622	19.7144	100.594	37.9954	561	410	532	661
12.3109	13.4536	17.7224	91.9399	25.1417	25.9703	127.067	117.453	434	547	640	477
13.7787	18.6125	218.294	48.4086	14.5867	17.9265	55.1611	24.5909	497	550	627	584
22.0307	21.458	84.5049	22.8768	10.9074	53.143	115.662	40.6249	535	274	625	809
60.0647	43.0979	46.0109	77.4166	19.4994	23.332	114.455	57.1074	487	530	607	626
16.2192	20.8778	49.1311	111.618	15.6042	17.1174	134.055	158.415	500	575	603	657
26.9535	25.982	26.279	23.0594	28.4006	18.4231	82.5886	53.3158	555	646	647	645
22.6135	20.882	39.3258	168.822	59.7826	21.6458	59.4936	144.905	474	495	720	596
19.016	46.7678	51.4505	58.6493	17.1539	10.4985	149.812	26.4911	425	523	464	757
15.4248	18.77	60.2368	64.5769	3.78411	34.6025	28.5851	26.7093	534	570	626	636
11.5944	21.8792	24.6642	97.545	12.5329	18.0724	16.1828	96.8746	567	396	534	609
20.5814	21.3319	70.6387	184.249	13.0128	24.5111	120.46	186.743	538	611	566	601
10.1812	22.3406	55.4833	116.962	29.2867	12.5633	55.8727	77.0506	377	522	651	656
21.8142	13.961	32.2423	58.3705	26.258	15.643	112.387	118.008	528	551	516	721
16.8481	17.9321	45.776	166.018	24.4969	33.1028	24.0199	49.7987	591	473	614	665
20.2747	17.8991	42.2633	35.956	17.3783	33.5029	172.455	142.653	519	413	598	680
15.0229	42.541	67.4626	108.092	14.8571	17.5225	31.5904	317.033	490	534	608	607
25.2517	19.2307	110.827	124.933	11.4956	65.8237	26.1915	116.348	528	574	677	656
13.6138	17.7676	57.212	162.046	11.6935	16.4254	54.7075	96.543	558	660	613	649
15.2455	16.835	62.5992	214.637	13.434	30.7911	121.849	246.815	652	518	565	687
29.5031	20.072	143.972	31.1284	27.3257	10.7774	113.271	40.9927	612	501	485	688
19.9183	18.0977	331.428	158.498	25.343	16.7326	17.3612	12.199	606	637	577	781
10.0609	21.1335	55.5608	51.8888	20.212	28.8661	89.7758	66.1754	590	474	540	739
26.9962	65.7828	100.822	66.2561	7.38877	23.3958	62.5807	75.7068	547	458	510	724
21.42	18.585	46.0634	23.681	11.2279	3.4587	71.3863	23.1081	542	439	568	588
25.1474	21.3192	18.4752	81.1006	6.31523	28.8977	116.32	55.9542	519	589	526	619
10.3512	19.039	38.68	57.3968	21.1469	6.15969	41.0123	79.7793	554	601	636	677
14.4822	24.7425	25.4938	63.2478	13.6064	9.81584	68.2636	133.004	490	519	748	713
13.2412	13.4711	33.1738	63.7631	25.7038	14.1955	69.4176	87.3063	476	489	777	506
7.40446	37.8037	85.7535	55.7352	18.7617	18.8737	40.9512	78.1242	507	574	586	689
30.6095	20.6775	87.3903	15.292	17.172	23.8183	50.7398	17.1946	511	522	667	668
16.9698	25.1704	38.6465	101.527	12.1144	15.6598	99.7555	84.1831	605	464	606	589
18.6445	43.7853	76.7701	78.0772	11.8138	28.0765	77.8264	82.9634	518	550	570	470
46.685	20.3589	79.7451	112.156	16.6139	13.8744	70.6953	253.029	529	521	564	632
17.3603	35.0008	79.9583	151.374	17.8832	17.4094	94.7356	209.935	559	467	529	781
9.51883	17.8688	36.3782	98.0636	7.15263	22.2741	105.751	101.856	546	521	534	673
19.9714	18.2927	21.8689	15.2976	17.813	15.3239	70.273	174.715	484	531	707	785
22.3039	5.79451	62.1079	190.622	20.0824	14.5661	52.9655	26.2019	566	507	581	577
31.1011	27.191	178.983	200.301	21.3668	11.995	56.9562	84.2008	482	508	585	594
26.6053	20.28	35.1441	168.557	18.3246	23.9046	59.3094	155.701	531	562	630	684
40.1797	8.62831	61.1401	104.719	21.3801	11.5538	57.8322	51.0542	615	534	693	603
18.6605	18.3153	93.281	81.8018	21.7654	25.2077	25.0543	76.51	436	540	634	729
26.2222	11.9728	28.5721	24.4256	20.272	19.823	64.7697	175.093	540	570	675	760
11.1362	32.6438	13.5123	222.135	23.1698	23.3496	36.3241	165.804	454	500	579	668
17.0222	18.1734	16.2431	105.907	37.8097	6.95131	91.5614	180.573	467	588	553	618
18.6666	22.1008	32.5366	67.4411	14.3101	27.8576	82.5622	175.761	547	587	566	520
11.7069	5.42694	78.4682	62.8877	22.5039	73.7745	53.0285	32.6447	573	615	543	727
24.7153	20.8708	62.3434	28.8304	20.3783	36.831	27.7063	90.6172	540	539	544	674
20.137	21.0438	25.5546	125.405	13.1139	5.21752	28.6897	33.3322	547	550	742	624
29.9613	14.2195	20.3613	81.9461	18.0242	21.7734	47.2993	153.088	514	437	705	764
11.2692	12.5695	69.7187	113.097	11.5261	26.6226	51.3288	128.034	564	532	749	733
11.1331	38.6462	95.3958	111.555	26.5911	22.0662	99.5961	9.46367	476	529	588	730
17.3563	19.7453	49.9123	123.927	12.8622	35.9182	136.475	53.2714	481	512	755	642
17.862	36.9232	22.89	68.7726	18.4945	31.0514	98.6417	61.1644	543	588	455	726
20.3186	26.0108	81.5591	58.2677	28.4761	20.3043	16.264	82.875	553	489	666	546
18.1494	18.8057	163.782	87.1318	16.3092	8.03428	27.821	70.5003	397	561	580	641
25.374	14.0657	21.3292	121.848	24.6106	23.0046	100.081	45.757	497	603	653	684
39.4068	19.5573	56.1732	119.256	42.3143	42.3493	66.5013	383.12	696	506	668	580
23.4522	46.7726	135.009	81.1567	32.3971	19.4338	90.5032	131.971	470	523	528	633
12.3133	32.8591	144.064	28.1914	44.6926	35.224	9.08581	108.172	526	671	661	818
15.4589	32.2834	8.37187	29.3162	17.1941	36.8284	43.6657	115.932	445	422	520	573
14.9989	37.7308	185.15	46.5991	14.4499	24.2143	75.9456	78.0229	444	537	612	612
14.7642	43.9234	100.12	92.6839	9.61643	21.4539	90.6561	68.2908	603	566	510	541
40.9977	64.4953	51.8081	80.7694	20.0504	17.9442	102.228	82.0539	516	565	621	720
17.8328	22.6711	45.9095	140.426	7.73741	22.4124	29.5689	82.1463	575	461	787	623
18.9015	26.193	43.2542	111.067	15.2463	23.5067	25.3681	67.0464	428	555	552	514
25.623	15.4966	87.6331	29.8502	29.5374	21.0698	33.5339	162.596	437	573	618	535
18.8392	23.2381	18.8917	28.858	6.11473	10.0617	15.0086	131.912	553	522	585	666
22.549	12.1594	77.7271	74.9776	28.6866	12.4962	62.7028	185.826	550	441	621	684
24.3876	18.3929	22.2877	96.8216	14.0461	22.551	41.1598	44.6545	562	650	535	534
13.467	38.7605	47.2922	23.2998	16.3009	23.074	58.7193	93.0757	508	414	605	619
25.4702	22.2771	81.2317	78.3358	20.9434	19.0641	194.019	90.2898	502	553	585	612
16.8487	12.0976	23.8475	153.117	9.05366	11.1193	63.1209	43.5719	566	581	542	632
25.0796	15.8021	68.7645	160.585	20.3987	17.5658	29.3937	96.3898	473	455	766	685
15.3053	28.8195	27.6451	44.8318	36.83	21.6665	62.9407	116.538	526	616	606	739
22.6249	12.8992	29.5497	160.466	20.1012	24.2274	100.496	113.29	387	604	599	625
14.1953	21.818	17.5953	33.6566	23.8022	30.6848	86.4151	42.7973	562	520	696	781
18.0777	11.2806	42.0468	202.571	19.3793	13.3321	71.5477	34.4304	441	643	552	664
9.90894	22.8868	40.9464	57.2547	20.4745	25.6907	88.3749	68.3735	674	668	674	732
27.4536	19.2671	27.5067	24.6869	21.138	8.80828	15.0664	57.679	427	434	726	677
19.7438	29.9204	99.9678	57.3333	16.886	24.848	158.554	72.2117	514	466	728	762
17.125	15.5723	196.344	40.3254	24.3687	7.64059	79.4933	134.611	453	510	492	654
27.9966	13.2675	41.9224	26.0087	16.0539	14.0708	48.7678	118.308	483	523	548	714
27.1495	16.3497	81.813	65.2762	10.6789	12.1205	89.8437	41.0708	509	497	614	535
41.0424	18.6734	81.3917	123.903	27.4993	12.3589	83.8268	103.66	416	480	583	648
11.4916	20.6951	13.4028	49.703	10.1553	14.8343	147.482	91.9104	583	569	532	781
12.1337	21.0333	28.3272	37.5552	8.39072	18.913	38.7856	70.4173	507	498	611	783
12.0354	13.9388	26.7245	86.499	10.3988	10.5407	78.8601	40.7021	570	551	582	715
10.9817	19.003	20.0807	260.915	10.2591	41.4256	171.468	125.753	606	592	777	617
3.92727	20.7217	38.1756	102.999	33.2701	12.3973	24.166	90.6373	528	532	581	601
24.5103	19.5549	7.68403	43.5312	26.094	22.3043	69.7107	153.13	508	614	612	632
21.636	62.9312	61.9574	90.8805	7.33037	13.204	83.5022	180.671	453	555	638	576
8.02937	26.9462	101.447	119.66	33.6202	34.8288	97.329	89.3768	508	496	683	665
1.7222	16.0334	89.7833	106.329	17.1696	40.439	63.8954	93.7753	534	437	593	638
30.6928	21.8245	116.049	34.2925	18.0636	13.0375	94.887	89.5519	552	497	529	637
16.4413	51.5066	17.8206	117.723	18.525	21.3484	47.3284	84.4628	495	632	646	609
23.6038	6.95234	53.4518	120.811	6.11118	14.1474	75.8203	250.359	464	495	812	666
31.5384	17.4489	43.9553	50.3388	12.4371	19.66	17.0982	134.01	627	530	652	786
16.2121	25.6039	284.866	43.9308	17.3776	25.0829	128.118	44.1229	550	548	581	665
8.35689	12.0276	50.8956	233.3	16.4912	16.1295	53.8755	103.141	475	426	634	725
18.5363	17.8736	81.618	21.545	21.2215	11.2951	27.6038	108.627	497	455	653	646
38.9853	40.4525	64.962	48.4979	17.6907	31.3269	103.93	112.434	541	528	576	761
23.2809	27.6685	44.147	153.53	8.22702	20.7636	102.045	25.1713	446	531	558	761
23.5023	16.2149	95.442	97.8175	14.8524	9.00108	27.3316	60.1236	491	553	650	649
18.407	8.49609	40.1357	112.818	10.4975	23.6276	92.4219	135.176	494	517	652	645
21.3913	29.9668	30.724	94.3763	27.9512	97.2932	51.6857	120.118	475	436	563	630
22.3575	16.0156	18.5105	58.4534	31.9059	22.9008	81.8626	50.4071	480	548	508	713
81.5701	18.0905	80.7672	214.653	24.9972	22.8668	99.6845	32.4177	611	467	567	577
23.3513	15.9353	29.9978	46.1144	14.8099	23.0654	93.0485	151.689	480	448	558	758
16.9652	26.6095	49.8355	249.928	25.062	15.7114	35.5621	73.2522	484	488	624	726
28.8437	28.8713	82.9039	103.124	16.7209	17.6407	91.3336	88.7211	533	502	642	599
28.6977	14.6374	27.4994	65.1529	11.0769	30.6466	83.1416	152.195	482	573	788	651
30.3299	18.1017	36.555	27.1703	21.1174	22.802	106.792	79.366	493	475	586	536
10.8808	33.6598	67.7823	104.991	18.7279	33.9927	106.335	159.124	517	590	604	678
47.2879	13.8897	61.4079	377.995	19.3915	3.25049	38.7535	52.5249	444	281	633	664
13.8941	17.2566	75.6501	69.6828	23.5935	20.3685	29.5456	164.354	489	599	580	586
23.4668	15.4068	128.094	125.161	18.6265	18.3219	119.079	73.5645	534	581	662	612
15.6722	21.6156	54.5838	123.756	23.14	6.95862	57.9344	131.31	546	597	632	728
23.3795	19.0002	27.0941	217.841	18.9396	9.40714	59.5375	134.608	572	511	574	495
10.7618	29.8562	65.8256	217.562	19.8664	26.2585	110.628	112.88	418	483	483	663
11.9417	24.6289	10.8253	52.5843	17.3151	27.7081	72.2809	111.433	596	561	675	623
20.5064	23.6672	19.7021	54.6534	17.4732	33.0594	49.0226	62.5737	598	467	643	699
7.06138	29.6764	25.9541	120.426	13.3312	21.5544	28.8386	26.6675	418	592	653	611
14.9156	18.6889	20.1762	43.7723	12.8917	26.7918	79.4553	60.6371	434	418	716	564
29.8466	23.32	117.742	150.433	27.887	22.4998	66.4014	102.152	553	499	583	628
14.8046	22.9403	109.326	226.651	8.13986	46.6796	63.9846	68.5042	546	463	562	650
20.6232	26.4004	50.5212	87.3088	18.2257	29.8845	49.1048	213.687	531	480	605	721
12.3086	11.2204	26.9852	55.2222	21.0331	24.2929	48.1745	187.907	468	593	621	701
22.1402	22.5923	81.114	114.089	20.7043	18.2372	55.658	20.3434	549	480	562	621
13.7375	13.0968	23.223	235.177	24.8806	27.2415	70.5875	105.363	556	598	629	656
25.2547	23.9156	71.4106	31.723	13.6726	18.1441	92.4696	155.637	457	564	719	558
27.4756	18.7083	23.1753	15.65	20.6841	16.2358	35.8391	124.649	548	596	662	759
20.4009	16.291	48.6669	157.385	29.349	22.6345	46.6635	349.493	488	544	831	556
19.2125	19.1241	44.134	19.9303	29.4231	9.31283	81.4405	92.8497	496	555	610	611
39.3493	18.6179	174.598	157.001	27.0539	41.0919	88.3061	121.73	616	475	563	597
12.7441	25.6039	30.1156	88.4883	22.095	16.5858	131.383	88.0889	492	578	456	793
9.96903	38.4849	81.3757	211.738	11.4886	6.93659	40.3562	77.6886	519	594	555	729
10.7827	14.2265	24.4476	49.2717	27.5944	1.44314	136.043	128.57	529	543	593	642
48.3064	11.3716	47.2008	36.6892	15.0073	17.2399	19.6985	40.9687	553	521	652	774
30.9604	28.0883	7.62831	81.9191	11.1393	24.2475	137.579	69.6621	481	491	783	691
18.4501	33.8248	66.9607	25.8013	34.1157	10.449	223.315	260.441	444	543	643	659
17.7758	23.6394	16.3188	83.4773	6.19079	11.7041	203.342	92.4569	514	611	584	654
12.4108	15.8846	31.6742	101.897	21.1087	19.526	173.278	129.474	548	548	623	648
27.5217	7.23458	54.83	166.026	20.0707	17.836	59.4361	72.5212	559	446	565	541
23.8522	40.188	18.5576	23.7233	15.9224	27.5211	86.7042	154.189	495	548	744	642
7.91077	22.8179	37.8486	132.389	23.6545	25.5094	17.9656	29.0539	517	579	568	582
7.59595	21.6402	20.6525	25.4668	26.9754	14.7503	80.5259	84.6311	359	659	567	695
9.52038	25.1456	165.605	47.6852	16.5953	9.46841	99.6844	168.087	450	603	562	630
22.2911	19.2009	24.7108	173.049	10.4212	12.4888	65.2815	73.1218	473	465	587	706
58.722	22.7122	25.6313	22.7467	19.6916	28.37	83.5291	163.792	565	415	667	616
15.446	16.0394	70.5294	168.332	13.8096	11.8503	80.6342	127.71	476	608	521	599
20.2345	24.0404	41.4021	87.1936	15.9045	30.1813	118.19	52.0634	473	552	708	650
25.3172	31.903	32.8024	42.0761	4.99459	25.5295	154.688	134.828	473	525	654	764
22.2748	23.4202	48.9879	144.686	29.1128	24.7594	45.0111	77.66	529	615	577	616
8.36297	19.2316	70.3723	258.823	18.3862	15.737	56.8875	93.7519	492	549	630	604
11.5477	25.834	81.6505	104.674	22.2021	25.2025	93.3726	200.756	387	504	564	725
21.1461	24.6301	22.9335	27.2415	2.00733	11.7671	171.174	209.366	550	491	709	796
18.5823	53.9217	67.8782	83.2916	12.9255	12.0449	244.445	112.314	538	534	661	713
10.6084	7.58241	18.4103	160.369	14.7619	23.2494	56.9928	106.794	578	460	627	669
18.7514	33.0406	24.6955	197.883	7.19105	13.4844	29.2452	82.8856	488	449	724	581
18.1375	16.8399	58.4816	105.162	30.5866	20.3312	178.437	90.9038	487	365	724	671
20.2843	38.2405	73.2622	30.6242	12.0203	19.8605	149.619	46.7337	579	535	681	650
16.3308	18.5829	19.6562	20.2463	19.1327	21.7524	78.1729	125.399	470	558	577	722
9.48216	28.4984	36.1412	99.3508	17.0168	0.874363	37.1895	128.789	605	524	535	566
10.157	19.2931	43.1515	22.1318	10.7179	17.1352	106.646	78.3475	399	434	611	640
17.6126	29.8108	47.1881	20.7896	8.62589	10.2635	61.9195	90.7675	588	510	604	710
38.2851	30.5142	113.785	107.318	11.1618	12.6811	73.6358	134.095	424	493	605	745
18.7734	14.9223	54.3479	36.2932	31.5461	10.4113	40.8827	70.7951	533	525	638	582
16.2472	19.6183	34.0262	94.7243	20.6263	17.5515	27.7351	183.019	451	561	755	790
21.5858	9.53685	17.8032	87.4193	10.1313	25.8271	73.1587	37.3207	560	582	663	700
12.178	11.0973	110.114	252.063	9.96699	19.4211	64.1345	43.7276	466	462	664	743
20.9902	12.6551	19.3815	210.115	27.1737	22.3988	111.927	90.8863	485	620	489	596
56.8568	50.0038	28.0273	107.485	16.9176	8.35111	66.9655	36.3475	485	503	583	656
25.5284	12.8634	104.045	90.4906	15.6206	10.0626	48.467	223.168	450	619	582	690
20.7557	9.82734	65.0773	167.319	14.0668	18.4492	132.824	93.6484	518	483	528	549
26.9474	49.3249	22.2245	45.166	50.3218	26.3914	67.5461	58.9977	457	430	509	583
18.7259	20.3907	28.282	216.272	9.7242	32.3831	97.9055	20.5893	532	524	516	728
18.7141	15.7142	29.5679	49.8012	12.1575	44.0636	83.0246	79.2797	503	636	609	685
23.3275	24.7995	76.3175	46.4993	15.9681	11.6077	77.6242	161.756	499	581	562	595
17.8867	14.5905	89.3816	112.07	14.1559	22.5605	133.607	105.68	493	491	566	622
20.3229	28.9947	16.1816	46.8792	20.5233	15.0156	35.9501	125.865	589	617	483	580
34.3561	16.1246	15.4117	308.5	18.6502	24.6063	178.782	44.918	463	516	671	508
13.3144	13.3555	20.7809	186.16	18.5887	8.04429	194.162	138.856	562	563	641	575
21.3459	15.1019	41.6184	100.538	39.4607	41.7862	115.679	188.784	575	563	569	525
37.5355	18.2982	48.4297	139.04	16.9162	22.9559	73.429	62.1562	509	637	657	608
25.7397	20.9411	22.7367	92.3914	20.1247	20.0658	160.873	71.1474	521	465	581	516
19.9244	36.2515	16.9436	153.88	36.42	9.24648	85.5042	85.6115	524	472	667	790
57.5912	16.8997	81.275	86.9679	35.1949	23.4203	22.5373	115.342	488	509	545	728
10.2012	19.5638	50.2041	30.1432	10.8395	21.7339	122.126	67.0657	412	530	678	588
14.6296	21.2786	24.4456	116.181	28.5448	22.1989	61.0183	90.7454	558	566	773	610
11.3627	45.3514	71.6227	72.3444	13.9621	14.1581	75.4111	125.933	608	510	657	616
13.9945	16.6443	48.4829	150.674	16.412	20.4546	65.7128	114.8	426	642	715	664
22.5446	25.42	124.862	25.2757	20.2772	18.1224	163.247	98.159	482	495	469	632
5.90417	12.9561	59.1233	158.62	34.9585	20.7508	71.0648	25.5591	601	501	531	651
26.1733	11.6257	17.1066	122.393	9.30416	2.50888	157.313	89.6273	480	584	554	723
16.066	11.456	95.8477	104.643	21.6201	23.3671	71.6147	28.899	603	481	546	620
15.2775	16.5619	66.664	144.02	36.5067	27.4161	77.6492	180.629	484	520	637	638
26.9759	15.2665	93.476	32.6568	10.1902	15.6168	69.4049	137.929	598	469	559	681
22.2467	22.9645	30.164	148.455	14.9516	31.204	60.9683	406.363	592	590	661	521
17.8028	40.9629	32.2027	39.0815	21.9168	14.2446	71.7303	34.4113	502	489	686	548
57.4154	18.3231	22.609	95.5896	35.9682	13.0479	101.677	111.496	499	631	486	648
42.6314	19.0948	36.0831	20.1216	27.2516	48.793	81.8893	41.4967	464	563	558	716
21.9234	17.2507	92.0697	93.8758	14.1986	25.0814	33.3377	81.1555	481	554	586	670
7.63093	22.3663	21.3005	138.143	52.0681	17.2258	140.784	81.8665	530	510	548	811
16.8488	10.7593	15.4145	81.3434	3.48107	16.7894	46.4997	128.864	588	465	713	539
20.5729	17.048	161.156	47.3402	18.0581	19.0476	17.7753	63.8878	497	445	530	615
7.99783	20.3529	95.4435	68.0991	13.8553	25.2542	114.418	143.457	489	587	530	832
21.1117	18.3603	84.8464	74.4812	11.5357	34.5303	53.4364	140.062	545	506	477	655
17.081	24.3048	153.571	174.332	28.4144	57.0819	20.3353	106.966	539	431	777	610
14.8887	13.0545	92.5105	16.8181	24.6914	12.8628	65.1602	85.6687	480	461	707	713
30.7766	13.1381	59.6408	43.1149	10.3251	15.4172	87.9508	97.6593	517	548	617	587
14.0188	16.6911	43.7691	66.7101	19.1885	16.4004	36.4078	47.3674	620	588	582	682
24.2332	16.7679	48.2153	40.1058	28.2804	33.3235	21.2222	97.7666	466	533	709	648
11.9708	19.6115	42.0583	129.494	16.3179	13.6379	61.4232	167.823	432	493	567	605
27.1699	19.3662	89.2197	84.5584	16.5939	26.5539	61.5238	70.2565	530	445	531	717
7.09208	17.3668	30.3837	67.354	19.7808	22.1707	131.909	154.211	570	540	642	648
16.9957	24.3228	34.5217	45.5914	44.053	57.8419	81.7337	147.722	545	530	595	604
10.4308	16.5967	53.19	161.199	12.8989	16.3904	65.1537	174.898	531	611	579	573
12.0744	47.068	41.8772	38.5648	23.0625	11.1942	146.284	93.5885	661	436	775	719
44.0844	29.4046	19.3278	63.0977	37.9205	15.9398	125.647	96.4055	480	451	630	586
17.4995	18.9595	49.1934	160.203	12.5521	24.6637	40.54	198.04	491	500	587	664
14.8524	19.3245	93.2599	117.658	20.4396	20.0844	39.9141	38.3484	495	600	601	682
9.74807	21.0715	162.542	39.955	30.8724	22.4845	129.707	92.8764	563	524	478	603
100.055	29.8299	16.4449	76.071	25.5052	12.4787	76.924	158.545	542	542	722	673
28.2118	30.842	27.354	75.6825	25.8976	20.3068	120.035	82.6478	532	463	595	598
16.4931	54.7066	19.6103	115.871	17.7175	35.1916	76.8416	95.0974	589	517	719	603
29.0381	9.76924	25.8662	95.3905	14.4964	12.1481	78.9544	143.545	513	651	580	695
59.4866	8.52873	127.348	68.0532	11.3224	18.1015	67.8821	107.129	595	586	632	578
23.3334	21.8555	71.3909	70.2967	24.8387	20.8644	63.5952	68.4352	634	511	513	738
24.1465	13.0303	23.2045	184.164	14.9748	12.7851	71.4892	60.4066	421	483	715	657
14.0457	23.0561	33.8335	77.3607	29.2433	19.1514	16.1317	54.136	570	520	551	733
19.4319	22.9618	29.5518	16.9059	15.3055	13.102	63.7901	160.285	572	445	680	705
28.4099	20.964	87.6387	318.405	26.3008	23.8109	34.2403	122.176	454	587	575	747
9.71059	31.6783	42.8236	27.3439	17.2189	22.7812	118.891	47.8787	483	606	549	494
20.8504	28.5663	62.0764	41.6377	12.7219	22.063	66.9282	65.1169	476	543	769	731
46.51	22.8461	68.7082	84.5628	15.61	15.6564	78.8637	32.9044	678	529	473	632
15.57	27.1395	16.5276	130.704	16.6685	15.9001	58.6864	68.2291	451	482	585	796
26.3689	16.147	22.3848	104.976	15.8292	28.8411	108.671	132.978	506	524	565	610
4.81283	18.1725	26.7242	110.805	14.8993	37.1341	157.735	133.177	642	469	711	599
15.6126	20.0916	161.365	138.659	11.7536	37.2083	200.909	150.179	455	546	638	638
15.6269	27.0695	78.7794	79.967	15.2086	18.2183	73.0687	192.707	595	532	602	547
22.0998	20.2332	78.6987	53.2929	16.5153	55.4697	58.6736	122.782	619	511	669	636
14.533	26.9704	89.5203	207.424	16.2959	15.2442	46.4473	70.1607	619	496	607	654
16.0343	14.2639	14.7777	92.904	24.6502	8.45894	67.975	159.321	566	421	526	715
36.1638	18.6737	11.7458	92.8234	16.874	15.1352	81.5356	159.166	503	506	568	444
13.0013	60.721	37.0446	25.1546	18.4976	11.2888	23.2375	110.937	523	478	503	542
23.5036	19.9612	37.3064	75.8572	51.8685	20.9624	96.9549	72.6059	666	464	598	700
36.844	43.4869	23.946	133.099	8.96679	12.8256	47.4962	221.068	498	452	517	663
32.2618	14.311	86.859	36.0792	25.3559	14.888	90.9074	17.7723	537	593	555	656
10.4598	37.0292	26.1666	47.9332	35.9856	21.6172	24.2072	161.731	527	539	658	643
13.5682	40.3459	102.872	93.2985	30.8902	27.8095	67.1277	95.6932	581	559	370	750
35.9213	12.4006	57.7174	49.9879	30.8155	12.432	221.529	27.8031	472	510	610	565
8.46682	22.2398	53.6501	17.2326	29.8143	23.1927	62.3594	97.3975	571	587	626	673
22.8506	45.5266	19.8616	87.5388	54.0455	6.88593	45.5447	118.525	508	577	594	595
16.7219	8.70015	106.623	130.677	26.1187	42.993	83.9315	76.3035	546	544	702	732
13.6267	14.4919	26.6033	58.5844	18.946	14.7889	59.6639	34.5856	496	505	655	669
18.827	22.677	80.6697	135.619	26.0148	24.4182	95.9685	119.71	544	555	637	765
24.7123	16.7662	18.5731	52.3243	27.0336	21.4615	62.3512	39.3549	472	525	410	700
31.5772	25.6989	136.594	115.096	11.331	10.8182	58.4136	175.419	518	469	568	611
14.1717	26.7116	37.1632	121.098	23.2114	20.8893	78.2839	49.8864	457	436	511	765
12.3375	17.3031	34.7663	126.574	24.2503	23.1316	96.0706	29.0729	488	602	597	616
29.6188	21.0365	29.1884	100.06	11.6759	20.4858	61.4828	158.4	308	644	618	621
15.6515	23.0889	31.2038	76.3573	22.2594	22.2447	84.3091	90.4365	721	417	609	490
14.2364	89.9388	135.635	100.51	11.9563	15.4427	210.447	57.6333	530	407	618	682
35.0866	22.544	32.231	206.236	20.3801	23.3848	77.7629	55.4719	473	536	555	668
26.2791	10.8612	79.4254	123.762	16.7972	17.4813	158.951	130.543	514	456	616	715
21.1854	15.9637	108.026	80.1155	14.9371	20.7707	53.3828	76.0547	481	519	615	731
18.2586	63.6537	58.2267	80.2354	15.0967	34.9567	88.0976	161.116	490	578	526	645
14.1304	16.2268	84.8205	181.826	21.5786	17.4535	50.2953	88.6924	512	467	516	712
6.55765	13.3183	83.1966	112.961	7.23902	35.8206	51.5903	142.674	513	439	597	806
21.2084	16.1503	38.1422	212.793	21.5495	37.5969	62.8053	112.591	622	432	486	699
12.9742	13.4974	20.0002	193.611	23.0687	5.44969	137.545	108.585	670	457	625	622
16.2049	23.1314	64.2209	112.352	29.9183	31.7756	83.4901	32.9532	464	517	549	583
13.1903	27.0249	54.866	107.238	15.1367	23.0052	86.6219	66.4043	533	551	690	592
14.3687	25.6457	29.4263	264.909	19.8365	13.3839	113.916	54.5437	604	549	703	647
12.6156	12.5178	69.2978	223.97	17.9929	22.2831	46.333	75.5761	437	548	626	628
16.3312	31.3214	19.4041	71.4163	24.6703	3.5512	46.9599	145.214	585	477	695	663
12.1951	14.0047	59.5577	38.313	19.6383	5.51207	67.7623	102.955	542	513	566	647
16.4494	2.70396	272.554	16.8455	24.3527	20.8276	74.72	38.6783	482	489	478	570
7.6713	41.3242	27.7239	22.9172	11.4664	12.669	81.7745	167.26	496	477	714	758
17.8283	24.0645	31.5661	75.5051	18.7586	8.67219	88.8266	108.465	444	524	574	618
21.807	18.0887	31.5778	69.5705	30.4675	29.1791	53.3858	83.6862	479	463	564	738
23.604	14.3849	56.9017	40.5938	33.8336	24.4953	89.7948	53.4095	476	607	577	586
14.916	19.473	49.4377	147.697	17.6606	21.7936	78.2255	41.299	505	530	602	582
46.9441	17.9802	43.8088	71.2891	18.2793	22.4763	68.0373	320.642	497	740	640	517
18.5867	28.8811	16.875	27.3197	11.2553	37.8101	51.1398	84.1613	474	564	523	668
13.7897	14.0455	22.744	78.8026	28.3234	15.6549	13.5238	221.4	470	615	620	618
33.1013	34.3699	56.2258	46.4039	22.6881	30.7476	64.4786	93.5163	393	579	704	756
27.3665	12.3483	7.07534	73.8822	20.06	18.143	320.823	106.197	589	593	728	625
18.9862	18.9485	176.558	24.5553	16.4794	10.8697	26.3998	61.2381	604	425	577	655
19.2125	22.0665	60.6196	51.0004	18.3558	15.9812	36.4028	24.3207	620	500	627	685
24.4329	36.415	77.4846	490.108	15.2906	11.4858	56.2015	45.0003	523	535	615	606
29.5072	17.6687	15.6535	92.2484	17.1845	21.4017	71.4302	80.6494	455	531	529	682
17.1711	11.4136	63.7603	84.6178	25.8805	11.2643	194.874	100.051	530	546	644	707
20.0743	22.5267	19.8148	171.371	22.1469	25.1565	45.3822	240.194	577	527	552	671
21.4514	15.4017	45.3319	40.4839	34.1566	9.94462	154.385	44.0518	468	512	586	563
17.6309	30.7937	33.7249	445.236	31.9719	11.9157	106.079	18.2397	597	558	665	700
17.4417	22.2075	102.746	160.2	59.4652	25.651	84.3071	88.5476	438	367	683	682
16.9233	29.6687	16.5835	145.6	-5.20347	57.4503	125.58	69.7497	428	558	563	796
11.06	13.6306	122.829	153.285	17.6372	12.1326	85.6889	100.125	516	523	614	650
23.4119	27.4945	13.363	114.408	35.7545	13.6339	121.047	26.2477	533	633	520	776
9.1035	14.0701	18.2755	84.3364	16.9744	16.8717	47.7131	55.9679	500	340	698	728
53.5977	15.0215	19.2842	42.6251	11.86	26.7719	59.4065	67.6668	488	522	475	672
19.2795	25.1728	37.039	359.452	9.44341	19.7414	50.2723	60.3458	577	618	640	766
13.4893	17.5015	24.6742	54.6713	5.80147	19.3394	93.7101	34.9793	560	504	574	689
16.3037	22.8075	48.2519	90.389	15.2063	30.1271	128.728	62.6451	549	551	504	646
8.06068	29.4329	45.1977	70.4361	31.1935	20.2643	27.232	70.2998	451	411	611	696
39.7782	23.4389	62.6302	87.2026	18.3632	20.0039	97.2139	64.1407	514	549	586	736
12.9109	15.0172	121.301	191.38	22.7981	35.4669	58.9883	121.361	448	533	568	604
13.1603	18.3171	92.7083	88.8558	29.1706	6.69821	88.2181	123.904	502	468	601	650
21.225	20.157	29.5732	81.6438	22.5905	31.7535	74.9991	69.2954	563	508	601	624
25.3476	14.5393	161.21	205.017	12.327	15.6344	83.4927	105.693	518	521	586	569
47.3778	14.1269	100.077	31.0775	15.0835	22.7053	150.358	199.297	569	584	581	760
26.529	32.4569	50.2126	30.7121	18.9797	31.4577	40.2379	117.684	528	634	572	487
16.439	34.7501	57.5257	66.9138	12.9128	10.378	20.013	38.4887	559	539	483	689
21.9844	22.2811	25.9218	96.1196	29.0402	14.1856	65.9669	165.955	510	439	605	675
18.7441	21.3278	39.6139	44.2839	29.7966	11.2176	165.816	49.5032	427	529	569	707
11.3652	23.3584	16.6682	81.8297	24.4568	13.0634	53.0039	120.091	566	394	678	526
48.447	10.4768	64.5721	152.885	20.3882	9.79562	83.9609	94.572	522	580	604	683
11.4851	16.6335	60.8293	85.3517	26.3213	20.8721	51.3289	109.382	574	560	519	564
12.9155	18.8529	11.7969	150.944	37.3915	17.8062	31.7668	44.1981	518	396	660	592
13.8611	12.0701	23.1483	190.148	15.5448	60.5002	23.1615	37.8809	522	531	655	520
15.2124	24.9543	33.3304	91.4465	48.4276	45.3658	107.853	32.9557	576	492	666	580
17.2608	25.9582	103.377	53.2023	9.64905	26.2958	29.6814	99.0388	446	534	602	738
26.2105	31.9483	31.0959	137.645	26.6766	17.8028	89.6066	20.6974	464	597	523	750
13.0851	23.0705	47.3122	29.3932	16.0839	19.1196	92.2225	133.371	519	530	675	778
14.1449	15.2844	176.743	57.7574	13.555	16.6672	43.1381	48.8349	574	457	516	575
56.4183	37.6443	19.7544	102.366	6.31936	18.1889	81.2501	36.8243	488	457	510	647
17.8362	40.7582	94.3578	277.989	8.82764	30.7669	118.541	74.0244	541	536	611	772
25.6151	11.7173	95.823	293.115	-1.86373	17.0175	41.8797	65.9014	495	442	607	593
20.959	26.4188	54.927	152.775	14.5321	13.4733	72.6367	45.2337	578	486	568	655
37.3955	11.716	33.2871	32.4999	10.8461	8.77603	105.424	114.674	489	545	541	517
20.0958	27.4363	158.126	86.5693	18.0639	26.9447	20.228	146.818	666	469	508	747
19.4518	15.4503	17.3713	127.375	19.8375	15.8	183.351	157.474	530	517	635	649
26.1726	16.1092	49.0887	22.3376	19.163	20.3036	139.723	94.3232	625	547	672	585
20.1431	29.5047	36.6616	173.678	39.293	29.2448	50.1722	90.6813	408	544	554	747
26.7473	37.8769	32.7263	48.4966	18.9833	35.7012	42.9292	164.69	590	594	680	600
23.4022	22.4458	82.1401	75.4836	15.1834	11.53	57.2104	41.4424	513	509	524	662
50.0904	10.2128	47.2113	91.7371	17.7183	21.9054	112.349	70.1833	480	527	520	611
15.789	34.0552	33.2365	79.8074	8.54396	25.4984	124.717	87.2816	431	481	751	717
15.5584	13.1955	115.228	48.6346	18.0784	17.2103	46.0039	258.237	470	407	578	564
14.0196	46.9304	147.478	81.3021	43.4314	18.0088	19.0336	51.0889	517	538	656	561
13.5368	14.153	55.3031	18.9494	21.4455	20.6471	146.126	76.9574	623	477	639	746
24.1869	20.2537	112.237	46.1931	19.2515	67.1653	17.6275	194.162	621	562	620	770
26.015	26.7389	18.2974	99.7228	20.7266	16.9763	66.2926	33.8271	499	562	689	649
9.65381	18.4237	130.276	33.6953	9.09036	31.1154	145.437	80.5906	491	404	651	650
12.8522	13.0476	19.2917	120.948	27.8859	26.1619	107.484	85.0319	632	516	683	556
10.4918	23.924	50.2178	91.0703	13.2602	30.3742	72.7867	98.7628	531	556	571	637
12.8462	23.8688	101.152	103.651	28.2331	25.1362	138.222	100.395	374	640	686	627
19.4567	19.3624	120.916	82.9725	29.6061	55.3698	107.109	153.419	562	544	697	673
10.4054	17.2569	41.0416	143.684	15.7684	17.5818	96.9487	212.634	551	567	703	800
15.3728	25.1465	47.0731	193.036	8.37079	18.0373	91.19	120.503	520	504	608	613
13.9257	14.2542	38.3692	120.545	7.18815	18.7569	8.42647	114.062	528	493	522	827
13.7204	19.3697	53.5204	102.51	10.2501	19.8258	90.5602	67.8118	507	509	503	548
20.6405	20.0118	74.25	137.323	34.975	22.6504	53.3387	78.9192	535	543	511	688
13.3159	21.0425	42.2022	17.8068	29.3152	18.0327	101.301	96.6939	466	565	757	489
12.4172	16.8936	67.0465	166.412	13.8702	18.2341	22.3614	120.136	502	560	623	701
14.3582	20.1517	109.751	193.578	11.6311	30.7779	51.6732	22.6248	506	450	621	712
9.2027	17.9916	24.8556	83.4233	28.421	39.875	36.9305	117.416	545	355	489	677
13.6951	26.3965	15.2522	86.9597	8.85716	39.4474	55.3411	260.666	525	531	671	714
11.5763	13.0434	44.8512	56.8932	24.2579	8.56297	37.6828	57.619	487	552	638	707
20.4985	13.4084	20.2082	187.233	6.35807	78.6483	18.4204	131.925	528	509	573	685
11.8087	12.3959	86.6901	31.8058	13.3043	12.7244	88.6552	66.8837	533	475	435	633
12.2044	23.7948	94.1117	111.679	12.6393	16.0842	99.4585	223.877	529	421	663	554
15.798	9.38428	32.2626	46.9523	13.8355	16.0117	77.7683	162.708	461	479	531	761
43.3251	12.644	74.4986	167.79	27.802	23.2252	19.5455	154.567	536	484	588	622
44.8194	18.8152	56.5683	62.2073	14.1542	31.9445	100.916	201.839	488	485	609	617
19.9541	15.2823	64.4267	34.8249	13.7723	11.2284	106.093	73.9082	538	570	560	496
20.8561	24.5886	14.8203	55.649	10.9177	17.3028	46.2176	69.1249	511	576	565	681
14.7504	17.6708	32.4534	80.2769	29.5054	3.43617	111.824	125.095	748	595	555	710
27.7035	10.3845	20.7554	48.3645	26.6451	15.896	129.47	131.643	522	685	635	632
10.893	17.6109	93.3216	86.1161	23.6411	5.45772	63.5046	268.718	513	578	636	644
16.8765	19.5217	49.2861	109.865	44.2943	20.6467	143.587	53.1218	576	484	603	542
13.9343	29.1369	32.6105	135.652	45.6146	8.35489	165.514	92.5924	505	356	779	637
81.503	17.1615	22.1596	60.1723	15.7686	30.9176	130.172	85.5077	483	542	648	624
16.633	11.2844	22.7391	26.5954	66.3145	44.2851	115.932	121.489	588	603	575	628
27.0312	19.0706	165.233	33.5175	16.6912	20.1271	60.489	95.5544	518	574	586	722
17.5315	12.7699	39.5238	114.816	12.8714	16.959	64.6994	159.396	489	681	685	763
19.7207	23.1477	84.3657	62.0086	18.7639	12.8108	132.992	33.2657	542	497	488	598
21.0717	21.5915	141.962	15.0596	7.22786	20.5378	64.7303	53.6854	450	522	606	632
20.6432	14.2506	50.4083	176.408	17.6693	24.0282	79.7305	38.6817	468	444	638	566
15.2379	20.7857	56.4303	102.848	25.347	17.5836	56.6124	113.692	547	475	703	698
21.6783	9.60833	30.078	106.388	26.0201	12.0992	78.1669	114.759	529	418	645	584
24.4712	27.0294	20.8759	22.1211	11.1114	92.7047	117.87	163.863	539	441	512	655
14.5316	28.8003	51.2782	22.1701	12.7332	24.6018	91.4058	150.049	515	526	671	519
38.8736	18.157	34.0825	159.533	9.41448	22.6164	62.0823	155.165	491	491	774	665
19.0758	41.5155	26.3319	97.9297	37.7801	17.5743	40.8845	50.6466	518	555	499	576
15.3371	24.6809	49.2454	46.3412	16.502	15.6883	101.113	51.6579	462	556	819	642
20.5198	14.4791	21.2272	33.3743	13.2489	20.6762	55.8506	146.328	444	498	618	692
38.6321	38.083	44.9236	83.1694	16.1284	15.393	121.648	70.4905	499	566	670	688
10.3104	14.2005	105.409	30.2375	16.1568	7.04032	24.9134	195.104	438	507	554	695
25.6178	9.02392	110.435	133.849	12.7041	15.7669	128.607	37.6489	433	605	598	721
15.353	40.131	123.542	161.405	18.3311	20.4274	47.7085	46.3166	396	537	664	721
24.4021	13.874	87.9026	54.4248	23.0311	27.1653	32.3005	84.7487	523	486	644	703
18.9265	21.2254	94.1615	55.3687	13.9718	18.6589	56.581	155.095	529	565	538	498
13.9501	30.949	25.0077	60.6371	32.5073	10.8633	145.518	96.7805	507	500	573	680
28.1703	18.5959	65.928	90.6765	36.4284	15.6876	87.1083	106.047	531	449	645	805
14.4526	16.3899	25.1872	74.5993	22.5989	29.8906	74.5679	49.5618	396	623	543	684
11.5018	22.9047	69.7032	36.7958	15.4689	15.766	20.4067	339.644	557	578	523	677
36.807	18.9835	160.608	75.9752	14.8731	16.6316	109.498	132.098	475	594	630	619
51.4209	23.5926	40.6694	60.5713	10.2347	3.40375	47.4597	50.6151	589	473	455	619
20.015	17.1371	35.632	143.202	31.8731	6.1511	82.5034	129.253	487	521	723	665
17.2285	8.0613	16.9668	101.401	20.7709	18.3704	60.6202	12.5117	521	496	678	818
41.6862	17.7531	25.3847	77.5599	18.5528	27.1581	40.6513	136.096	490	511	676	634
24.3376	43.3015	28.2472	19.4264	15.0557	33.717	129.684	76.1786	502	520	607	584
10.3802	13.2507	17.6353	64.6601	36.5213	11.4589	78.6094	58.8202	563	598	525	627
29.1218	29.1827	14.9159	173.591	6.16977	22.6355	91.8818	153.267	508	541	689	559
21.1739	34.1429	30.9326	78.5246	11.717	21.3889	22.3866	44.7243	530	466	660	740
18.4355	15.0077	175.454	31.9628	12.226	11.8307	125.525	26.222	574	580	578	658
18.9442	14.9205	118.514	70.2455	11.5148	18.1616	136.872	39.7905	542	461	571	637
49.3861	16.8943	53.6113	79.885	18.6608	5.38185	104.882	101.707	497	516	629	711
33.8377	12.2195	42.9762	121.131	21.4431	-2.77277	99.1553	154.994	424	568	526	578
19.484	43.7186	26.5992	29.0566	42.1001	23.0869	44.2174	120.411	467	425	497	720
14.2208	19.7542	128.56	188.634	10.1487	11.1888	131.452	214.647	477	461	691	695
9.56878	28.3124	34.8898	84.4678	27.1061	26.6261	121.18	72.724	571	578	512	631
65.2267	12.4646	89.8798	59.4776	6.82809	17.1557	40.6202	48.2839	553	543	675	711
17.464	10.3461	27.7591	47.9079	13.5164	24.076	162.264	101.565	626	591	766	561
9.65956	14.004	111.261	72.4452	22.4386	17.6766	81.0278	81.9697	532	636	737	618
53.1123	14.8176	250.144	66.7154	15.2573	34.8583	40.1702	174.056	643	429	720	604
27.1108	17.0126	52.5667	153.381	33.9577	24.2608	144.4	136.026	519	495	503	551
5.91341	14.662	24.1693	369.173	3.6159	27.8139	27.4265	158.203	485	527	524	511
62.785	27.6568	14.4143	126.075	21.4344	17.8686	139.411	85.6268	494	445	652	571
17.8412	19.6381	61.0126	85.2683	11.6466	7.77002	49.1075	231.952	605	645	664	719
16.2021	44.5073	16.6767	42.0356	29.9296	14.163	134.794	21.5809	465	466	669	612
25.066	21.2403	27.1813	39.3357	11.7859	16.541	70.9578	107.443	339	519	747	772
56.3103	10.8219	23.0076	48.4857	18.8532	65.3601	49.7631	118.371	647	625	675	484
9.24098	16.8459	33.4951	168.375	28.0842	47.5797	108.763	107.283	565	437	614	596
14.6211	17.6751	32.3992	25.9575	11.0071	20.9796	56.03	81.8336	532	481	580	621
19.6377	30.0197	134.895	150.501	8.49664	25.481	107.316	69.1547	464	572	565	526
27.2642	16.132	26.0225	34.7121	8.76285	25.2958	57.2116	84.8136	471	389	569	754
22.532	19.8901	24.0901	104.069	23.2168	32.0956	96.966	132.441	513	443	506	505
23.8042	32.3292	56.5103	131.002	19.9979	60.2137	173.73	103.08	534	627	514	696
21.276	22.0734	64.082	19.2734	14.7658	21.6432	13.1882	42.0094	557	492	508	583
26.7486	20.1214	25.7915	304.694	28.3854	16.5073	37.0818	175.242	567	479	687	747
17.2239	23.9286	123.106	60.7415	18.0015	18.8999	67.5537	190.303	532	453	565	656
20.5015	15.096	59.0804	30.9773	22.4892	38.9813	62.1644	99.8361	533	481	637	741
14.8916	23.7084	53.7717	122.375	18.4916	18.2988	140.302	110.668	522	613	529	797
44.2459	2.66559	17.647	24.4329	6.50931	84.9164	17.0101	155.355	577	502	687	821
30.9992	13.2188	119.117	225.095	13.0768	13.0892	56.9753	147.468	608	565	549	653
17.2361	37.0786	48.5783	98.7628	14.9733	9.29602	56.0135	251.173	543	527	652	725
43.1029	16.7079	28.054	31.6035	4.88715	26.7482	47.8231	169.096	470	505	451	520
22.8588	18.9384	75.8303	166.137	5.78875	24.3207	102.887	97.2673	578	411	618	709
21.5398	5.79774	70.1553	82.3951	18.1209	43.6722	63.7012	240.205	483	552	597	705
22.5309	13.1132	100.103	71.9889	22.5826	51.0675	78.5859	204.878	491	413	636	593
17.8691	24.2354	67.3624	73.7214	7.87862	37.4508	4.19988	146.996	622	571	622	656
11.3373	12.1801	36.1783	190.56	16.844	20.5716	120.738	65.6646	535	515	606	615
24.0635	23.9508	113.961	51.0919	29.185	9.83633	120.156	80.6359	506	486	636	642
23.9034	18.1796	42.5279	51.8167	22.5902	10.7962	103.393	76.0412	422	528	567	653
36.8595	18.9312	34.7989	48.2119	12.124	16.6531	120.04	204.951	500	503	530	505
43.2343	31.9985	63.3862	89.248	10.1136	15.949	105.989	121.445	493	534	551	610
17.0437	34.4997	56.3282	93.545	6.28238	17.9313	71.4312	227.351	534	533	591	813
16.0411	10.3276	22.5976	172.405	21.2919	35.4783	108.039	69.344	499	512	706	679
30.8297	27.8596	18.3288	41.6267	6.36941	7.18783	26.6769	70.0178	549	557	428	636
23.6262	12.8171	30.8909	122.099	19.3266	18.88	49.7486	69.7914	579	415	573	648
22.0665	16.7919	115.318	149.786	22.5953	40.2253	64.1744	53.6193	450	536	559	822
19.7497	14.3592	107.152	60.1957	39.4276	18.2082	75.5177	20.5875	544	605	531	563
14.6497	19.2667	17.9386	167.185	29.5727	30.631	116.58	57.3719	516	637	765	664
26.1435	17.2419	25.5691	116.225	16.2976	14.9715	149.923	120.644	575	487	624	736
36.0888	25.996	235.757	147.922	16.0382	18.6819	77.754	152.736	626	555	632	742
36.9141	12.5062	46.6363	261.241	18.1384	22.7173	92.0645	88.7417	470	574	597	688
20.9967	18.5699	27.6801	33.5457	22.3413	28.8347	77.7868	42.7188	496	486	660	692
24.2606	9.38317	130.493	69.4154	20.0283	9.90704	22.8549	78.9434	608	426	505	677
15.6911	32.6852	53.6936	403.623	20.4332	17.3977	67.6876	24.8967	549	575	542	683
24.8477	24.3531	14.5755	40.2948	18.2158	8.06099	109.276	93.5686	502	486	584	722
21.2121	13.5508	72.4109	185.549	13.0257	32.3899	100.049	189.524	555	664	574	642
19.8117	15.6054	140.429	161.003	12.4677	46.6138	144.815	29.2583	532	534	575	754
17.1235	39.039	23.138	24.8228	21.784	42.0699	145.958	85.725	503	522	598	801
23.2078	30.5129	20.6084	95.6634	11.6024	16.0465	123.959	158.968	466	510	535	603
8.73921	22.8262	24.0078	135.124	22.2229	28.9469	172.692	96.71	532	519	644	693
25.4469	15.8231	20.2764	174.967	13.8599	22.2495	33.141	64.6573	489	462	559	782
11.4828	29.5575	126.733	445.554	13.2374	20.0253	63.7071	185.225	499	590	665	548
11.402	23.1372	58.9094	36.5353	17.1067	31.9137	42.2749	174.575	559	557	569	826
27.6592	19.7155	19.0281	43.0013	13.5431	15.7652	57.0285	76.255	434	569	687	582
18.2536	14.7167	103.714	489.622	15.9932	8.58562	27.0292	50.5576	507	645	644	561
26.8897	24.7362	171.849	124.789	28.9064	26.635	46.8825	68.9341	556	494	592	774
10.7433	33.5994	31.3925	94.8297	7.04264	15.3821	80.2057	122.745	493	572	602	599
8.36606	13.0994	16.3044	34.4773	24.016	18.0905	47.6541	64.4653	558	569	639	801
23.7251	25.059	57.8954	92.1331	46.9282	24.7293	80.6277	98.9523	507	600	509	693
13.4228	24.7004	15.8558	29.9406	10.5488	20.5901	121.534	149.509	507	522	594	649
8.18215	27.2818	15.5301	23.832	23.9019	10.2696	98.4527	270.672	558	474	549	614
11.371	11.5365	26.515	92.1204	22.5607	36.0953	119.327	47.5285	476	548	715	706
20.3798	7.60034	45.023	123.32	28.028	28.3287	57.6814	120.284	540	499	497	676
10.6907	8.36332	18.5762	118.514	18.4524	19.5643	89.0897	74.3708	462	472	535	626
17.6198	13.7686	21.5381	22.0685	-0.749741	25.9817	80.6951	261.711	426	492	591	638
11.2448	16.3584	44.3072	20.4419	13.1697	16.2716	77.8122	141.091	393	569	553	704
10.5594	13.7044	67.75	278.333	9.38331	60.8939	17.4737	112.46	360	595	636	736
16.7319	16.1172	104.606	23.5233	16.0958	22.3478	292.915	188.347	541	536	554	580
12.8301	44.008	104.655	158.702	18.1088	24.9975	133.546	147.693	490	529	553	663
13.91	39.9474	38.5598	71.5872	21.6167	8.67733	54.7816	100.8	513	610	626	672
14.6724	35.1023	30.8855	36.8017	20.362	25.9786	71.0695	88.1584	463	470	468	756
31.4109	20.8174	67.603	175.702	18.2419	33.4969	170.448	117.565	474	543	691	580
14.4093	17.2582	262.518	132.279	16.7574	13.5868	77.1197	64.7928	449	594	651	593
[truncated: 13,475 more rows]
