# Supplementary material for: Oxidative stress enhances the therapeutic action of a respiratory inhibitor in MYC‐driven lymphoma
Source: EMBO Mol Med. 2023 May 9;15(6):e16910. doi: 10.15252/emmm.202216910 (PMC10245039; doi:10.15252/emmm.202216910)
Supplement: Supplementary file 7 — Source Data for Figure 5 [file EMMM-15-e16910-s002.zip]

Archive with 3 entries (2 files):
- .DS_Store
- 5A/
- 5A/5A.xlsx
