# Supplementary material for: Oxidative stress enhances the therapeutic action of a respiratory inhibitor in MYC‐driven lymphoma
Source: EMBO Mol Med. 2023 May 9;15(6):e16910. doi: 10.15252/emmm.202216910 (PMC10245039; doi:10.15252/emmm.202216910)
Supplement: Supplementary file 7 — Source Data for Figure 5 [file EMMM-15-e16910-s002.zip › 5A/5A.xlsx]

## Sheet: 5A
Viability (% alive)
DoHH2
Asc (µM)	Untreated			45 nM IACS			135 nM IACS			405 nM IACS
0	82.68	83.16	81.76	65.67	66.03	66.15	64.59	64.31	65.51	64.09	62.78	64.59
15	81.8	81.78	81.94	60.75	61.87	64.69	60.47	62.31	58.15	52.14	56.32	50.98
25	73.01	68.58	72.8	52.62	51.18	49.99	34.37	41.39	38.25	38.1	41.47	38.9
35	53.99	53.11	45.01	28.72	31.72	26.96	24.19	31.81	25.8	21.82	21.59	18.71
50	13.33	15.96	15.28	10.58	11.86	9.61	7.67	11.02	7.61	5.72	5.78	4.97
SU-DHL-6
Asc (µM)	Untreated			45 nM IACS			135 nM IACS			405 nM IACS
0	89.68	89.22	89.25	81.52	83.24	81.31	79.42	78.74	80.42	81.26	80.6	79.79
15	87.34	87.06	87.17	73.08	77.69	71.75	67.75	63	68.77	61.68	55.22	50.93
20	83.98	84.15	82.59	64.14	63.82	63.14	52.48	59.77	50.34	48.55	53.15	53.62
25	76.16	70.76	70.52	40.07	40.76	50.71	40.76	38.8	43.25	38.09	29.13	39.02
30	48.21	62.88	62.72	31.92	36.31	32.88	38.61	21.16	22.39	29.2	22.73	23.03
35	50.4	31.39	52.19	28.88	25.57	24.73	17.18	16.41	17.31	20.86	18.31	18.15
Karpas 422
Asc (µM)	Untreated			45 nM IACS			135 nM IACS			405 nM IACS
0	78.89	81.24	80.95	78.25	78.32	79.14	76.63	77.4	76.79	74.93	77.49	77.63
35	71.86	68.92	70.65	49.82	45.91	53.24	46.62	47.11	44.75	47.27	47.8	51.46
50	36.12	41.33	43.13	30.25	26.26	26.12	20.81	19.3	24.52	18.05	19.7	20.11
65	18.67	12.7	18.11	8.54	10.58	11.75	7.6	8.41	8.78	6.98	7.99	8.07
80	8.66	10.52	6.92	6.16	16.96	7.39	7.39	7.33	5.49	4.39	6.43	6.39
HBL-1
Asc (µM)	Untreated			45 nM IACS			135 nM IACS			405 nM IACS
0	93.23	92.88	92.04	81.93	83.59	82.38	82.01	81.95	81.28	80.33	80.81	79.91
50	92.36	92.24	90.2	79.87	80.76	79.36	78.5	78.48	77.45	75.77	74.58	73.6
100	89.69	89.62	88.73	77.36	78.12	78.66	75.65	74.8	75.31	73.06	74.87	74.57
150	87.45	87.05	85.58	70.54	64.14	63.22	63.47	63.37	58.7	65.78	52.27	57.87
200	72.78	79.08	75.67	28.7	37.39	39.26	29.69	42.52	32.3	25.86	28.38	32.81
250	60.96	62.85	55.79	22.82	22.64	20.55	25.57	29.07	21.3	22.77	21.68	23.45
