# Supplementary material for: Oxidative stress enhances the therapeutic action of a respiratory inhibitor in MYC‐driven lymphoma
Source: EMBO Mol Med. 2023 May 9;15(6):e16910. doi: 10.15252/emmm.202216910 (PMC10245039; doi:10.15252/emmm.202216910)
Supplement: Supplementary file 8 — Source Data for Figure 6 [file EMMM-15-e16910-s004.zip]

Archive with 9 entries (5 files):
- .DS_Store
- 6A/
- 6A/6A.xlsx
- 6B/
- 6B/6B.xlsx
- 6C/
- 6C/6C.xlsx
- 6D/
- 6D/6D.xlsx
