# Supplementary material for: Oxidative stress enhances the therapeutic action of a respiratory inhibitor in MYC‐driven lymphoma
Source: EMBO Mol Med. 2023 May 9;15(6):e16910. doi: 10.15252/emmm.202216910 (PMC10245039; doi:10.15252/emmm.202216910)
Supplement: Supplementary file 8 — Source Data for Figure 6 [file EMMM-15-e16910-s004.zip › 6A/6A.xlsx]

## Sheet: Description
Caliper estimation of subcutaneous tumor xenograft weight at the indicated time points (Ramos cells)

## Sheet: 6A
	days	Controls							IACS 2.5 mg/Kg								Ascorbate 4g/Kg x2						IACS +Asc
	0	73.1382	93.2477	46.7493	70.5895	41.0411	83.6289		79.7418	71.3311	90.932	56.4862	124.383	57.7152	83.9402		78.2442	66.1017	43.9822	33.2938	49.5023		43.6661	52.6299	77.5393	59.246	70.4211	40.6233
	4	137.362	190.046	155.557	126.409	105.996	217.54		83.4921	86.7092	147.177	85.7931	199.738	66.6886	124.034		52.1756	159.779	97.5053	144.908	116.485		35.9371	54.8319	134.349	40.259	36.0822	27.3227
	8	273.007	677.832	380.059	339.987	238.069	524.213		194.638	134.636	202.751	203.881	196.448	125.843	323.347		17.0765	443.175	222.662	211.111	266.463		70.3405	128.993	190.529	90.2238	89.0618	83.1867
	11	340.345	1365.39	750.807	600.723	333.292	926.989		222.873	148.328	359.351	425.069	397.74	142.622	361.041		17.2675	648.59	398.947	227.24	397.49		106.127	241.309	299.953	150.833	138.618	159.163
	14	552.761	2882.9	2125.31	875.316	570.64	2319.86		295.457	252.047	665.55	622.831	790.899	266.27	518.306		21.2961	1478.16	623.589	570.065	738.589		0	378.06	425.892	0	187.321	394.715
	19								2198.98	357.057	1614.13	1034.49	978.576	413.39	751.386								269.378	471.811	774.21	0	291.482	451.296
	22																						550.393	632.302	1167.69	311.818	475.932	635.619
