# Supplementary material for: Oxidative stress enhances the therapeutic action of a respiratory inhibitor in MYC‐driven lymphoma
Source: EMBO Mol Med. 2023 May 9;15(6):e16910. doi: 10.15252/emmm.202216910 (PMC10245039; doi:10.15252/emmm.202216910)
Supplement: Supplementary file 8 — Source Data for Figure 6 [file EMMM-15-e16910-s004.zip › 6B/6B.xlsx]

## Sheet: Description
Caliper estimation of subcutaneous tumor xenograft weight at the indicated time points (DoHH2 cells)

## Sheet: 6B
	days	Controls								IACS 2.5 mg/Kg							Ascorbate 4g/Kg x2							IACS +Asc
	0	69.0451	107.33	108.902	137.714	141.101	154.593	174.939		77	73.1898	115.738	135.51	149.143	179.507		78.2825	70.9455	120.121	123.793	138.905	190.176		56.1348	65.3008	84.8462	106.88	127.56	152.149
	3	151.242	318.63	222.214	324.202	420.402	399.076	478.635		149.72	143.985	338.243	289.858	467.876	337.182		185.917	138.524	240.546	239.31	300.488	574.178		69.4713	82.3858	140.502	133.714	239.756	264.615
	7	336.616	1395.88	537.592	651.436	1036.67	883.195	1074.82		394.862	746.998	854.954	555.307	1162.38	845.572		485.113	379.008	655.825	740.841	727.967	1192.1		76.8108	141.041	160.178	233.346	515.681	592.03
	10	743.137	2947.03	826.45	1325.37	2760.65	1828.92	1891.97		561.986	672.567	3013.24	980.932	3137.7	1874.87		927.844	691.744	1414.39	1414.8	990.875	1869.21		140.995	183.857	193.434	597.504	838.238	1044.44
	15	3594.77	5165.25	2754.46	2962.72	4257.33	5447.86	4069.49		3598	3256.93	4734.73	3330.97	4538.07	3926.62		3112.75	2593.12	3108.41	4807.49	2354.34	4503.78		627.223	471.189	347.28	2178.81	2290.5	2794.38
	19																							1134.9	759.931	545.754	3841.61	3627.83	4573.36
