# Supplementary material for: Oxidative stress enhances the therapeutic action of a respiratory inhibitor in MYC‐driven lymphoma
Source: EMBO Mol Med. 2023 May 9;15(6):e16910. doi: 10.15252/emmm.202216910 (PMC10245039; doi:10.15252/emmm.202216910)
Supplement: Supplementary file 8 — Source Data for Figure 6 [file EMMM-15-e16910-s004.zip › 6C/6C.xlsx]

## Sheet: Description
Bilateral quantification of femural bioluminescence from PDX at the indicated time points (DFBL-20954-V3-mCLP cells)

## Sheet: 6C
	days	Controls													IACS 1 mg/Kg									Ascorbate 4g/Kg											IACS +Asc
	0	75000	96200	117000	146000	220000	93500	190000	101000	179000	235000	233000	268000		262000	128000	169000	148000	286000	304000	205000	220000		88600	71700	307000	144000	93200	195000	172000	106000	245000	155000		88100	48400	184000	55300	162000	188000	127000	162000	234000	287000
	4	2210000	861000	1230000	3310000	4890000	5380000	2260000	2170000	2440000	4120000	1500000	4520000		2170000	1890000	6210000	2910000	4590000	3290000	3090000	1610000		3040000	1430000	4020000	1710000	2440000	1880000	1520000	971000	2550000	2980000		1710000	1010000	1160000	1780000	4210000	1410000	3440000	1860000	2260000	919000
	11	111000000	138000000	68400000	75600000	355000000	399000000	93900000	51100000	120000000	118000000	114000000	132000000		15100000	20200000	213000000	70400000	102000000	66500000	60200000	117000000		94800000	53000000	116000000	183000000	31600000	30700000	46500000	31100000	67900000	52800000		47100000	14300000	39300000	20600000	43400000	23300000	24100000	16500000	11400000	10500000
	14	1210000000	352000000	257000000	767000000	732000000	1340000000	1340000000	616000000	1530000000	2120000000	497000000	1280000000		135000000	106000000	1250000000	430000000	473000000	501000000	589000000	455000000		398000000	491000000	2370000000	1260000000	66100000	173000000	867000000	414000000	1630000000	1170000000		293000000	110000000	40900000	51100000	282000000	315000000	276000000	68000000	32600000	60100000
