# Supplementary material for: Oxidative stress enhances the therapeutic action of a respiratory inhibitor in MYC‐driven lymphoma
Source: EMBO Mol Med. 2023 May 9;15(6):e16910. doi: 10.15252/emmm.202216910 (PMC10245039; doi:10.15252/emmm.202216910)
Supplement: Supplementary file 8 — Source Data for Figure 6 [file EMMM-15-e16910-s004.zip › 6D/6D.xlsx]

## Sheet: Description
Bilateral quantification of femural bioluminescence from PDX at the indicated time points (DFBL-69487-V3-mCLP cells)

## Sheet: 6D
	days	Controls													IACS 2.5 mg/Kg																	Ascorbate 4g/Kg															IACS +Asc
	0	1540000	1030000	730000	268000	1320000	956000	815000	827000	989000	434000	874000	521000		1770000	1090000	1440000	748000	946000	970000	1290000	676000	1000000	466000	538000	215000	785000	668000	455000	513000		1260000	1030000	1680000	840000	880000	1000000	1080000	637000	774000	656000	928000	463000	555000	337000		1710000	1350000	1040000
	4	41300000	49400000	24600000	23700000	43400000	19400000	8740000	10600000	12400000	17400000	10500000	12500000		25700000	16800000	10100000	7870000	15500000	5380000	24800000	55800000	12200000	4120000	12400000	8750000	13000000	6690000	22300000	7880000		14500000	10100000	13900000	12400000	20900000	9460000	13600000	24800000	10100000	22100000	7910000	6350000	11000000	8350000		6600000	3090000	13600000
	11	467000000	220000000	197000000	133000000	328000000	380000000	186000000	176000000	223000000	248000000	242000000	266000000		223000000	90500000	224000000	369000000	214000000	92300000	143000000	244000000	94500000	108000000	131000000	66100000	169000000	137000000	180000000	78900000		144000000	117000000	224000000	138000000	276000000	303000000	75200000	102000000	50400000	75200000	22900000	25500000	50300000	12900000		232000000	396000000	155000000
	14	919000000	938000000	1140000000	1070000000	1240000000	2740000000	944000000	940000000	419000000	1040000000	827000000	639000000		1820000000	857000000	465000000	1070000000	1210000000	489000000	2500000000	1470000000	1030000000	473000000	487000000	545000000	973000000	559000000	824000000	535000000		1370000000	1080000000	308000000	205000000	936000000	1150000000	891000000	564000000	983000000	624000000	837000000	491000000	608000000	588000000		729000000	713000000	174000000
[truncated: 11 more columns]
